# Supplementary material for: Density-functional tight-binding for phosphine-stabilized nanoscale gold clusters
Source: Chem Sci. 2020 Nov 2;11(48):13113–28. doi: 10.1039/d0sc04514d (PMC8163209; doi:10.1039/d0sc04514d)
Supplement: SC-011-D0SC04514D-s001 [file SC-011-D0SC04514D-s001.xyz]

  676
Geometry Step: 0
   Au     -4.68528670     -4.68859592     -4.70297608     11.08564317
   Au     -0.00071826     -5.76350668     -0.00576843     10.93397759
   Au      0.00193541     -2.03533308     -0.00178582     11.01980853
   Au      2.03533360     -2.03398051     -2.03413315     10.96787645
   Au     -0.02009767     -4.00260701     -2.08943991     10.99927982
   Au     -2.09034021     -2.09221441     -2.09892421     10.96458289
   Au     -0.05013453     -6.91005662     -2.50004856     10.93743679
   Au     -0.07559775     -4.64407912     -4.78433859     11.04205265
   Au      2.68867681     -4.62329383     -2.77103517     11.02181015
   Au     -3.13294227     -4.66947193     -2.51167646     11.00029071
    S      2.38172619     -7.11677316     -2.53688558      6.28192382
    S     -2.45023044     -7.24066904     -2.31982329      6.33389226
    P     -6.00550749     -6.01293297     -6.01808865      4.74651518
    P      0.38937446     -6.30201489     -6.33258619      4.70390819
    P      6.33098751     -0.38909650     -6.30341922      4.70391927
    P      6.01685496      6.00391621     -6.01546398      4.74654810
    P     -6.32037171      0.38071604     -6.30565535      4.70426251
    P     -6.30163186     -6.33147710      0.34405826      4.70363629
    P      6.30406751     -6.33282851     -0.38828225      4.70388542
    P      6.01439122     -6.01691608      6.00421832      4.74657588
    P     -0.34417500      6.30241848     -6.33093971      4.70363942
    P      6.33274947      0.34400901      6.30216088      4.70356638
    P      0.33161491      6.30958258      6.30409767      4.70482258
    P     -6.05473830      6.05452106      6.05431865      4.73661080
    P     -0.38169463     -6.30556792      6.32010509      4.70422032
    P     -6.30310593     -0.33261467      6.31034802      4.70481679
    P     -6.31009914      6.30292738     -0.32982849      4.70484146
    P      6.30613681      6.32121061      0.38078756      4.70424438
   Au     -4.73345744      4.73258229      4.73384105     11.08677948
   Au     -5.75718337     -0.01161700      0.00367497     10.93367421
   Au     -2.02768925     -0.00657931     -0.00382195     11.02035191
   Au     -2.03393334     -2.03642347      2.03235021     10.96750561
   Au     -3.97952606      0.00912745      2.04883487     10.97579633
   Au     -2.12067226      2.11965752      2.12136318     10.96854792
   Au     -7.02885329     -0.13058592      2.40169809     10.92562571
   Au     -4.76627953      0.07543408      4.63205058     11.04131231
   Au     -4.61757849     -2.76035056      2.69765575     11.01994528
   Au     -4.69857038      2.53419208      3.16435632     11.00151039
    S     -7.10608056     -2.55347833      2.37798063      6.28214451
    S     -7.22227882      2.28354739      2.47652631      6.32137869
   Au      4.70141354      4.68557850     -4.68947693     11.08562927
   Au     -0.00360088      5.75722818     -0.01033144     10.93369269
   Au      0.00546982      2.02719583     -0.00612099     11.02031670
   Au     -2.03324948      2.03435537     -2.03536268     10.96747275
   Au      0.02377349      3.99755882     -2.09015433     11.00033524
   Au      2.09884735      2.09126629     -2.09145585     10.96459687
   Au      0.05612287      6.89365901     -2.50504409     10.93615128
   Au      0.10267164      4.64406089     -4.78260366     11.04059765
   Au     -2.69735148      4.61869405     -2.75916405     11.01996228
   Au      3.15013904      4.66797262     -2.49715454     11.00109338
    S     -2.37853784      7.10705592     -2.55070477      6.28217604
    S      2.45398714      7.23525246     -2.31614033      6.33335230
   Au      4.69020073     -4.70130201      4.68432263     11.08552550
   Au      5.76308771     -0.00575441      0.00085382     10.93399440
   Au      2.03577301     -0.00172651     -0.00085678     11.01976879
   Au      2.03643872      2.03307463      2.03527586     10.96749212
   Au      3.99058168     -0.00059033      2.04891453     10.97541113
   Au      2.09256456     -2.09880346      2.09104546     10.96455050
   Au      7.04953795      0.09346352      2.38342564     10.92427106
   Au      4.78428659     -0.10316726      4.64411168     11.04057541
   Au      4.62456656      2.78082732      2.70067946     11.02351253
   Au      4.67084726     -2.51008613      3.13309382     11.00037314
    S      7.11304962      2.52451002      2.39106866      6.28102176
    S      7.24254382     -2.31925159      2.44889452      6.33393977
   Au     -0.01378403      3.99391121      2.07067564     10.99945740
   Au     -0.06806219      6.91963559      2.46667527     10.94222982
   Au     -0.07671898      4.63100507      4.76756196     11.04132656
   Au      2.68110266      4.63246217      2.76873917     11.02033156
   Au     -3.16371167      4.69772980      2.53566216     11.00139454
    S      2.36199007      7.12617068      2.52459203      6.28053235
    S     -2.47663410      7.22145767      2.28604387      6.32137282
   Au      3.99175185     -0.00808269     -2.05020871     10.97541847
   Au      7.06198351     -0.10623724     -2.37409187     10.92423542
   Au      4.78262079      0.07609256     -4.64612337     11.04203135
   Au      4.62541375     -2.76942182     -2.68786046     11.02175570
   Au      4.68055692      2.49584045     -3.13601306     11.00053009
    S      7.11864082     -2.53576006     -2.38240675      6.28194355
    S      7.24564660      2.30637665     -2.44183359      6.33251685
   Au      0.01533825     -4.00277526      2.07939385     10.99922116
   Au      0.04372816     -6.90761699      2.48950939     10.93758336
   Au      0.08004211     -4.65070085      4.76889621     11.04185216
   Au     -2.69776548     -4.62448111      2.78093069     11.02349753
   Au      3.13660424     -4.68055168      2.49488192     11.00046045
    S     -2.38949221     -7.11355675      2.52418617      6.28101836
    S      2.44323114     -7.24616551      2.30525156      6.33261026
   Au     -3.98537116      0.00446525     -2.05122625     10.97457786
   Au     -7.05972084      0.09645973     -2.37237756     10.92565667
   Au     -4.76875164     -0.07936667     -4.65078878     11.04180839
   Au     -4.63228043      2.76919304     -2.67935473     11.02035250
   Au     -4.66708674     -2.49680436     -3.15080654     11.00109982
    S     -7.12615867      2.52461391     -2.36179604      6.28058516
    S     -7.23502204     -2.31616791     -2.45447118      6.33336834
   Au      0.00549895      0.00134821     -5.76326715     10.93398380
   Au      0.00161592     -0.00131765     -2.03439626     11.01980559
   Au     -2.07917865     -0.01417469     -4.00224957     10.99919865
   Au     -2.49013633     -0.04149403     -6.90656776     10.93747726
   Au     -2.78130095      2.69989076     -4.62374735     11.02363705
   Au     -2.49473751     -3.13588635     -4.68162269     11.00053553
    S     -2.52500631      2.39153015     -7.11300960      6.28108313
    S     -2.30557357     -2.44074835     -7.24651531      6.33257731
   Au      0.01183979      0.00357786      5.75796880     10.93371438
   Au      0.00775265     -0.00548774      2.02804523     11.02031868
   Au     -0.01019022      2.04763622      3.97958532     10.97586396
   Au      0.12962205      2.40158358      7.02968678     10.92563782
   Au      2.75990349      2.69786767      4.61921522     11.01992739
   Au     -2.53529254      3.16302349      4.69935762     11.00149001
    S      2.55250396      2.37810276      7.10732681      6.28213050
    S     -2.28459311      2.47531425      7.22291745      6.32131749
   Au      2.08890824      0.02185316     -4.00243697     10.99919935
   Au      2.50028048      0.04938078     -6.90905010     10.93736474
   Au      2.77182430     -2.68598912     -4.62434413     11.02177551
   Au      2.50995865      3.13318715     -4.66959969     11.00034393
    S      2.53606152     -2.38250016     -7.11810750      6.28201971
    S      2.31892259      2.44934877     -7.24073277      6.33385278
   Au     -0.00439972     -2.05155975      3.98600749     10.97449429
   Au     -0.09449906     -2.37303002      7.05876432     10.92546054
   Au     -2.76724713     -2.68083410      4.63221617     11.02040221
   Au      2.49798369     -3.15015003      4.66738441     11.00109840
    S     -2.52266604     -2.36333718      7.12640312      6.28062160
    S      2.31794849     -2.45426762      7.23532909      6.33343058
   Au     -2.06958075      0.01315278      3.99489376     10.99940818
   Au     -2.46533652      0.06663021      6.92017806     10.94218185
   Au      0.00027840      2.04852214     -3.98950576     10.97545556
   Au     -0.09405928      2.38293036     -7.05092245     10.92434111
   Au      2.09166724     -0.02455352      3.99839098     11.00036216
   Au      2.50718159     -0.05647785      6.89344970     10.93615283
   Au      0.00912605     -2.04931903     -3.99120928     10.97538896
   Au      0.10674552     -2.37418136     -7.06031655     10.92405034
   Au     -3.99742909     -2.09138905     -0.02532100     11.00031949
   Au     -6.89282738     -2.50662251     -0.05687214     10.93625855
   Au     -4.64312763     -4.78400784     -0.10453457     11.04055439
   Au     -2.04808466     -3.99063252     -0.00131083     10.97547624
   Au     -2.38337174     -7.04960170      0.09333236     10.92432504
   Au     -2.04757442      3.97837739      0.01120630     10.97586191
   Au     -2.40239369      7.02857482     -0.12806954     10.92564702
   Au     -4.63112969      4.76668187      0.07784257     11.04125885
   Au      2.05202225      3.98602549      0.00526061     10.97452313
   Au      2.37329744      7.05854857      0.09647353     10.92557560
   Au      4.65109714      4.76953262     -0.07910720     11.04186325
   Au      2.05072908     -3.99210462     -0.00886684     10.97533769
   Au      2.37482862     -7.05970134     -0.10720919     10.92404621
   Au      4.64736786     -4.78327490      0.07619057     11.04209850
   Au     -3.99482190      2.07009355      0.01527563     10.99940553
   Au     -6.91931266      2.46557612      0.06790913     10.94216580
   Au      4.00291806      2.07967179     -0.01353385     10.99923143
   Au      6.90608498      2.48994297     -0.04207592     10.93745058
   Au      4.00322853     -2.08986098      0.02170748     10.99930568
   Au      6.91009560     -2.49999896      0.04926730     10.93723571
    C     -7.58423098     -5.25722375     -6.65091108      4.05343096
    C     -8.26034463     -4.29397586     -5.88020287      4.05592524
    C     -8.13868936     -5.65743397     -7.87918973      4.06595265
    C     -9.48195524     -3.77942725     -6.31460378      4.06847606
    H     -7.83225273     -3.92566998     -4.93656318      0.90519495
    C     -9.35029157     -5.12384068     -8.31624256      4.07389680
    H     -7.60759490     -6.38716274     -8.50707763      0.92239534
    C    -10.03021347     -4.19276471     -7.52928294      4.05931105
    H    -10.01412154     -3.04549617     -5.69569188      0.91938296
    H     -9.76799844     -5.43983395     -9.28147710      0.92761050
    H    -10.98695654     -3.77683056     -7.87147846      0.92656253
    C     -5.24735906     -6.64992525     -7.59402157      4.05342369
    C     -5.63747556     -7.88505017     -8.14039153      4.06599202
    C     -4.29064187     -5.87555181     -8.27492757      4.05606923
    C     -5.10050296     -8.32515281     -9.34937303      4.07372877
    H     -6.36175066     -8.51577348     -7.60520882      0.92235121
    C     -3.77290675     -6.31303659     -9.49404414      4.06839770
    H     -3.93113451     -4.92627260     -7.85191495      0.90542314
    C     -4.17643965     -7.53450825    -10.03458734      4.05926897
    H     -5.40799096     -9.29592733     -9.76061490      0.92765245
    H     -3.04421486     -5.69137131    -10.03020082      0.91941788
    H     -3.75829902     -7.87899270    -10.98954944      0.92655098
    C     -6.63289853     -7.59061772     -5.25538819      4.05333883
    C     -5.84952108     -8.26710027     -4.30280082      4.05616310
    C     -7.86552748     -8.14551110     -5.64123379      4.06588186
    C     -6.27558066     -9.49020505     -3.78506839      4.06845158
    H     -4.90174995     -7.83823545     -3.94621038      0.90498799
    C     -8.29390127     -9.35891424     -5.10462160      4.07363650
    H     -8.50336236     -7.61383565     -6.36191769      0.92251098
    C     -7.49436499    -10.03949751     -4.18478605      4.05939247
    H     -5.64610392    -10.02311580     -3.06076236      0.91926827
    H     -9.26200968     -9.77799712     -5.40986356      0.92770253
    H     -7.82959466    -10.99797038     -3.76724107      0.92655825
    C     -6.69494404     -0.91038732     -7.58163735      4.05831918
    C     -7.82025576     -0.74737035     -8.41288977      4.06180378
    C     -5.89346438     -2.05031659     -7.74212795      4.04846591
    C     -8.11984450     -1.69120619     -9.39213271      4.07637068
    H     -8.47292987      0.12772542     -8.28675813      0.92288660
    C     -6.19109864     -2.98574619     -8.73366650      4.06747509
    H     -5.02361244     -2.21135725     -7.09109762      0.90388539
    C     -7.29938277     -2.80881670     -9.56063800      4.05647994
    H     -9.00215337     -1.55363361    -10.03141523      0.92882946
    H     -5.54980403     -3.86805938     -8.86022932      0.92133047
    H     -7.53141991     -3.55040374    -10.33673729      0.93007816
    C     -8.05578768      0.68456593     -5.71630230      4.04944737
    C     -8.58681934      1.96719922     -5.50872639      4.05461738
    C     -8.83515076     -0.43997451     -5.38531722      4.05739616
    C     -9.87464774      2.11635029     -4.99362018      4.06049383
    H     -7.99438111      2.85834973     -5.75481047      0.91994006
    C    -10.12068103     -0.28274609     -4.87172679      4.06505917
    H     -8.42127630     -1.44790444     -5.52690396      0.91772316
    C    -10.64248559      0.99682600     -4.67189194      4.06097632
    H    -10.27893954      3.12410901     -4.83030489      0.92861259
    H    -10.71419228     -1.16948276     -4.61038055      0.92760410
    H    -11.65076565      1.12181449     -4.25554371      0.92828467
    C     -5.97244850      1.87547733     -7.34380522      4.04060269
    C     -5.82499989      3.13137226     -6.72697475      4.04955214
    C     -5.82253213      1.78042148     -8.73779761      4.05285814
    C     -5.59744222      4.27175163     -7.49588552      4.06652452
    H     -5.89221870      3.22523490     -5.63561877      0.91332028
    C     -5.58247777      2.92357399     -9.49924374      4.06511783
    H     -5.89598173      0.80268011     -9.23277134      0.91806919
    C     -5.48759315      4.17278983     -8.88348357      4.06045859
    H     -5.49910350      5.24858359     -7.00261587      0.93143136
    H     -5.46730158      2.83814051    -10.58802080      0.92848831
    H     -5.31228816      5.07421921     -9.48631274      0.93217643
    C      1.88501947     -7.33687137     -5.97887615      4.04021375
    C      3.14162229     -6.71978610     -5.83919675      4.05027507
    C      1.78930694     -8.72947917     -5.81702507      4.05254550
    C      4.28200083     -7.48798803     -5.60931054      4.06765317
    H      3.23604668     -5.62880865     -5.91313268      0.91384296
    C      2.93230175     -9.48993760     -5.57335645      4.06479177
    H      0.81091307     -9.22412981     -5.88289196      0.91797086
    C      4.18223967     -8.87450572     -5.48704017      4.06011354
    H      5.25957150     -6.99461401     -5.51756428      0.93132188
    H      2.84608214    -10.57760472     -5.44892207      0.92847069
    H      5.08324832     -9.47652604     -5.30695445      0.93212268
    C     -0.89767386     -7.58266208     -6.70474095      4.05837154
    C     -0.72841891     -8.42024590     -7.82441612      4.06172397
    C     -2.03984581     -7.74147553     -5.90619114      4.04843766
    C     -1.66792820     -9.40475687     -8.12036466      4.07640346
    H      0.14842207     -8.29540509     -8.47507881      0.92292901
    C     -2.97111743     -8.73787612     -6.20042665      4.06747958
    H     -2.20580857     -7.08557610     -5.04091831      0.90405127
    C     -2.78771755     -9.57172373     -7.30249483      4.05658755
    H     -1.52494093    -10.04942700     -8.99782079      0.92882677
    H     -3.85507692     -8.86246611     -5.56102718      0.92121567
    H     -3.52581664    -10.35206883     -7.53165866      0.93013973
    C      0.69267476     -5.71420909     -8.06878757      4.05024235
    C      1.97398369     -5.49044378     -8.59683422      4.05427882
    C     -0.43384676     -5.38138061     -8.84458861      4.05773362
    C      2.12021309     -4.95360190     -9.87618875      4.05990641
    H      2.86669395     -5.74052883     -8.00870697      0.92033751
    C     -0.27979950     -4.85061538    -10.12351994      4.06499185
    H     -1.44092132     -5.53448574     -8.43262694      0.91799244
    C      0.99848096     -4.63040700    -10.64036778      4.06067280
    H      3.12730945     -4.77097728    -10.27423860      0.92748777
    H     -1.16841184     -4.58916612    -10.71418750      0.92764202
    H      1.12032176     -4.19646010    -11.64160851      0.92810909
    C      6.70342563      0.89835765     -7.58307944      4.05833622
    C      7.82312404      0.72850886     -8.42044888      4.06172242
    C      5.90520666      2.04069954     -7.74244897      4.04839498
    C      8.11986082      1.66770308     -9.40504364      4.07640271
    H      8.47341132     -0.14853249     -8.29518424      0.92292387
    C      6.20012735      2.97178235     -8.73887410      4.06750345
    H      5.03984119      2.20715881     -7.08689913      0.90403160
    C      7.30244642      2.78783454     -9.57237505      4.05656077
    H      8.99734759      1.52402653    -10.04975806      0.92883319
    H      5.56098706      3.85596470     -8.86421218      0.92119838
    H      7.53222805      3.52576134    -10.35285894      0.93016205
    C      8.06706784     -0.69336194     -5.71492222      4.05022385
    C      8.59384365     -1.97513642     -5.49067110      4.05426878
    C      8.84443672      0.43232888     -5.38283406      4.05769833
    C      9.87444153     -2.12277026     -4.95719777      4.05992512
    H      8.00387963     -2.86740924     -5.73769201      0.92030198
    C     10.12403562      0.27693948     -4.85394671      4.06502938
    H      8.43406664      1.43997280     -5.53635203      0.91798493
    C     10.64050024     -1.00183437     -4.63571080      4.06068879
    H     10.27213123     -3.13035287     -4.77617973      0.92750657
    H     10.71585025      1.16489387     -4.59265812      0.92766661
    H     11.64271415     -1.12473128     -4.20422796      0.92812535
    C      5.97727727     -1.88431285     -7.33901852      4.04023525
    C      5.83780827     -3.14113585     -6.72231909      4.05027687
    C      5.81445802     -1.78819043     -8.73155612      4.05250543
    C      5.60861662     -4.28141730     -7.49087674      4.06764789
    H      5.91190936     -3.23561838     -5.63136148      0.91389068
    C      5.56974149     -2.93089300     -9.49221655      4.06473165
    H      5.88102816     -0.80975711     -9.22609992      0.91799304
    C      5.48487754     -4.18121378     -8.87725919      4.06007391
    H      5.51908560     -5.25933025     -6.99775459      0.93133788
    H      5.44400538     -2.84435775    -10.57976625      0.92846805
    H      5.30552392     -5.08233880     -9.47947171      0.93213754
    C      7.59323717      5.24481177     -6.65054293      4.05338959
    C      8.27356063      4.28921234     -5.87422849      4.05609132
    C      8.14091206      5.63365295     -7.88543150      4.06597316
    C      9.49317178      3.77109270     -6.30983488      4.06841718
    H      7.85017840      3.93052108     -4.92483780      0.90536020
    C      9.35055358      5.09645759     -8.32352382      4.07372836
    H      7.60625432      6.35705173     -8.51764530      0.92238106
    C     10.03494506      4.17320431     -7.53120035      4.05927680
    H     10.02884398      3.04355824     -5.68640114      0.91939081
    H      9.76319394      5.40339709     -9.29387503      0.92766179
    H     10.99019556      3.75457946     -7.87430626      0.92654971
    C      5.25450348      6.62943167     -7.59411651      4.05331296
    C      5.64243118      7.86042373     -8.15110470      4.06587627
    C      4.30020083      5.84682147     -8.26915722      4.05606861
    C      5.10607063      8.28817329     -9.36484757      4.07368075
    H      6.36450053      8.49774234     -7.62069148      0.92254836
    C      3.78283031      6.27208689     -9.49277131      4.06842096
    H      3.94182645      4.90047365     -7.83861624      0.90493237
    C      4.18460006      7.48931683    -10.04403278      4.05940646
    H      5.41239148      9.25549834     -9.78497133      0.92770728
    H      3.05683890      5.64349400    -10.02447323      0.91926549
    H      3.76715060      7.82417190    -11.00271511      0.92657109
    C      6.65009488      7.58348400     -5.26141525      4.05344541
    C      5.87985134      8.26038705     -4.29833002      4.05593271
    C      7.87856693      8.13723582     -5.66192384      4.06596045
    C      6.31505504      9.48182366     -3.78401984      4.06846696
    H      4.93596504      7.83312016     -3.92982806      0.90522121
    C      8.31630273      9.34884823     -5.12881640      4.07390342
    H      8.50625321      7.60559806     -6.39146094      0.92240475
    C      7.52986181     10.02946185     -4.19777312      4.05929099
    H      5.69658050     10.01423959     -3.04988956      0.91941170
    H      9.28169319      9.76605565     -5.44506552      0.92760998
    H      7.87246828     10.98624680     -3.78217909      0.92655537
    C     -0.68164336      5.72208776     -8.06101388      4.05021248
    C     -1.97301764      5.50472359     -8.56714583      4.05405235
    C      0.42965311      5.38140595     -8.85517483      4.05808226
    C     -2.14321293      4.96813831     -9.84364354      4.05985201
    H     -2.85480024      5.75831946     -7.96440733      0.92070849
    C      0.25165269      4.85183006    -10.13142186      4.06498165
    H      1.44413765      5.52877631     -8.45985637      0.91793962
    C     -1.03635608      4.63873404    -10.62663153      4.06046598
    H     -3.15773421      4.78989618    -10.22444889      0.92724069
    H      1.12900965      4.58510472    -10.73641361      0.92763655
    H     -1.17773612      4.20446205    -11.62519494      0.92808798
    C      0.94940641      7.57323406     -6.71094780      4.05820737
    C      0.77717510      8.41243334     -7.82869383      4.06168835
    C      2.09253925      7.73136058     -5.91349675      4.04852505
    C      1.71619925      9.39699589     -8.12587533      4.07607795
    H     -0.10312187      8.28969943     -8.47495125      0.92286486
    C      3.02248725      8.72893081     -6.20805393      4.06764855
    H      2.25862135      7.07464692     -5.04868926      0.90430441
    C      2.83710590      9.56332441     -7.30948575      4.05668774
    H      1.57131241     10.04300114     -9.00206307      0.92875924
    H      3.90685008      8.85509589     -5.56937493      0.92123878
    H      3.57414947     10.34458125     -7.53876259      0.93020245
    C     -1.81404801      7.34930019     -5.92622569      4.04178661
    C     -3.07831886      6.75166420     -5.77030357      4.04952367
    C     -1.68206310      8.73141911     -5.70626643      4.05264935
    C     -4.19080254      7.53338815     -5.46148051      4.06601361
    H     -3.19814149      5.66537718     -5.88319073      0.91465953
    C     -2.79565132      9.50234931     -5.37544285      4.06211388
    H     -0.69577585      9.20760569     -5.78899805      0.91839448
    C     -4.05402064      8.90840606     -5.26709334      4.05647258
    H     -5.17516668      7.05757647     -5.35692078      0.93134653
    H     -2.67853396     10.57953624     -5.19752348      0.92804301
    H     -4.93141931      9.51768245     -5.01088607      0.93304055
    C     -7.27781168      5.97073720     -1.87045774      4.04096377
    C     -6.62553852      5.94767309     -3.11687385      4.05392449
    C     -8.65030236      5.67208315     -1.81536143      4.05016915
    C     -7.34736866      5.69820859     -4.28319837      4.06884676
    H     -5.54367618      6.12354525     -3.18067452      0.91228279
    C     -9.36339887      5.41493612     -2.98538949      4.06219235
    H     -9.16692741      5.63998731     -0.84694147      0.91704651
    C     -8.71829846      5.44508275     -4.22271533      4.05939204
    H     -6.83032298      5.69200805     -5.25273220      0.93118518
    H    -10.43548508      5.18395891     -2.92918617      0.92814310
    H     -9.28227694      5.25132703     -5.14528891      0.93222556
    C     -7.65461915      6.55366953      0.92170343      4.06121936
    C     -8.57223805      7.60772257      0.74909155      4.06464986
    C     -7.79691055      5.70912905      2.03261507      4.05442182
    C     -9.62211068      7.78403180      1.64790107      4.07932789
    H     -8.46244903      8.29781507     -0.09908475      0.92215588
    C     -8.86503321      5.87232549      2.91569334      4.06671147
    H     -7.07558648      4.90279722      2.21173871      0.89899332
    C     -9.78047051      6.90659701      2.72373859      4.06297662
    H    -10.33165684      8.60938715      1.50141579      0.92694787
    H     -8.97406313      5.18500508      3.76386414      0.90945407
    H    -10.61925632      7.03766761      3.42053561      0.92819236
    C     -5.76345248      8.06758674     -0.51199629      4.05075545
    C     -5.62944310      8.71187741     -1.75200471      4.05779232
    C     -5.38957756      8.75324300      0.65991036      4.05650892
    C     -5.13406042     10.01447186     -1.81377921      4.06224951
    H     -5.90933961      8.19298622     -2.67857052      0.92109189
    C     -4.90023059     10.05598474      0.59064838      4.06294576
    H     -5.47039130      8.25094067      1.63416530      0.91751528
    C     -4.76751563     10.68765814     -0.64768675      4.06146498
    H     -5.02202255     10.50569416     -2.78987372      0.92900318
    H     -4.60168246     10.57341360      1.51177799      0.92275348
    H     -4.36661787     11.70830633     -0.70486004      0.92788681
    C      7.34445058      5.97288629      1.87538427      4.04067224
    C      6.72765495      5.82580944      3.13131855      4.04961606
    C      8.73817179      5.82060480      1.77990788      4.05284658
    C      7.49638324      5.59592995      4.27135377      4.06651094
    H      5.63639368      5.89464158      3.22525842      0.91333641
    C      9.49943319      5.57829059      2.92271869      4.06505836
    H      9.23295561      5.89351404      0.80202491      0.91806934
    C      8.88376030      5.48352217      4.17199555      4.06038941
    H      7.00307965      5.49757477      5.24818290      0.93143197
    H     10.58797353      5.46110385      2.83686749      0.92848226
    H      9.48644427      5.30589889      5.07308408      0.93219135
    C      5.71676928      8.05683437      0.68371362      4.04941449
    C      5.51094334      8.58937905      1.96601360      4.05465963
    C      5.38516778      8.83530335     -0.44130875      4.05734722
    C      4.99565369      9.87725574      2.11434708      4.06052116
    H      5.75878752      7.99812905      2.85750724      0.92000240
    C      4.87131660     10.12082947     -0.28486568      4.06502597
    H      5.52628086      8.42075710     -1.44904046      0.91773121
    C      4.67220305     10.64372398      0.99437219      4.06096267
    H      4.83389417     10.28279980      3.12186535      0.92865136
    H      4.60946731     10.71356345     -1.17196752      0.92758710
    H      4.25541440     11.65190209      1.11878856      0.92827322
    C      7.58219257      6.69561828     -0.91018602      4.05829731
    C      8.41464441      7.81998097     -0.74661442      4.06179826
    C      7.74112961      5.89518663     -2.05104680      4.04846762
    C      9.39350920      8.11953059     -1.69087376      4.07638728
    H      8.28984066      8.47199333      0.12918392      0.92290126
    C      8.73193262      6.19303174     -2.98714772      4.06748206
    H      7.08958791      5.02585777     -2.21265105      0.90392996
    C      9.56013981      7.30031782     -2.80971231      4.05646743
    H     10.03397982      9.00089257     -1.55259318      0.92883060
    H      8.85675486      5.55249140     -3.87028003      0.92132148
    H     10.33575305      7.53256780     -3.55178125      0.93007177
    C     -0.91992932      7.65381882      6.55593438      4.06121589
    C     -0.74712594      8.57066886      7.61062432      4.06464357
    C     -2.03104898      7.79649864      5.71175165      4.05443340
    C     -1.64606686      9.62025176      7.78798712      4.07931192
    H      0.10134652      8.46065198      8.30033801      0.92214870
    C     -2.91393286      8.86465101      5.87569952      4.06674800
    H     -2.21030712      7.07551599      4.90516909      0.89897457
    C     -2.72189537      9.77931873      6.91065943      4.06300462
    H     -1.49958817     10.32921178      8.61386842      0.92694560
    H     -3.76215660      8.97419353      5.18852090      0.90945632
    H     -3.41862716     10.61810963      7.04231606      0.92822617
    C      1.87182037      7.27767735      5.97087903      4.04098478
    C      3.11844302      6.62583306      5.94736146      4.05393776
    C      1.81604431      8.64997337      5.67145965      4.05015614
    C      4.28436718      7.34788352      5.69674056      4.06884085
    H      3.18273154      5.54411364      6.12384386      0.91229394
    C      2.98566189      9.36323952      5.41294111      4.06215194
    H      0.84739163      9.16618285      5.63972668      0.91705098
    C      4.22322749      8.71859798      5.44270065      4.05935926
    H      5.25401448      6.83108309      5.69020887      0.93118302
    H      2.92890803     10.43504997      5.18096983      0.92813095
    H      5.14546032      9.28272311      5.24789394      0.93223489
    C      0.51484765      5.76254657      8.06848826      4.05072565
    C      1.75515766      5.62854700      8.71219805      4.05778887
    C     -0.65671695      5.38889655      8.75485068      4.05651434
    C      1.81757254      5.13302213     10.01470920      4.06225310
    H      2.68144221      5.90870428      8.19294775      0.92109225
    C     -0.58680634      4.89958497     10.05755846      4.06295536
    H     -1.63123987      5.46992950      8.25313181      0.91754624
    C      0.65183903      4.76655492     10.68853039      4.06145966
    H      2.79393319      5.02081224     10.50532355      0.92901045
    H     -1.50769669      4.60133000     10.57551092      0.92275999
    H      0.70954617      4.36556723     11.70910016      0.92787670
    C     -5.53142179      6.26767580      7.82229780      4.05570349
    C     -6.44404075      6.13982205      8.88374904      4.06643875
    C     -4.19389616      6.59177543      8.10861954      4.06086547
    C     -6.02969699      6.35283846     10.19818919      4.07637155
    H     -7.48952363      5.87279098      8.67707645      0.91667350
    C     -3.78925382      6.81796489      9.42324463      4.06889914
    H     -3.46384251      6.68798557      7.29162800      0.91206040
    C     -4.70449024      6.69733334     10.47035908      4.06462425
    H     -6.75174144      6.25115296     11.01940761      0.92632878
    H     -2.74656359      7.09110379      9.63180032      0.91911203
    H     -4.38290531      6.87091418     11.50565775      0.92553192
    C     -7.82294303      5.53147062      6.26644050      4.05573988
    C     -8.88399682      6.44481265      6.14015359      4.06643169
    C     -8.10994311      4.19355552      6.58832102      4.06076023
    C    -10.19861696      6.03081672      6.35263672      4.07639517
    H     -8.67700790      7.49062651      5.87470140      0.91665221
    C     -9.42477571      3.78924119      6.81396200      4.06890834
    H     -7.29336185      3.46288065      6.68321274      0.91204384
    C    -10.47143124      4.70520155      6.69501129      4.06462853
    H    -11.01948494      6.75342595      6.25219469      0.92632260
    H     -9.63393664      2.74623507      7.08540515      0.91912593
    H    -11.50688065      4.38386898      6.86813596      0.92553376
    C     -6.26695705      7.82230556      5.53011620      4.05569021
    C     -6.13629774      8.88433443      6.44166408      4.06647953
    C     -6.59369072      8.10791644      4.19308787      4.06091553
    C     -6.34921941     10.19862854      6.02682253      4.07637270
    H     -5.86722465      8.67827999      7.48674096      0.91665667
    C     -6.81983210      9.42240727      3.78798736      4.06889877
    H     -6.69207712      7.29043518      3.46388174      0.91204006
    C     -6.69645541     10.47009756      4.70219531      4.06464796
    H     -6.24521131     11.02028890      6.74802794      0.92633706
    H     -7.09499203      9.63043850      2.74572345      0.91911408
    H     -6.86989517     11.50530046      4.38023977      0.92553799
    C     -7.57541240     -6.70891286     -0.94697926      4.05820809
    C     -8.41848704     -7.82335496     -0.77228130      4.06161736
    C     -7.73103573     -5.91307124     -2.09149824      4.04845771
    C     -9.40477508     -8.11842846     -1.71017554      4.07608795
    H     -8.29762268     -8.46874848      0.10888794      0.92288906
    C     -8.73017244     -6.20545417     -3.02044208      4.06752248
    H     -7.07081658     -5.05131281     -2.25941835      0.90439800
    C     -9.56868907     -7.30336066     -2.83246305      4.05671207
    H    -10.05405919     -8.99196478     -1.56345717      0.92875153
    H     -8.85417910     -5.56780023     -3.90594165      0.92124929
    H    -10.35141079     -7.53091892     -3.56857848      0.93021593
    C     -7.34449864     -5.92756144      1.81653994      4.04173288
    C     -6.74468838     -5.77740123      3.08045321      4.04969846
    C     -8.72584790     -5.70169923      1.68682210      4.05251086
    C     -7.52394353     -5.46958658      4.19493821      4.06614409
    H     -5.65867617     -5.89415550      3.19858679      0.91457261
    C     -9.49416093     -5.37108193      2.80225918      4.06199131
    H     -9.20337926     -5.77968144      0.70085702      0.91835707
    C     -8.89841586     -5.26962522      4.06037498      4.05649784
    H     -7.04656259     -5.37045017      5.17922189      0.93139466
    H    -10.57069560     -5.18801005      2.68692376      0.92803006
    H     -9.50576397     -5.01425235      4.93941822      0.93305214
    C     -5.72237841     -8.06279814      0.67681503      4.05013803
    C     -5.50867449     -8.57426675      1.96665355      4.05423667
    C     -5.38104113     -8.85313588     -0.43700457      4.05798112
    C     -4.97466556     -9.85235026      2.13289457      4.05994900
    H     -5.76352320     -7.97450233      2.85014213      0.92072940
    C     -4.85290950    -10.13047820     -0.26292421      4.06493720
    H     -5.52664288     -8.45371053     -1.45018029      0.91788673
    C     -4.64364094    -10.63115347      1.02358922      4.06048668
    H     -4.79991208    -10.23779813      3.14625114      0.92736452
    H     -4.58452387    -10.73205514     -1.14206662      0.92758413
    H     -4.21158378    -11.63102136      1.16187808      0.92809040
    C     -8.06714850     -0.51786400      5.76256427      4.05077858
    C     -8.70838626     -1.75924167      5.62679649      4.05773141
    C     -8.75517276      0.65278201      5.38912357      4.05654452
    C    -10.01025348     -1.82364582      5.12984091      4.06220600
    H     -8.18757214     -2.68474591      5.90665020      0.92105808
    C    -10.05738175      0.58093812      4.89873769      4.06297730
    H     -8.25507524      1.62806657      5.47100635      0.91756975
    C    -10.68588578     -0.65878439      4.76391400      4.06145282
    H    -10.49887476     -2.80083980      5.01599508      0.92899927
    H    -10.57685153      1.50115843      4.60094030      0.92279751
    H    -11.70592237     -0.71800912      4.36177445      0.92788606
    C     -5.97112960     -1.87171510      7.28073914      4.04092232
    C     -5.67866208     -1.81510176      8.65448449      4.05030742
    C     -5.94396200     -3.11871604      6.62972996      4.05378341
    C     -5.42333945     -2.98421166      9.36973557      4.06236371
    H     -5.65018378     -0.84621840      9.17044433      0.91706017
    C     -5.69623943     -4.28413064      7.35363239      4.06881266
    H     -6.11562460     -3.18385774      5.54727042      0.91231267
    C     -5.44918215     -4.22214363      8.72560238      4.05945071
    H     -5.19721686     -2.92680674     10.44279341      0.92815682
    H     -5.68679493     -5.25410353      6.83744118      0.93118069
    H     -5.25700187     -5.14401909      9.29124969      0.93220312
    C     -6.55681556      0.92062010      7.65258662      4.06122811
    C     -7.61351528      0.74951548      8.56743696      4.06467730
    C     -5.71214643      2.03129729      7.79590049      4.05442191
    C     -7.79264312      1.64985245      9.61549526      4.07933679
    H     -8.30360765     -0.09854503      8.45673484      0.92213290
    C     -5.87802455      2.91574455      8.86247500      4.06676559
    H     -4.90371813      2.20912552      7.07659203      0.89896705
    C     -6.91522057      2.72552650      9.77498190      4.06298337
    H     -8.62028228      1.50474851     10.32265692      0.92694954
    H     -5.19065014      3.76375655      8.97264648      0.90947656
    H     -7.04878407      3.42366450     10.61226626      0.92822064
    C     -1.87595553     -7.34386863      5.97017795      4.04062595
    C     -3.13210367     -6.72757654      5.82270089      4.04961779
    C     -1.77970041     -8.73743472      5.81712742      4.05281070
    C     -4.27167981     -7.49675404      5.59207547      4.06656129
    H     -3.22695957     -5.63647710      5.89206722      0.91336832
    C     -2.92204837     -9.49917208      5.57411915      4.06500762
    H     -0.80159178     -9.23176770      5.89018122      0.91807021
    C     -4.17155730     -8.88401947      5.47897233      4.06032344
    H     -5.24868439     -7.00373304      5.49365510      0.93145461
    H     -2.83565448    -10.58766628      5.45682957      0.92847660
    H     -5.07223571     -9.48708072      5.30050727      0.93222228
    C      0.90871806     -7.58158459      6.69520043      4.05829975
    C      0.74420496     -8.41305484      7.82009393      4.06180995
    C      2.04993880     -7.74148246      5.89547637      4.04844942
    C      1.68828021     -9.39144823      8.12161669      4.07638384
    H     -0.13234403     -8.28778832      8.47094275      0.92289165
    C      2.98551011     -8.73240103      6.19480837      4.06751608
    H      2.21198096     -7.09067152      5.02565626      0.90393340
    C      2.80755101     -9.55909186      7.30319395      4.05647981
    H      1.54950625    -10.03056262      9.00394578      0.92882162
    H      3.86898043     -8.85868883      5.55496226      0.92131670
    H      3.54947111    -10.33444087      7.53707481      0.93008488
    C     -0.68641602     -5.71611145      8.05541611      4.04949533
    C     -1.96941190     -5.50667168      8.58487514      4.05457533
    C      0.43758879     -5.38569912      8.83587282      4.05741766
    C     -2.11953984     -4.98903886      9.87159232      4.06040855
    H     -2.86014310     -5.75380367      7.99225205      0.91999456
    C      0.27939117     -4.87027879     10.12057442      4.06503818
    H      1.44595248     -5.52916105      8.42372089      0.91775143
    C     -1.00056327     -4.66748132     10.64030212      4.06094191
    H     -3.12764330     -4.82360846     10.27420199      0.92853760
    H      1.16570344     -4.60978647     10.71511311      0.92762817
    H     -1.12631616     -4.24941504     11.64778838      0.92827842
    C      5.25928285     -6.64726543      7.58443834      4.05345358
    C      4.29668135     -5.87541128      8.26021913      4.05590718
    C      5.65889063     -7.87530786      8.13979614      4.06597516
    C      3.78217683     -6.30854059      9.48230503      4.06847056
    H      3.92858723     -4.93192088      7.83164866      0.90512622
    C      5.12558940     -8.31091859      9.35204424      4.07390871
    H      6.38779545     -8.50429935      7.60887087      0.92241066
    C      4.19520655     -7.52284860     10.03161945      4.05931875
    H      3.04853412     -5.68889510     10.01402709      0.91936988
    H      5.44118749     -9.27596341      9.77048549      0.92761523
    H      3.77947706     -7.86395521     10.98884984      0.92655615
    C      6.64769351     -7.59485479      5.24684115      4.05338924
    C      7.88190470     -8.14363500      5.63640450      4.06596746
    C      5.87097528     -8.27502888      4.29144837      4.05607039
    C      8.31890736     -9.35401654      5.09999869      4.07373251
    H      8.51442807     -7.60937841      6.35983247      0.92239384
    C      6.30545460     -9.49539864      3.77417133      4.06841148
    H      4.92206254     -7.85096966      3.93228430      0.90533526
    C      7.52615707    -10.03818092      4.17695837      4.05929585
    H      9.28890682     -9.76728022      5.40720618      0.92766681
    H      5.68181566    -10.03079222      3.04660290      0.91939223
    H      7.86842466    -10.99403055      3.75901650      0.92655318
    C      7.59382383     -5.25559537      6.62912888      4.05331337
    C      8.26971402     -4.30235965      5.84595499      4.05608529
    C      8.15033194     -5.64315264      7.86046355      4.06588157
    C      9.49367915     -3.78573093      6.27099734      4.06844914
    H      7.83982922     -3.94410594      4.89926709      0.90493052
    C      9.36461006     -5.10771819      8.28784138      4.07366700
    H      7.61903080     -6.36423331      8.49816587      0.92253726
    C     10.04458858     -4.18729968      7.48844962      4.05939488
    H     10.02597748     -3.06072450      5.64178408      0.91926713
    H      9.78466169     -5.41420937      9.25514236      0.92770390
    H     11.00375287     -3.77065196      7.82287531      0.92656367
    C      5.71460439     -8.06835222     -0.69313237      4.05035637
    C      5.48784794     -8.59366911     -1.97504908      4.05422709
    C      5.38148644     -8.84551035      0.43238012      4.05769737
    C      4.95186821     -9.87317486     -2.12298326      4.05990554
    H      5.73515074     -8.00328378     -2.86698463      0.92028307
    C      4.84972601    -10.12387169      0.27671303      4.06500499
    H      5.53666127     -8.43574586      1.44004256      0.91799255
    C      4.62976110    -10.63924539     -1.00222806      4.06067012
    H      4.76937311    -10.26985672     -3.13066644      0.92747304
    H      4.58750929    -10.71538687      1.16458389      0.92764450
    H      4.19698570    -11.64083402     -1.12544821      0.92812590
    C      7.34014344     -5.98001864     -1.88333923      4.04025462
    C      6.72371421     -5.83835486     -3.14004845      4.05024444
    C      8.73305636     -5.82073710     -1.78733341      4.05261702
    C      7.49258287     -5.60932323     -4.28017545      4.06761114
    H      5.63258214     -5.90992860     -3.23455487      0.91389380
    C      9.49408326     -5.57595132     -2.92977254      4.06476342
    H      9.22731358     -5.88934467     -0.80891917      0.91801905
    C      8.87921143     -5.48839827     -4.17993214      4.06009282
    H      6.99962425     -5.51728184     -5.25794769      0.93133966
    H     10.58178154     -5.45182362     -2.84288912      0.92845370
    H      9.48162749     -5.30801721     -5.08068217      0.93212224
    C      7.58308604     -6.70636102      0.90012457      4.05837609
    C      8.41819514     -7.82810784      0.73231098      4.06172737
    C      7.74333246     -5.90707881      2.04165675      4.04839257
    C      9.40200410     -8.12534892      1.67216413      4.07638844
    H      8.29173215     -8.47971917     -0.14355655      0.92291397
    C      8.73921651     -6.20248643      2.97318666      4.06755509
    H      7.08867378     -5.04064322      2.20679953      0.90403988
    C      9.57089589     -7.30638099      2.79083267      4.05658628
    H     10.04488193     -9.00436403      1.53040759      0.92881623
    H      8.86547616     -5.56256549      3.85658289      0.92118787
    H     10.35107802     -7.53597523      3.52896840      0.93014723
    C      6.71217834     -0.94862964      7.57354672      4.05820338
    C      7.82957480     -0.77539774      8.41296098      4.06168497
    C      5.91542542     -2.09219473      7.73162980      4.04853395
    C      8.12711093     -1.71388230      9.39790290      4.07608119
    H      8.47530023      0.10523143      8.29011187      0.92285890
    C      6.21026994     -3.02171023      8.72953939      4.06763887
    H      5.05098468     -2.25892684      7.07461479      0.90432788
    C      7.31137219     -2.83531794      9.56422105      4.05669156
    H      9.00313056     -1.56832279     10.04409597      0.92875046
    H      5.57216075     -3.90662350      8.85560847      0.92122365
    H      7.54090619     -3.57205354     10.34578915      0.93021666
    C      8.06339160      0.67899830      5.72179974      4.05025042
    C      8.57179246      1.96966254      5.50566006      4.05414332
    C      8.85558638     -0.43347278      5.38027221      4.05802752
    C      9.84839168      2.13804265      4.96875519      4.05988503
    H      7.97086151      2.85217670      5.76114631      0.92075305
    C     10.13149275     -0.25724837      4.84932320      4.06493108
    H      8.45925437     -1.44742190      5.52888355      0.91794096
    C     10.62879810      1.03007555      4.63704364      4.06045688
    H     10.23128559      3.15204050      4.79223672      0.92730388
    H     10.73458207     -1.13542626      4.58115551      0.92759721
    H     11.62730936      1.17005907      4.20238067      0.92807782
    C      5.92894240      1.81458754      7.34783881      4.04180558
    C      5.77491310      3.07880182      6.74964861      4.04962294
    C      5.70657459      1.68304726      8.72959927      4.05261670
    C      5.46547849      4.19170045      7.53056372      4.06604889
    H      5.88967754      3.19824489      5.66355744      0.91462644
    C      5.37489793      2.79695847      9.49970368      4.06205313
    H      5.78790342      0.69683658      9.20610835      0.91837917
    C      5.26844977      4.05531093      8.90529458      4.05645307
    H      5.36226621      5.17612552      7.05434162      0.93136103
    H      5.19445646      2.68019619     10.57655816      0.92803198
    H      5.01143505      4.93307026      9.51389324      0.93305395
