# Supplementary material for: Density-functional tight-binding for phosphine-stabilized nanoscale gold clusters
Source: Chem Sci. 2020 Nov 2;11(48):13113–28. doi: 10.1039/d0sc04514d (PMC8163209; doi:10.1039/d0sc04514d)
Supplement: SC-011-D0SC04514D-s002 [file SC-011-D0SC04514D-s002.xyz]

       676
untitled
   Au     -4.66     -4.72     -4.71
   Au    0.0238     -5.78   -0.0227
   Au    0.0271     -2.06   -0.0227
   Au      2.06     -2.06     -2.06
   Au   0.00523     -4.02     -2.11
   Au     -2.07     -2.12     -2.12
   Au   -0.0277     -6.93     -2.52
   Au   -0.0554     -4.67      -4.8
   Au      2.71     -4.64     -2.79
   Au     -3.12     -4.69     -2.53
    S      2.55     -7.19     -2.76
    S      -2.5     -7.29     -2.36
    P        -6     -6.02     -6.04
    P     0.415     -6.33     -6.35
    P      6.36    -0.405     -6.33
    P      6.07      5.96     -6.02
    P      -6.3     0.373     -6.32
    P     -6.28     -6.35     0.356
    P      6.34     -6.33    -0.404
    P      6.05     -6.02      5.99
    P     -0.34      6.28     -6.34
    P      6.35     0.351      6.27
    P     0.352      6.29      6.29
    P     -6.04      6.05      6.05
    P    -0.361     -6.32      6.31
    P     -6.28    -0.341      6.29
    P     -6.29      6.29     -0.34
    P      6.31      6.29      0.37
   Au     -4.73      4.73      4.73
   Au     -5.73   -0.0313   -0.0181
   Au     -2.01   -0.0278   -0.0224
   Au     -2.01     -2.05      2.01
   Au     -3.96  -0.00429      2.03
   Au     -2.11      2.11      2.11
   Au     -6.99    -0.145      2.39
   Au     -4.75    0.0551      4.61
   Au     -4.59     -2.78      2.67
   Au     -4.69      2.53      3.15
    S     -7.05     -2.57      2.38
    S     -7.19      2.26      2.43
   Au      4.72      4.68     -4.71
   Au    0.0171      5.73   -0.0328
   Au    0.0243      2.01   -0.0277
   Au     -2.01      2.01     -2.05
   Au    0.0468      3.97     -2.11
   Au      2.12      2.07     -2.12
   Au    0.0693      6.87     -2.52
   Au     0.114      4.62      -4.8
   Au     -2.68      4.59     -2.78
   Au      3.17      4.64     -2.52
    S     -2.34      7.08     -2.54
    S      2.44      7.22     -2.42
   Au      4.71     -4.71      4.67
   Au      5.79   -0.0243    -0.025
   Au      2.06    -0.023   -0.0256
   Au      2.05      2.01      2.01
   Au      4.01   -0.0203      2.02
   Au      2.12     -2.12      2.07
   Au      7.07    0.0969      2.36
   Au      4.81    -0.114      4.62
   Au      4.65      2.76      2.66
   Au       4.7     -2.53       3.1
    S      7.04       2.3      2.26
    S       7.2      -2.3      2.37
   Au   0.00454      3.97      2.05
   Au   -0.0472      6.89      2.44
   Au    -0.054      4.61      4.75
   Au       2.7      4.61      2.73
   Au     -3.15      4.69      2.53
    S      2.51      7.14      2.68
    S     -2.57       7.2       2.2
   Au      4.02   -0.0309     -2.08
   Au      7.08    -0.152     -2.41
   Au       4.8    0.0508     -4.67
   Au      4.65     -2.79     -2.71
   Au       4.7      2.48     -3.15
    S      7.01      -2.2      -2.2
    S      7.17      2.18     -2.51
   Au    0.0435     -4.02      2.06
   Au    0.0782     -6.93      2.47
   Au     0.099     -4.66      4.75
   Au     -2.66     -4.64      2.75
   Au      3.17      -4.7      2.47
    S     -2.43     -7.22      2.68
    S      2.46     -7.32      2.35
   Au     -3.96   -0.0226     -2.07
   Au     -7.04      0.07     -2.39
   Au     -4.75    -0.102     -4.66
   Au     -4.61      2.73      -2.7
   Au     -4.64     -2.53     -3.16
    S     -7.12      2.47     -2.35
    S     -7.23     -2.29     -2.46
   Au    0.0244   -0.0259     -5.78
   Au    0.0245   -0.0255     -2.06
   Au     -2.06   -0.0434     -4.02
   Au     -2.47   -0.0763     -6.93
   Au     -2.75      2.66     -4.64
   Au     -2.47     -3.17     -4.69
    S     -2.74      2.52      -7.2
    S      -2.3      -2.5     -7.33
   Au    0.0315    -0.019      5.73
   Au    0.0297   -0.0228      2.01
   Au   0.00344      2.03      3.96
   Au      0.16      2.39      6.98
   Au      2.78      2.67      4.59
   Au     -2.53      3.15      4.69
    S      2.59      2.37      7.09
    S     -2.39      2.33      7.21
   Au      2.11  -0.00543     -4.02
   Au      2.52    0.0328     -6.93
   Au      2.79     -2.71     -4.64
   Au      2.52      3.13     -4.69
    S      2.71     -2.46     -7.24
    S      2.42      2.35     -7.34
   Au    0.0213     -2.07      3.96
   Au   -0.0864     -2.39      7.04
   Au     -2.74      -2.7      4.61
   Au      2.52     -3.17      4.65
    S     -2.35     -2.27      7.08
    S      2.34     -2.48      7.17
   Au     -2.05  -0.00459      3.97
   Au     -2.45    0.0494       6.9
   Au    0.0193      2.02     -4.01
   Au    -0.061      2.36     -7.06
   Au      2.11   -0.0471      3.97
   Au      2.53   -0.0701      6.87
   Au    0.0279     -2.08     -4.01
   Au     0.107      -2.4     -7.08
   Au     -3.97     -2.11    -0.046
   Au     -6.87     -2.53   -0.0658
   Au     -4.62      -4.8    -0.119
   Au     -2.02     -4.01   -0.0207
   Au     -2.36     -7.06    0.0579
   Au     -2.03      3.96  -0.00436
   Au     -2.38      6.98    -0.144
   Au     -4.61      4.75    0.0565
   Au      2.07      3.96   -0.0228
   Au      2.38      7.04     0.056
   Au      4.67      4.75    -0.113
   Au      2.07     -4.01   -0.0299
   Au      2.39     -7.08    -0.104
   Au      4.68      -4.8     0.058
   Au     -3.97      2.05   -0.0045
   Au      -6.9      2.45    0.0502
   Au      4.02      2.06   -0.0431
   Au      6.93      2.47   -0.0595
   Au      4.03     -2.11  -0.00603
   Au      6.92     -2.52    0.0184
    C     -7.58     -5.27     -6.66
    C     -8.27     -4.32     -5.89
    C     -8.12     -5.66      -7.9
    C     -9.48      -3.8     -6.34
    H     -7.82     -3.96     -4.95
    C     -9.31     -5.11     -8.36
    H     -7.59     -6.39     -8.53
    C       -10     -4.18     -7.58
    H       -10     -3.06     -5.73
    H      -9.7      -5.4     -9.35
    H     -10.9     -3.75     -7.94
    C     -5.21     -6.67      -7.6
    C     -5.58     -7.91     -8.15
    C     -4.25     -5.89     -8.27
    C     -5.06     -8.33     -9.37
    H     -6.31     -8.55     -7.62
    C     -3.74     -6.31      -9.5
    H      -3.9     -4.94     -7.86
    C     -4.15     -7.53     -10.1
    H     -5.37      -9.3     -9.79
    H     -3.02     -5.68       -10
    H     -3.75     -7.85       -11
    C     -6.63      -7.6     -5.29
    C     -5.85     -8.28     -4.34
    C     -7.86     -8.16     -5.67
    C     -6.28      -9.5     -3.81
    H     -4.89     -7.87     -3.99
    C      -8.3     -9.36     -5.12
    H      -8.5     -7.63     -6.41
    C     -7.51       -10     -4.19
    H     -5.65       -10     -3.08
    H     -9.27     -9.78     -5.42
    H     -7.86       -11     -3.76
    C     -6.68    -0.912      -7.6
    C      -7.8    -0.743     -8.44
    C     -5.88     -2.05     -7.76
    C     -8.09     -1.68     -9.43
    H     -8.45     0.131     -8.32
    C     -6.17     -2.98     -8.76
    H     -5.02     -2.22      -7.1
    C     -7.27      -2.8      -9.6
    H     -8.96     -1.54     -10.1
    H     -5.53     -3.87     -8.88
    H     -7.49     -3.54     -10.4
    C     -8.04     0.667     -5.73
    C     -8.57      1.95      -5.5
    C     -8.83    -0.451      -5.4
    C     -9.85       2.1     -4.96
    H     -7.98      2.84     -5.75
    C     -10.1    -0.289     -4.87
    H     -8.43     -1.46     -5.55
    C     -10.6      0.99     -4.64
    H     -10.2      3.11     -4.78
    H     -10.7     -1.18     -4.61
    H     -11.6      1.12     -4.21
    C     -5.93      1.86     -7.36
    C     -5.79      3.11     -6.74
    C     -5.75      1.77     -8.76
    C     -5.56      4.26     -7.51
    H     -5.87       3.2     -5.65
    C     -5.53      2.92     -9.51
    H     -5.81     0.794     -9.26
    C     -5.46      4.17      -8.9
    H     -5.48      5.23     -7.01
    H     -5.42      2.84     -10.6
    H      -5.3      5.08      -9.5
    C       1.9     -7.37     -5.98
    C      3.16     -6.76     -5.83
    C      1.81     -8.77     -5.82
    C       4.3     -7.53     -5.61
    H      3.25     -5.67      -5.9
    C      2.95     -9.53      -5.6
    H     0.831     -9.26     -5.89
    C       4.2     -8.92     -5.52
    H      5.28     -7.04     -5.52
    H      2.87     -10.6     -5.49
    H      5.11     -9.52     -5.35
    C    -0.878      -7.6     -6.72
    C    -0.714     -8.44     -7.85
    C     -2.02     -7.76     -5.93
    C     -1.65     -9.43     -8.14
    H     0.159     -8.31      -8.5
    C     -2.95     -8.76     -6.22
    H     -2.19     -7.11     -5.06
    C     -2.77      -9.6     -7.32
    H     -1.51     -10.1     -9.02
    H     -3.84     -8.88     -5.58
    H      -3.5     -10.4     -7.55
    C     0.718     -5.74     -8.08
    C         2     -5.52     -8.61
    C      -0.4     -5.41     -8.87
    C      2.16     -4.97     -9.88
    H      2.89     -5.77     -8.01
    C    -0.233     -4.87     -10.1
    H     -1.41     -5.55     -8.47
    C      1.05     -4.65     -10.7
    H      3.17     -4.78     -10.3
    H     -1.12     -4.61     -10.7
    H      1.18     -4.21     -11.7
    C      6.72     0.877      -7.6
    C      7.84       0.7     -8.44
    C      5.92      2.02     -7.76
    C      8.14      1.65     -9.41
    H      8.48    -0.186     -8.32
    C      6.22      2.95     -8.75
    H      5.05      2.18     -7.11
    C      7.33      2.77     -9.57
    H      9.02       1.5     -10.1
    H      5.57      3.82     -8.89
    H      7.56      3.51     -10.4
    C      8.09    -0.705     -5.74
    C      8.61     -1.99     -5.51
    C      8.89     0.407      -5.4
    C      9.89     -2.15     -4.97
    H      8.01     -2.88     -5.73
    C      10.2     0.237     -4.86
    H       8.5      1.42     -5.55
    C      10.7     -1.05     -4.64
    H      10.3     -3.17     -4.79
    H      10.8      1.12     -4.59
    H      11.7     -1.18     -4.21
    C      5.98     -1.89     -7.38
    C      5.83     -3.14     -6.76
    C      5.82      -1.8     -8.77
    C      5.61     -4.29     -7.52
    H      5.91     -3.24     -5.67
    C       5.6     -2.96     -9.53
    H      5.88    -0.828     -9.27
    C      5.52      -4.2     -8.91
    H      5.51     -5.26     -7.02
    H      5.49     -2.88     -10.6
    H      5.36     -5.11     -9.51
    C      7.65      5.22     -6.63
    C      8.35      4.27     -5.86
    C      8.19      5.62     -7.87
    C      9.57      3.75     -6.33
    H      7.88      3.91     -4.93
    C      9.37      5.06     -8.35
    H      7.64      6.34     -8.49
    C      10.1      4.13     -7.58
    H      10.1      3.02     -5.72
    H      9.74      5.34     -9.35
    H        11      3.68     -7.96
    C      5.27      6.64     -7.58
    C      5.63      7.89     -8.12
    C      4.29      5.88     -8.24
    C      5.12      8.29     -9.35
    H      6.34      8.54     -7.58
    C      3.78      6.29     -9.46
    H      3.93      4.92     -7.84
    C      4.23      7.48       -10
    H      5.44      9.25     -9.78
    H      3.05      5.66     -9.99
    H      3.85      7.79       -11
    C       6.7      7.55     -5.28
    C       5.9      8.23     -4.35
    C      7.92      8.11     -5.68
    C      6.32      9.43     -3.81
    H      4.93      7.83     -4.01
    C      8.35      9.31     -5.12
    H      8.55      7.59     -6.41
    C      7.56      9.97     -4.17
    H      5.69      9.96     -3.08
    H      9.31      9.74     -5.43
    H       7.9      10.9     -3.73
    C    -0.654       5.7     -8.08
    C     -1.94      5.49     -8.61
    C     0.463      5.36     -8.87
    C      -2.1      4.97      -9.9
    H     -2.83      5.75     -8.02
    C     0.299      4.84     -10.2
    H      1.47      5.49     -8.46
    C    -0.982      4.64     -10.7
    H     -3.11      4.79     -10.3
    H      1.18      4.57     -10.7
    H     -1.11      4.21     -11.7
    C     0.937      7.57      -6.7
    C     0.744      8.43      -7.8
    C       2.1      7.71     -5.92
    C      1.69      9.41     -8.11
    H    -0.148      8.32     -8.43
    C      3.02      8.72     -6.22
    H      2.28      7.03     -5.08
    C      2.82      9.56     -7.31
    H      1.53      10.1     -8.98
    H      3.91      8.84     -5.59
    H      3.56      10.3     -7.54
    C     -1.83      7.31     -5.95
    C     -3.09      6.69     -5.82
    C     -1.73      8.69     -5.72
    C     -4.22      7.45     -5.53
    H     -3.19       5.6     -5.93
    C     -2.86      9.44     -5.41
    H     -0.75      9.19     -5.78
    C     -4.11      8.83     -5.34
    H      -5.2      6.96     -5.45
    H     -2.77      10.5     -5.23
    H     -5.01      9.42     -5.11
    C     -7.31      5.96     -1.85
    C     -6.67      5.86      -3.1
    C     -8.69      5.75     -1.77
    C     -7.42      5.62     -4.25
    H     -5.58      5.97     -3.18
    C     -9.43      5.49     -2.92
    H      -9.2      5.78    -0.795
    C      -8.8      5.44     -4.17
    H     -6.92      5.55     -5.22
    H     -10.5      5.32     -2.85
    H     -9.39      5.25     -5.07
    C     -7.59      6.57     0.939
    C     -8.47      7.67     0.806
    C     -7.74      5.72      2.04
    C     -9.45      7.91      1.76
    H     -8.36      8.35   -0.0492
    C     -8.76      5.94      2.98
    H     -7.06      4.88      2.19
    C      -9.6      7.04      2.84
    H     -10.1      8.77      1.65
    H     -8.87      5.25      3.82
    H     -10.4      7.22      3.59
    C     -5.73      8.04    -0.591
    C     -5.59      8.64     -1.86
    C     -5.35      8.77     0.551
    C     -5.09      9.94     -1.97
    H     -5.87      8.08     -2.76
    C     -4.85      10.1      0.43
    H     -5.42      8.31      1.54
    C     -4.72      10.7    -0.831
    H     -4.98      10.4     -2.96
    H     -4.54      10.6      1.33
    H     -4.32      11.7    -0.931
    C      7.33      5.97      1.87
    C      6.72      5.83      3.13
    C      8.72      5.81      1.75
    C       7.5      5.59      4.26
    H      5.63       5.9      3.23
    C      9.49      5.53      2.88
    H       9.2      5.88     0.769
    C      8.88      5.43      4.13
    H      7.02      5.49      5.24
    H      10.6      5.38      2.78
    H      9.49      5.23      5.02
    C      5.73      8.01     0.703
    C      5.51      8.54      1.98
    C      5.43      8.77    -0.437
    C      4.98      9.82      2.11
    H      5.76      7.95      2.88
    C       4.9        10    -0.298
    H      5.59      8.34     -1.44
    C      4.67      10.6     0.976
    H       4.8      10.2      3.11
    H      4.65      10.6     -1.19
    H      4.24      11.6      1.08
    C       7.6      6.68    -0.914
    C      8.45       7.8     -0.75
    C      7.77      5.89     -2.06
    C      9.45      8.08     -1.68
    H      8.32      8.46     0.121
    C      8.76      6.18     -2.99
    H      7.12      5.02     -2.23
    C      9.61      7.27      -2.8
    H      10.1      8.95     -1.53
    H      8.87      5.55     -3.88
    H      10.4      7.49     -3.54
    C    -0.947      7.58      6.61
    C    -0.824      8.45      7.71
    C     -2.05      7.73      5.75
    C     -1.75      9.48      7.91
    H    0.0149      8.34      8.41
    C     -2.98      8.75      5.96
    H     -2.18      7.06      4.89
    C     -2.83      9.63      7.03
    H     -1.64      10.2      8.76
    H     -3.82      8.85      5.27
    H     -3.56      10.4      7.18
    C      1.86       7.3      5.96
    C      3.12      6.67      5.86
    C      1.78      8.69      5.75
    C      4.27      7.43      5.62
    H       3.2      5.58      5.96
    C      2.93      9.43      5.48
    H       0.8      9.18      5.78
    C      4.17      8.81      5.44
    H      5.24      6.93      5.55
    H      2.84      10.5      5.31
    H      5.08       9.4      5.25
    C     0.596      5.73      8.04
    C      1.86      5.59      8.63
    C    -0.548      5.36      8.77
    C      1.97      5.09      9.92
    H      2.76      5.87      8.07
    C    -0.428      4.87      10.1
    H     -1.54      5.43       8.3
    C     0.835      4.73      10.6
    H      2.97      4.97      10.4
    H     -1.33      4.56      10.6
    H      0.93      4.32      11.7
    C     -5.52      6.27      7.81
    C     -6.47       6.3      8.85
    C     -4.16      6.44      8.13
    C     -6.07      6.52      10.2
    H     -7.53      6.16      8.61
    C     -3.77      6.66      9.44
    H     -3.41       6.4      7.33
    C     -4.72       6.7      10.5
    H     -6.82      6.54        11
    H     -2.71      6.81      9.68
    H     -4.41      6.87      11.5
    C     -7.81      5.53      6.26
    C     -8.85      6.48       6.3
    C     -8.13      4.17      6.42
    C     -10.2      6.08      6.52
    H     -8.62      7.54      6.15
    C     -9.44      3.77      6.65
    H     -7.33      3.41      6.38
    C     -10.5      4.73       6.7
    H       -11      6.83      6.55
    H     -9.68      2.71       6.8
    H     -11.5      4.41      6.88
    C     -6.25      7.82      5.53
    C      -6.3      8.85      6.48
    C     -6.41      8.13      4.17
    C     -6.52      10.2      6.08
    H     -6.17      8.62      7.55
    C     -6.65      9.44      3.78
    H     -6.37      7.33      3.42
    C      -6.7      10.5      4.73
    H     -6.55        11      6.83
    H     -6.81      9.67      2.71
    H     -6.88      11.5      4.41
    C     -7.56     -6.72    -0.934
    C     -8.42     -7.82    -0.751
    C      -7.7     -5.93     -2.09
    C     -9.42      -8.1     -1.68
    H     -8.31     -8.46     0.133
    C     -8.71     -6.22     -3.01
    H     -7.03     -5.08     -2.27
    C     -9.57      -7.3     -2.81
    H     -10.1     -8.96     -1.53
    H     -8.82      -5.6     -3.91
    H     -10.4     -7.52     -3.54
    C     -7.29     -5.95      1.84
    C     -6.68     -5.83       3.1
    C     -8.67     -5.73      1.73
    C     -7.44     -5.53      4.23
    H     -5.59     -5.95       3.2
    C     -9.43     -5.42      2.86
    H     -9.16      -5.8     0.746
    C     -8.82     -5.33      4.11
    H     -6.96     -5.46      5.21
    H     -10.5     -5.25      2.76
    H     -9.42      -5.1         5
    C      -5.7     -8.08     0.673
    C      -5.5     -8.61      1.96
    C     -5.37     -8.85    -0.452
    C     -4.97     -9.89      2.11
    H     -5.76     -8.02      2.84
    C     -4.85     -10.1    -0.294
    H     -5.52     -8.45     -1.46
    C     -4.63     -10.6     0.986
    H     -4.81     -10.3      3.11
    H     -4.59     -10.7     -1.18
    H      -4.2     -11.6      1.11
    C     -8.04    -0.597      5.73
    C     -8.65     -1.86      5.59
    C     -8.78     0.544      5.35
    C     -9.95     -1.97      5.09
    H      -8.1     -2.77      5.86
    C     -10.1     0.428      4.85
    H     -8.31      1.54      5.43
    C     -10.7    -0.831      4.72
    H     -10.4     -2.96      4.98
    H     -10.6      1.33      4.55
    H     -11.7    -0.927      4.31
    C     -5.94     -1.83      7.32
    C     -5.74     -1.76      8.71
    C     -5.85     -3.08      6.68
    C      -5.5     -2.92      9.44
    H     -5.77    -0.788      9.22
    C     -5.62     -4.24      7.42
    H     -5.97     -3.16      5.59
    C     -5.45     -4.16       8.8
    H     -5.35     -2.86      10.5
    H     -5.57     -5.21      6.91
    H     -5.27     -5.07      9.38
    C     -6.55     0.925      7.61
    C     -7.65      0.79      8.48
    C      -5.7      2.03      7.75
    C      -7.9      1.76      9.44
    H     -8.33   -0.0643      8.38
    C     -5.92      2.96      8.77
    H     -4.88      2.19      7.06
    C     -7.04      2.85       9.6
    H     -8.79      1.67      10.1
    H     -5.23      3.81      8.88
    H     -7.24       3.6      10.4
    C     -1.86     -7.36      5.93
    C     -3.11     -6.74      5.79
    C     -1.77     -8.76      5.76
    C     -4.25      -7.5      5.56
    H      -3.2     -5.65      5.87
    C     -2.92     -9.51      5.53
    H    -0.792     -9.26      5.81
    C     -4.17     -8.89      5.45
    H     -5.23        -7      5.47
    H     -2.84     -10.6      5.41
    H     -5.07     -9.49       5.3
    C     0.923      -7.6      6.67
    C     0.737     -8.44      7.78
    C      2.07     -7.76      5.87
    C      1.68     -9.41      8.09
    H    -0.152     -8.32      8.42
    C      2.99     -8.75      6.17
    H      2.23      -7.1      5.01
    C       2.8     -9.58      7.28
    H      1.52     -10.1      8.96
    H      3.87     -8.89      5.53
    H      3.53     -10.4      7.51
    C    -0.651     -5.73      8.05
    C     -1.93      -5.5      8.57
    C     0.465     -5.39      8.84
    C      -2.1     -4.97      9.85
    H     -2.83     -5.73      7.97
    C     0.299     -4.86      10.1
    H      1.48     -5.54      8.43
    C    -0.983     -4.65      10.6
    H     -3.11     -4.79      10.2
    H      1.18      -4.6      10.7
    H     -1.12     -4.22      11.6
    C      5.26     -6.67      7.56
    C      4.28      -5.9      8.24
    C      5.64     -7.91      8.09
    C      3.78     -6.34      9.46
    H      3.92     -4.96      7.81
    C      5.12     -8.35       9.3
    H      6.35     -8.54      7.54
    C      4.21     -7.55        10
    H      3.05     -5.72        10
    H      5.42     -9.32      9.71
    H      3.81     -7.89        11
    C      6.69     -7.59      5.23
    C      7.92     -8.15       5.6
    C       5.9     -8.25      4.28
    C      8.33     -9.37      5.06
    H      8.57     -7.63      6.31
    C      6.32     -9.47      3.74
    H      4.94     -7.86      3.93
    C      7.52       -10      4.15
    H      9.29     -9.81      5.36
    H      5.68     -9.99      3.02
    H      7.84       -11      3.73
    C      7.63     -5.29      6.61
    C      8.32     -4.35      5.83
    C      8.17     -5.69      7.84
    C      9.53     -3.82      6.29
    H      7.88        -4      4.89
    C      9.36     -5.12      8.31
    H      7.64     -6.43      8.46
    C        10     -4.18      7.54
    H      10.1     -3.09      5.67
    H      9.75     -5.42      9.29
    H        11     -3.73      7.91
    C      5.74     -8.07    -0.725
    C      5.51     -8.58     -2.01
    C      5.42     -8.84     0.403
    C      4.98     -9.86     -2.16
    H      5.77     -7.99      -2.9
    C      4.89     -10.1     0.246
    H      5.59     -8.43      1.41
    C      4.67     -10.6     -1.04
    H       4.8     -10.3     -3.16
    H      4.64     -10.7      1.13
    H      4.23     -11.6     -1.16
    C      7.37        -6      -1.9
    C      6.76     -5.87     -3.17
    C      8.76     -5.87      -1.8
    C      7.54     -5.65      -4.3
    H      5.66     -5.91     -3.27
    C      9.53      -5.6     -2.93
    H      9.25     -5.96    -0.823
    C      8.92     -5.49     -4.18
    H      7.06     -5.57     -5.28
    H      10.6     -5.47     -2.84
    H      9.53     -5.29     -5.08
    C      7.61      -6.7     0.892
    C      8.44     -7.83     0.715
    C      7.77     -5.92      2.04
    C      9.42     -8.14      1.65
    H       8.3     -8.47    -0.165
    C      8.77     -6.22      2.97
    H       7.1     -5.06      2.22
    C       9.6     -7.33      2.77
    H      10.1     -9.03       1.5
    H      8.91     -5.59      3.85
    H      10.4     -7.57       3.5
    C      6.73    -0.922      7.56
    C      7.83    -0.743      8.43
    C      5.94     -2.07      7.71
    C      8.11     -1.68      9.42
    H      8.47     0.139      8.32
    C      6.22     -3.01       8.7
    H      5.09     -2.25      7.04
    C       7.3     -2.81      9.57
    H      8.96     -1.53      10.1
    H      5.59      -3.9       8.8
    H      7.52     -3.55      10.3
    C      8.08     0.669       5.7
    C      8.61      1.95      5.49
    C      8.86    -0.453      5.36
    C      9.89       2.1      4.96
    H      8.01      2.84      5.74
    C      10.1    -0.292      4.85
    H      8.45     -1.46      5.51
    C      10.7     0.988      4.64
    H      10.3      3.11      4.79
    H      10.7     -1.18      4.58
    H      11.7      1.11      4.22
    C      5.97      1.84       7.3
    C      5.83      3.09      6.69
    C      5.73      1.73      8.69
    C      5.54      4.22      7.45
    H      5.94      3.19       5.6
    C      5.42      2.86      9.44
    H      5.79     0.748      9.18
    C      5.34      4.11      8.82
    H      5.45       5.2      6.95
    H      5.23      2.76      10.5
    H       5.1         5      9.42
       676
untitled
   Au     -4.66     -4.72     -4.71
   Au    0.0238     -5.78   -0.0227
   Au    0.0271     -2.06   -0.0227
   Au      2.06     -2.06     -2.06
   Au   0.00523     -4.02     -2.11
   Au     -2.07     -2.12     -2.12
   Au   -0.0278     -6.93     -2.52
   Au   -0.0553     -4.67     -4.79
   Au      2.71     -4.64     -2.79
   Au     -3.12     -4.69     -2.53
    S      2.56     -7.19     -2.77
    S      -2.5     -7.29     -2.36
    P        -6     -6.02     -6.04
    P     0.416     -6.33     -6.35
    P      6.36    -0.405     -6.33
    P      6.07      5.96     -6.02
    P      -6.3     0.373     -6.32
    P     -6.28     -6.35     0.356
    P      6.34     -6.33    -0.404
    P      6.05     -6.01      5.99
    P     -0.34      6.28     -6.34
    P      6.35     0.352      6.27
    P     0.352      6.29      6.29
    P     -6.04      6.05      6.05
    P    -0.361     -6.32      6.31
    P     -6.28    -0.341      6.29
    P     -6.29      6.29     -0.34
    P      6.31      6.29      0.37
   Au     -4.73      4.73      4.73
   Au     -5.73   -0.0313   -0.0181
   Au     -2.01   -0.0278   -0.0224
   Au     -2.01     -2.05      2.01
   Au     -3.96   -0.0043      2.03
   Au     -2.11      2.11      2.11
   Au     -6.99    -0.145      2.39
   Au     -4.75    0.0551      4.61
   Au     -4.59     -2.78      2.67
   Au     -4.69      2.53      3.15
    S     -7.05     -2.57      2.38
    S     -7.19      2.26      2.43
   Au      4.72      4.68     -4.71
   Au    0.0171      5.73   -0.0328
   Au    0.0243      2.01   -0.0277
   Au     -2.01      2.01     -2.05
   Au    0.0468      3.97     -2.11
   Au      2.12      2.07     -2.12
   Au    0.0693      6.87     -2.52
   Au     0.114      4.62      -4.8
   Au     -2.68      4.59     -2.78
   Au      3.17      4.64     -2.52
    S     -2.34      7.08     -2.53
    S      2.44      7.22     -2.42
   Au      4.71     -4.71      4.67
   Au      5.79   -0.0243    -0.025
   Au      2.06   -0.0229   -0.0256
   Au      2.05      2.01      2.01
   Au      4.01   -0.0203      2.02
   Au      2.12     -2.12      2.07
   Au      7.07    0.0973      2.36
   Au      4.81    -0.114      4.62
   Au      4.65      2.76      2.66
   Au       4.7     -2.53       3.1
    S      7.04      2.29      2.26
    S       7.2      -2.3      2.37
   Au   0.00453      3.97      2.05
   Au   -0.0472      6.89      2.44
   Au   -0.0539      4.61      4.75
   Au       2.7      4.61      2.73
   Au     -3.15      4.69      2.53
    S      2.51      7.14      2.68
    S     -2.57       7.2       2.2
   Au      4.02    -0.031     -2.08
   Au      7.08    -0.153     -2.41
   Au       4.8    0.0507     -4.67
   Au      4.65     -2.79     -2.71
   Au       4.7      2.49     -3.14
    S      7.01     -2.19      -2.2
    S      7.17      2.18     -2.51
   Au    0.0435     -4.02      2.06
   Au    0.0784     -6.93      2.47
   Au    0.0989     -4.66      4.75
   Au     -2.66     -4.64      2.75
   Au      3.17      -4.7      2.47
    S     -2.43     -7.22      2.68
    S      2.46     -7.32      2.35
   Au     -3.96   -0.0226     -2.07
   Au     -7.04      0.07     -2.39
   Au     -4.75    -0.102     -4.66
   Au     -4.61      2.73      -2.7
   Au     -4.64     -2.53     -3.16
    S     -7.12      2.47     -2.35
    S     -7.23     -2.29     -2.46
   Au    0.0244   -0.0259     -5.78
   Au    0.0245   -0.0255     -2.06
   Au     -2.06   -0.0434     -4.02
   Au     -2.47   -0.0764     -6.93
   Au     -2.75      2.66     -4.64
   Au     -2.47     -3.17     -4.69
    S     -2.74      2.52      -7.2
    S      -2.3      -2.5     -7.33
   Au    0.0314    -0.019      5.73
   Au    0.0297   -0.0228      2.01
   Au   0.00343      2.03      3.96
   Au      0.16      2.39      6.98
   Au      2.78      2.67      4.59
   Au     -2.53      3.15      4.69
    S      2.59      2.37      7.09
    S      -2.4      2.33      7.21
   Au      2.11  -0.00542     -4.02
   Au      2.52     0.033     -6.93
   Au      2.79     -2.71     -4.64
   Au      2.52      3.13     -4.69
    S      2.72     -2.46     -7.24
    S      2.42      2.35     -7.34
   Au    0.0213     -2.07      3.96
   Au   -0.0867     -2.39      7.04
   Au     -2.74      -2.7      4.61
   Au      2.52     -3.17      4.65
    S     -2.34     -2.26      7.08
    S      2.34     -2.48      7.17
   Au     -2.05  -0.00459      3.97
   Au     -2.45    0.0495       6.9
   Au    0.0193      2.02     -4.01
   Au   -0.0607      2.36     -7.06
   Au      2.11   -0.0471      3.97
   Au      2.53   -0.0701      6.87
   Au    0.0279     -2.08     -4.01
   Au     0.107      -2.4     -7.08
   Au     -3.97     -2.11    -0.046
   Au     -6.87     -2.53   -0.0657
   Au     -4.62      -4.8    -0.119
   Au     -2.02     -4.01   -0.0207
   Au     -2.36     -7.06    0.0576
   Au     -2.03      3.96  -0.00437
   Au     -2.38      6.98    -0.144
   Au     -4.61      4.75    0.0565
   Au      2.07      3.96   -0.0228
   Au      2.38      7.04    0.0557
   Au      4.67      4.75    -0.113
   Au      2.07     -4.01   -0.0299
   Au      2.39     -7.08    -0.104
   Au      4.68      -4.8     0.058
   Au     -3.97      2.05   -0.0045
   Au      -6.9      2.45    0.0503
   Au      4.02      2.06   -0.0431
   Au      6.93      2.47   -0.0593
   Au      4.03     -2.11  -0.00604
   Au      6.92     -2.52    0.0182
    C     -7.58     -5.27     -6.66
    C     -8.27     -4.32     -5.89
    C     -8.12     -5.66      -7.9
    C     -9.48      -3.8     -6.34
    H     -7.82     -3.96     -4.95
    C     -9.31     -5.11     -8.36
    H     -7.59     -6.39     -8.53
    C       -10     -4.18     -7.58
    H       -10     -3.06     -5.73
    H      -9.7      -5.4     -9.35
    H     -10.9     -3.75     -7.94
    C     -5.21     -6.67      -7.6
    C     -5.58     -7.91     -8.15
    C     -4.25     -5.89     -8.27
    C     -5.06     -8.33     -9.37
    H      -6.3     -8.55     -7.62
    C     -3.74     -6.31      -9.5
    H      -3.9     -4.94     -7.86
    C     -4.15     -7.53     -10.1
    H     -5.37     -9.29     -9.79
    H     -3.02     -5.68       -10
    H     -3.75     -7.85       -11
    C     -6.63      -7.6     -5.29
    C     -5.85     -8.28     -4.34
    C     -7.86     -8.16     -5.67
    C     -6.28     -9.49     -3.81
    H     -4.89     -7.87     -3.99
    C      -8.3     -9.36     -5.12
    H      -8.5     -7.63     -6.41
    C     -7.51       -10     -4.19
    H     -5.65       -10     -3.08
    H     -9.27     -9.78     -5.42
    H     -7.86       -11     -3.76
    C     -6.68    -0.912      -7.6
    C      -7.8    -0.743     -8.44
    C     -5.88     -2.05     -7.76
    C     -8.09     -1.68     -9.43
    H     -8.45     0.131     -8.32
    C     -6.17     -2.98     -8.76
    H     -5.02     -2.22      -7.1
    C     -7.27      -2.8      -9.6
    H     -8.96     -1.54     -10.1
    H     -5.53     -3.87     -8.88
    H     -7.49     -3.54     -10.4
    C     -8.04     0.667     -5.73
    C     -8.57      1.95      -5.5
    C     -8.83    -0.451      -5.4
    C     -9.85       2.1     -4.96
    H     -7.98      2.84     -5.75
    C     -10.1    -0.289     -4.87
    H     -8.43     -1.46     -5.55
    C     -10.6      0.99     -4.64
    H     -10.2      3.11     -4.78
    H     -10.7     -1.17     -4.61
    H     -11.6      1.12     -4.21
    C     -5.92      1.86     -7.36
    C     -5.79      3.11     -6.74
    C     -5.75      1.77     -8.76
    C     -5.56      4.26     -7.51
    H     -5.87       3.2     -5.65
    C     -5.53      2.92     -9.51
    H     -5.81     0.794     -9.26
    C     -5.46      4.17      -8.9
    H     -5.48      5.23     -7.01
    H     -5.42      2.84     -10.6
    H      -5.3      5.08      -9.5
    C       1.9     -7.37     -5.98
    C      3.16     -6.76     -5.83
    C      1.81     -8.77     -5.82
    C       4.3     -7.53     -5.61
    H      3.25     -5.67      -5.9
    C      2.95     -9.53      -5.6
    H     0.831     -9.26     -5.89
    C      4.21     -8.92     -5.52
    H      5.28     -7.04     -5.52
    H      2.87     -10.6     -5.49
    H      5.11     -9.52     -5.35
    C    -0.878      -7.6     -6.72
    C    -0.714     -8.44     -7.85
    C     -2.02     -7.76     -5.93
    C     -1.65     -9.43     -8.14
    H     0.159     -8.31      -8.5
    C     -2.95     -8.76     -6.22
    H     -2.19     -7.11     -5.06
    C     -2.77      -9.6     -7.32
    H     -1.51     -10.1     -9.02
    H     -3.84     -8.88     -5.58
    H      -3.5     -10.4     -7.55
    C     0.718     -5.74     -8.08
    C         2     -5.52     -8.61
    C      -0.4     -5.41     -8.87
    C      2.16     -4.97     -9.88
    H      2.89     -5.77     -8.01
    C    -0.233     -4.87     -10.1
    H     -1.41     -5.55     -8.47
    C      1.05     -4.65     -10.7
    H      3.17     -4.78     -10.3
    H     -1.12     -4.61     -10.7
    H      1.18     -4.21     -11.7
    C      6.72     0.877      -7.6
    C      7.84     0.699     -8.44
    C      5.92      2.02     -7.76
    C      8.14      1.65     -9.41
    H      8.47    -0.187     -8.32
    C      6.22      2.95     -8.75
    H      5.05      2.18     -7.11
    C      7.33      2.77     -9.57
    H      9.02       1.5     -10.1
    H      5.57      3.82     -8.89
    H      7.56      3.51     -10.4
    C       8.1    -0.705     -5.74
    C      8.61     -1.99     -5.51
    C      8.89     0.407      -5.4
    C      9.89     -2.15     -4.97
    H      8.01     -2.88     -5.73
    C      10.2     0.237     -4.86
    H       8.5      1.42     -5.55
    C      10.7     -1.05     -4.64
    H      10.3     -3.17     -4.79
    H      10.8      1.12     -4.59
    H      11.7     -1.18     -4.21
    C      5.98     -1.89     -7.38
    C      5.83     -3.14     -6.76
    C      5.82      -1.8     -8.77
    C      5.61     -4.29     -7.52
    H      5.91     -3.24     -5.67
    C       5.6     -2.96     -9.53
    H      5.88    -0.829     -9.27
    C      5.52      -4.2     -8.91
    H       5.5     -5.26     -7.02
    H      5.49     -2.88     -10.6
    H      5.36     -5.11     -9.51
    C      7.65      5.22     -6.63
    C      8.35      4.27     -5.86
    C      8.19      5.62     -7.87
    C      9.57      3.76     -6.33
    H      7.88      3.91     -4.93
    C      9.37      5.06     -8.35
    H      7.64      6.34     -8.49
    C      10.1      4.13     -7.58
    H      10.1      3.02     -5.72
    H      9.74      5.34     -9.35
    H        11      3.68     -7.96
    C      5.27      6.64     -7.58
    C      5.63      7.89     -8.12
    C      4.29      5.88     -8.24
    C      5.12      8.29     -9.35
    H      6.34      8.54     -7.58
    C      3.78      6.29     -9.46
    H      3.93      4.92     -7.84
    C      4.23      7.48       -10
    H      5.44      9.25     -9.79
    H      3.05      5.66     -9.99
    H      3.86      7.78       -11
    C       6.7      7.55     -5.28
    C       5.9      8.23     -4.35
    C      7.92      8.11     -5.68
    C      6.32      9.43     -3.81
    H      4.93      7.83     -4.01
    C      8.35      9.31     -5.12
    H      8.55      7.59     -6.41
    C      7.56      9.97     -4.17
    H      5.69      9.96     -3.08
    H      9.31      9.74     -5.43
    H       7.9      10.9     -3.73
    C    -0.654       5.7     -8.08
    C     -1.94      5.49     -8.61
    C     0.463      5.36     -8.87
    C      -2.1      4.97      -9.9
    H     -2.83      5.75     -8.02
    C     0.299      4.84     -10.2
    H      1.47      5.49     -8.46
    C    -0.982      4.64     -10.7
    H     -3.11      4.79     -10.3
    H      1.18      4.57     -10.7
    H     -1.11      4.21     -11.7
    C     0.937      7.57      -6.7
    C     0.744      8.43      -7.8
    C       2.1      7.71     -5.92
    C      1.69      9.41     -8.11
    H    -0.148      8.32     -8.43
    C      3.02      8.72     -6.22
    H      2.28      7.03     -5.08
    C      2.82      9.56     -7.31
    H      1.53      10.1     -8.98
    H      3.91      8.84     -5.59
    H      3.56      10.3     -7.54
    C     -1.83      7.31     -5.95
    C     -3.09      6.69     -5.82
    C     -1.73      8.69     -5.72
    C     -4.22      7.45     -5.53
    H     -3.19       5.6     -5.93
    C     -2.86      9.44     -5.41
    H     -0.75      9.19     -5.78
    C     -4.11      8.83     -5.34
    H      -5.2      6.96     -5.45
    H     -2.77      10.5     -5.23
    H     -5.01      9.42     -5.11
    C     -7.31      5.96     -1.85
    C     -6.67      5.86      -3.1
    C     -8.69      5.75     -1.77
    C     -7.42      5.62     -4.25
    H     -5.58      5.97     -3.18
    C     -9.43      5.49     -2.92
    H      -9.2      5.78    -0.795
    C      -8.8      5.44     -4.17
    H     -6.92      5.55     -5.22
    H     -10.5      5.32     -2.85
    H     -9.39      5.25     -5.07
    C     -7.59      6.57     0.939
    C     -8.47      7.67     0.806
    C     -7.74      5.72      2.04
    C     -9.45      7.91      1.76
    H     -8.36      8.35   -0.0495
    C     -8.76      5.94      2.98
    H     -7.06      4.88      2.19
    C      -9.6      7.04      2.84
    H     -10.1      8.77      1.65
    H     -8.87      5.25      3.82
    H     -10.4      7.22      3.59
    C     -5.73      8.04    -0.591
    C     -5.59      8.64     -1.86
    C     -5.35      8.77     0.551
    C     -5.09      9.94     -1.97
    H     -5.87      8.09     -2.76
    C     -4.85      10.1      0.43
    H     -5.42      8.31      1.54
    C     -4.72      10.7    -0.831
    H     -4.98      10.4     -2.96
    H     -4.54      10.6      1.33
    H     -4.32      11.7    -0.931
    C      7.33      5.97      1.87
    C      6.72      5.83      3.13
    C      8.72      5.81      1.75
    C       7.5      5.59      4.26
    H      5.63       5.9      3.23
    C      9.49      5.53      2.88
    H       9.2      5.88     0.768
    C      8.88      5.43      4.13
    H      7.02      5.49      5.24
    H      10.6      5.38      2.78
    H      9.49      5.23      5.02
    C      5.73      8.01     0.704
    C      5.51      8.54      1.98
    C      5.43      8.77    -0.437
    C      4.98      9.82      2.11
    H      5.77      7.95      2.88
    C       4.9        10    -0.298
    H      5.59      8.34     -1.44
    C      4.67      10.6     0.976
    H       4.8      10.2      3.11
    H      4.65      10.6     -1.19
    H      4.24      11.6      1.08
    C       7.6      6.68    -0.914
    C      8.45       7.8     -0.75
    C      7.77      5.89     -2.06
    C      9.45      8.08     -1.68
    H      8.32      8.46     0.121
    C      8.76      6.18     -2.99
    H      7.12      5.02     -2.23
    C      9.61      7.27      -2.8
    H      10.1      8.95     -1.53
    H      8.87      5.55     -3.88
    H      10.4      7.49     -3.54
    C    -0.947      7.58      6.61
    C    -0.824      8.45      7.71
    C     -2.05      7.73      5.75
    C     -1.75      9.48      7.91
    H    0.0145      8.34      8.41
    C     -2.98      8.75      5.96
    H     -2.18      7.06      4.89
    C     -2.83      9.63      7.03
    H     -1.64      10.2      8.76
    H     -3.82      8.85      5.27
    H     -3.56      10.4      7.18
    C      1.86       7.3      5.97
    C      3.12      6.67      5.86
    C      1.78      8.69      5.75
    C      4.27      7.43      5.62
    H       3.2      5.58      5.96
    C      2.93      9.43      5.48
    H       0.8      9.18      5.78
    C      4.17      8.81      5.44
    H      5.24      6.93      5.55
    H      2.84      10.5      5.31
    H      5.08       9.4      5.25
    C     0.596      5.73      8.04
    C      1.86      5.59      8.63
    C    -0.548      5.36      8.77
    C      1.97      5.09      9.92
    H      2.76      5.87      8.07
    C    -0.428      4.87      10.1
    H     -1.54      5.43       8.3
    C     0.835      4.73      10.6
    H      2.97      4.97      10.4
    H     -1.33      4.56      10.6
    H      0.93      4.32      11.7
    C     -5.52      6.27      7.81
    C     -6.47       6.3      8.85
    C     -4.16      6.44      8.13
    C     -6.07      6.52      10.2
    H     -7.53      6.16      8.61
    C     -3.77      6.66      9.44
    H     -3.41       6.4      7.33
    C     -4.72       6.7      10.5
    H     -6.82      6.54        11
    H     -2.71      6.81      9.68
    H     -4.41      6.87      11.5
    C     -7.81      5.53      6.26
    C     -8.85      6.48       6.3
    C     -8.13      4.17      6.42
    C     -10.2      6.08      6.52
    H     -8.62      7.54      6.15
    C     -9.44      3.77      6.65
    H     -7.33      3.41      6.38
    C     -10.5      4.73       6.7
    H       -11      6.83      6.55
    H     -9.68      2.71       6.8
    H     -11.5      4.41      6.88
    C     -6.25      7.82      5.53
    C      -6.3      8.85      6.48
    C     -6.41      8.13      4.17
    C     -6.52      10.2      6.08
    H     -6.17      8.62      7.55
    C     -6.65      9.44      3.78
    H     -6.37      7.33      3.42
    C      -6.7      10.5      4.73
    H     -6.55        11      6.83
    H     -6.81      9.67      2.71
    H     -6.88      11.5      4.41
    C     -7.56     -6.72    -0.934
    C     -8.42     -7.82    -0.751
    C      -7.7     -5.93     -2.09
    C     -9.42      -8.1     -1.68
    H     -8.31     -8.46     0.133
    C     -8.71     -6.22     -3.01
    H     -7.03     -5.08     -2.27
    C     -9.57      -7.3     -2.81
    H     -10.1     -8.96     -1.53
    H     -8.82      -5.6     -3.91
    H     -10.4     -7.52     -3.54
    C     -7.29     -5.95      1.84
    C     -6.68     -5.83       3.1
    C     -8.67     -5.73      1.73
    C     -7.44     -5.53      4.23
    H     -5.59     -5.95       3.2
    C     -9.43     -5.42      2.86
    H     -9.16      -5.8     0.746
    C     -8.82     -5.33      4.11
    H     -6.96     -5.46      5.21
    H     -10.5     -5.25      2.76
    H     -9.42      -5.1      4.99
    C      -5.7     -8.08     0.673
    C      -5.5     -8.61      1.96
    C     -5.37     -8.85    -0.452
    C     -4.97     -9.89      2.11
    H     -5.76     -8.02      2.84
    C     -4.85     -10.1    -0.294
    H     -5.52     -8.45     -1.46
    C     -4.63     -10.6     0.986
    H     -4.81     -10.3      3.11
    H     -4.59     -10.7     -1.18
    H      -4.2     -11.6      1.11
    C     -8.04    -0.597      5.73
    C     -8.65     -1.86      5.59
    C     -8.78     0.544      5.35
    C     -9.95     -1.97      5.09
    H      -8.1     -2.77      5.86
    C     -10.1     0.428      4.85
    H     -8.31      1.54      5.43
    C     -10.7    -0.831      4.72
    H     -10.4     -2.96      4.98
    H     -10.6      1.33      4.55
    H     -11.7    -0.927      4.31
    C     -5.94     -1.83      7.32
    C     -5.74     -1.76      8.71
    C     -5.85     -3.08      6.68
    C      -5.5     -2.92      9.44
    H     -5.77    -0.788      9.22
    C     -5.62     -4.24      7.42
    H     -5.97     -3.16      5.59
    C     -5.46     -4.16       8.8
    H     -5.35     -2.86      10.5
    H     -5.57     -5.21      6.91
    H     -5.27     -5.07      9.38
    C     -6.55     0.925      7.61
    C     -7.65      0.79      8.48
    C      -5.7      2.03      7.75
    C      -7.9      1.76      9.44
    H     -8.33   -0.0649      8.38
    C     -5.92      2.96      8.77
    H     -4.88      2.19      7.06
    C     -7.04      2.85       9.6
    H     -8.79      1.67      10.1
    H     -5.23      3.81      8.88
    H     -7.24       3.6      10.4
    C     -1.86     -7.36      5.93
    C     -3.11     -6.74      5.79
    C     -1.77     -8.76      5.76
    C     -4.25      -7.5      5.56
    H      -3.2     -5.65      5.87
    C     -2.92     -9.51      5.53
    H    -0.792     -9.26      5.81
    C     -4.17     -8.89      5.45
    H     -5.23        -7      5.47
    H     -2.84     -10.6      5.41
    H     -5.07     -9.49       5.3
    C     0.923      -7.6      6.67
    C     0.736     -8.44      7.78
    C      2.07     -7.76      5.87
    C      1.68     -9.41      8.09
    H    -0.153     -8.32      8.41
    C      2.99     -8.75      6.17
    H      2.23      -7.1      5.01
    C       2.8     -9.58      7.28
    H      1.52     -10.1      8.96
    H      3.87     -8.89      5.53
    H      3.53     -10.4      7.51
    C    -0.651     -5.73      8.05
    C     -1.93      -5.5      8.57
    C     0.465     -5.39      8.84
    C     -2.09     -4.97      9.85
    H     -2.83     -5.73      7.97
    C     0.299     -4.86      10.1
    H      1.48     -5.54      8.43
    C    -0.983     -4.65      10.6
    H     -3.11     -4.79      10.2
    H      1.18      -4.6      10.7
    H     -1.12     -4.22      11.6
    C      5.26     -6.67      7.56
    C      4.28      -5.9      8.24
    C      5.64     -7.91      8.09
    C      3.78     -6.34      9.46
    H      3.92     -4.96      7.81
    C      5.12     -8.35       9.3
    H      6.35     -8.54      7.54
    C      4.21     -7.55        10
    H      3.05     -5.72        10
    H      5.42     -9.32      9.71
    H      3.81     -7.89        11
    C      6.69     -7.59      5.23
    C      7.93     -8.15       5.6
    C       5.9     -8.25      4.28
    C      8.33     -9.37      5.06
    H      8.57     -7.63      6.31
    C      6.32     -9.47      3.74
    H      4.94     -7.85      3.93
    C      7.52       -10      4.15
    H      9.29     -9.81      5.37
    H      5.68     -9.99      3.02
    H      7.84       -11      3.73
    C      7.63     -5.29      6.61
    C      8.32     -4.35      5.83
    C      8.17     -5.69      7.84
    C      9.53     -3.82      6.29
    H      7.88        -4      4.89
    C      9.36     -5.12      8.31
    H      7.64     -6.43      8.46
    C        10     -4.18      7.54
    H      10.1     -3.09      5.67
    H      9.75     -5.42      9.29
    H        11     -3.73      7.91
    C      5.74     -8.07    -0.726
    C      5.51     -8.58     -2.01
    C      5.42     -8.84     0.403
    C      4.98     -9.86     -2.16
    H      5.77     -7.99      -2.9
    C      4.89     -10.1     0.246
    H      5.59     -8.43      1.41
    C      4.67     -10.6     -1.03
    H       4.8     -10.3     -3.16
    H      4.64     -10.7      1.13
    H      4.23     -11.6     -1.16
    C      7.37        -6      -1.9
    C      6.76     -5.87     -3.17
    C      8.76     -5.87      -1.8
    C      7.54     -5.65      -4.3
    H      5.66     -5.91     -3.27
    C      9.53      -5.6     -2.93
    H      9.25     -5.96    -0.823
    C      8.92     -5.49     -4.18
    H      7.06     -5.57     -5.28
    H      10.6     -5.47     -2.84
    H      9.53     -5.29     -5.08
    C      7.61      -6.7     0.893
    C      8.44     -7.82     0.715
    C      7.77     -5.92      2.04
    C      9.42     -8.14      1.65
    H       8.3     -8.47    -0.165
    C      8.77     -6.22      2.97
    H       7.1     -5.06      2.22
    C       9.6     -7.33      2.77
    H      10.1     -9.03       1.5
    H      8.91     -5.59      3.85
    H      10.4     -7.57       3.5
    C      6.73    -0.922      7.56
    C      7.83    -0.743      8.43
    C      5.94     -2.07      7.71
    C      8.11     -1.68      9.42
    H      8.48     0.139      8.32
    C      6.22     -3.01       8.7
    H      5.09     -2.25      7.04
    C       7.3     -2.81      9.57
    H      8.96     -1.53      10.1
    H      5.59      -3.9       8.8
    H      7.52     -3.55      10.3
    C      8.08     0.669       5.7
    C      8.61      1.95      5.49
    C      8.86    -0.453      5.36
    C      9.89       2.1      4.96
    H      8.01      2.84      5.74
    C      10.1    -0.292      4.85
    H      8.45     -1.46      5.51
    C      10.7     0.988      4.64
    H      10.3      3.11      4.79
    H      10.7     -1.18      4.58
    H      11.7      1.11      4.22
    C      5.97      1.84       7.3
    C      5.83      3.09      6.69
    C      5.73      1.73      8.69
    C      5.54      4.22      7.45
    H      5.94      3.19       5.6
    C      5.42      2.86      9.44
    H      5.79     0.748      9.18
    C      5.34      4.11      8.82
    H      5.45       5.2      6.95
    H      5.22      2.76      10.5
    H       5.1         5      9.42
       676
untitled
   Au     -4.66     -4.72     -4.71
   Au    0.0238     -5.78   -0.0227
   Au    0.0271     -2.06   -0.0227
   Au      2.06     -2.06     -2.06
   Au   0.00523     -4.02     -2.11
   Au     -2.07     -2.12     -2.12
   Au   -0.0277     -6.93     -2.52
   Au   -0.0554     -4.67      -4.8
   Au      2.71     -4.64     -2.79
   Au     -3.12     -4.69     -2.53
    S      2.55     -7.19     -2.76
    S      -2.5     -7.29     -2.36
    P        -6     -6.02     -6.04
    P     0.415     -6.33     -6.35
    P      6.36    -0.405     -6.33
    P      6.07      5.96     -6.02
    P      -6.3     0.373     -6.32
    P     -6.28     -6.35     0.356
    P      6.34     -6.33    -0.404
    P      6.05     -6.02      5.99
    P     -0.34      6.28     -6.34
    P      6.35     0.351      6.27
    P     0.352      6.29      6.29
    P     -6.04      6.05      6.05
    P    -0.361     -6.32      6.31
    P     -6.28    -0.341      6.29
    P     -6.29      6.29     -0.34
    P      6.31      6.29      0.37
   Au     -4.73      4.73      4.73
   Au     -5.73   -0.0313   -0.0181
   Au     -2.01   -0.0278   -0.0224
   Au     -2.01     -2.05      2.01
   Au     -3.96  -0.00429      2.03
   Au     -2.11      2.11      2.11
   Au     -6.99    -0.145      2.39
   Au     -4.75    0.0551      4.61
   Au     -4.59     -2.78      2.67
   Au     -4.69      2.53      3.15
    S     -7.05     -2.57      2.38
    S     -7.19      2.26      2.43
   Au      4.72      4.68     -4.71
   Au    0.0171      5.73   -0.0328
   Au    0.0243      2.01   -0.0277
   Au     -2.01      2.01     -2.05
   Au    0.0468      3.97     -2.11
   Au      2.12      2.07     -2.12
   Au    0.0693      6.87     -2.52
   Au     0.114      4.62      -4.8
   Au     -2.68      4.59     -2.78
   Au      3.17      4.64     -2.52
    S     -2.34      7.08     -2.54
    S      2.44      7.22     -2.42
   Au      4.71     -4.71      4.67
   Au      5.79   -0.0243    -0.025
   Au      2.06    -0.023   -0.0256
   Au      2.05      2.01      2.01
   Au      4.01   -0.0203      2.02
   Au      2.12     -2.12      2.07
   Au      7.07    0.0969      2.36
   Au      4.81    -0.114      4.62
   Au      4.65      2.76      2.66
   Au       4.7     -2.53       3.1
    S      7.04       2.3      2.26
    S       7.2      -2.3      2.37
   Au   0.00454      3.97      2.05
   Au   -0.0472      6.89      2.44
   Au    -0.054      4.61      4.75
   Au       2.7      4.61      2.73
   Au     -3.15      4.69      2.53
    S      2.51      7.14      2.68
    S     -2.57       7.2       2.2
   Au      4.02   -0.0309     -2.08
   Au      7.08    -0.152     -2.41
   Au       4.8    0.0508     -4.67
   Au      4.65     -2.79     -2.71
   Au       4.7      2.48     -3.15
    S      7.01      -2.2      -2.2
    S      7.17      2.18     -2.51
   Au    0.0435     -4.02      2.06
   Au    0.0782     -6.93      2.47
   Au     0.099     -4.66      4.75
   Au     -2.66     -4.64      2.75
   Au      3.17      -4.7      2.47
    S     -2.43     -7.22      2.68
    S      2.46     -7.32      2.35
   Au     -3.96   -0.0226     -2.07
   Au     -7.04      0.07     -2.39
   Au     -4.75    -0.102     -4.66
   Au     -4.61      2.73      -2.7
   Au     -4.64     -2.53     -3.16
    S     -7.12      2.47     -2.35
    S     -7.23     -2.29     -2.46
   Au    0.0244   -0.0259     -5.78
   Au    0.0245   -0.0255     -2.06
   Au     -2.06   -0.0434     -4.02
   Au     -2.47   -0.0763     -6.93
   Au     -2.75      2.66     -4.64
   Au     -2.47     -3.17     -4.69
    S     -2.74      2.52      -7.2
    S      -2.3      -2.5     -7.33
   Au    0.0315    -0.019      5.73
   Au    0.0297   -0.0228      2.01
   Au   0.00344      2.03      3.96
   Au      0.16      2.39      6.98
   Au      2.78      2.67      4.59
   Au     -2.53      3.15      4.69
    S      2.59      2.37      7.09
    S     -2.39      2.33      7.21
   Au      2.11  -0.00543     -4.02
   Au      2.52    0.0328     -6.93
   Au      2.79     -2.71     -4.64
   Au      2.52      3.13     -4.69
    S      2.71     -2.46     -7.24
    S      2.42      2.35     -7.34
   Au    0.0213     -2.07      3.96
   Au   -0.0864     -2.39      7.04
   Au     -2.74      -2.7      4.61
   Au      2.52     -3.17      4.65
    S     -2.35     -2.27      7.08
    S      2.34     -2.48      7.17
   Au     -2.05  -0.00459      3.97
   Au     -2.45    0.0494       6.9
   Au    0.0193      2.02     -4.01
   Au    -0.061      2.36     -7.06
   Au      2.11   -0.0471      3.97
   Au      2.53   -0.0701      6.87
   Au    0.0279     -2.08     -4.01
   Au     0.107      -2.4     -7.08
   Au     -3.97     -2.11    -0.046
   Au     -6.87     -2.53   -0.0658
   Au     -4.62      -4.8    -0.119
   Au     -2.02     -4.01   -0.0207
   Au     -2.36     -7.06    0.0579
   Au     -2.03      3.96  -0.00436
   Au     -2.38      6.98    -0.144
   Au     -4.61      4.75    0.0565
   Au      2.07      3.96   -0.0228
   Au      2.38      7.04     0.056
   Au      4.67      4.75    -0.113
   Au      2.07     -4.01   -0.0299
   Au      2.39     -7.08    -0.104
   Au      4.68      -4.8     0.058
   Au     -3.97      2.05   -0.0045
   Au      -6.9      2.45    0.0502
   Au      4.02      2.06   -0.0431
   Au      6.93      2.47   -0.0595
   Au      4.03     -2.11  -0.00603
   Au      6.92     -2.52    0.0184
    C     -7.58     -5.27     -6.66
    C     -8.27     -4.32     -5.89
    C     -8.12     -5.66      -7.9
    C     -9.48      -3.8     -6.34
    H     -7.82     -3.96     -4.95
    C     -9.31     -5.11     -8.36
    H     -7.59     -6.39     -8.53
    C       -10     -4.18     -7.58
    H       -10     -3.06     -5.73
    H      -9.7      -5.4     -9.35
    H     -10.9     -3.75     -7.94
    C     -5.21     -6.67      -7.6
    C     -5.58     -7.91     -8.15
    C     -4.25     -5.89     -8.27
    C     -5.06     -8.33     -9.37
    H     -6.31     -8.55     -7.62
    C     -3.74     -6.31      -9.5
    H      -3.9     -4.94     -7.86
    C     -4.15     -7.53     -10.1
    H     -5.37      -9.3     -9.79
    H     -3.02     -5.68       -10
    H     -3.75     -7.85       -11
    C     -6.63      -7.6     -5.29
    C     -5.85     -8.28     -4.34
    C     -7.86     -8.16     -5.67
    C     -6.28      -9.5     -3.81
    H     -4.89     -7.87     -3.99
    C      -8.3     -9.36     -5.12
    H      -8.5     -7.63     -6.41
    C     -7.51       -10     -4.19
    H     -5.65       -10     -3.08
    H     -9.27     -9.78     -5.42
    H     -7.86       -11     -3.76
    C     -6.68    -0.912      -7.6
    C      -7.8    -0.743     -8.44
    C     -5.88     -2.05     -7.76
    C     -8.09     -1.68     -9.43
    H     -8.45     0.131     -8.32
    C     -6.17     -2.98     -8.76
    H     -5.02     -2.22      -7.1
    C     -7.27      -2.8      -9.6
    H     -8.96     -1.54     -10.1
    H     -5.53     -3.87     -8.88
    H     -7.49     -3.54     -10.4
    C     -8.04     0.667     -5.73
    C     -8.57      1.95      -5.5
    C     -8.83    -0.451      -5.4
    C     -9.85       2.1     -4.96
    H     -7.98      2.84     -5.75
    C     -10.1    -0.289     -4.87
    H     -8.43     -1.46     -5.55
    C     -10.6      0.99     -4.64
    H     -10.2      3.11     -4.78
    H     -10.7     -1.18     -4.61
    H     -11.6      1.12     -4.21
    C     -5.93      1.86     -7.36
    C     -5.79      3.11     -6.74
    C     -5.75      1.77     -8.76
    C     -5.56      4.26     -7.51
    H     -5.87       3.2     -5.65
    C     -5.53      2.92     -9.51
    H     -5.81     0.794     -9.26
    C     -5.46      4.17      -8.9
    H     -5.48      5.23     -7.01
    H     -5.42      2.84     -10.6
    H      -5.3      5.08      -9.5
    C       1.9     -7.37     -5.98
    C      3.16     -6.76     -5.83
    C      1.81     -8.77     -5.82
    C       4.3     -7.53     -5.61
    H      3.25     -5.67      -5.9
    C      2.95     -9.53      -5.6
    H     0.831     -9.26     -5.89
    C       4.2     -8.92     -5.52
    H      5.28     -7.04     -5.52
    H      2.87     -10.6     -5.49
    H      5.11     -9.52     -5.35
    C    -0.878      -7.6     -6.72
    C    -0.714     -8.44     -7.85
    C     -2.02     -7.76     -5.93
    C     -1.65     -9.43     -8.14
    H     0.159     -8.31      -8.5
    C     -2.95     -8.76     -6.22
    H     -2.19     -7.11     -5.06
    C     -2.77      -9.6     -7.32
    H     -1.51     -10.1     -9.02
    H     -3.84     -8.88     -5.58
    H      -3.5     -10.4     -7.55
    C     0.718     -5.74     -8.08
    C         2     -5.52     -8.61
    C      -0.4     -5.41     -8.87
    C      2.16     -4.97     -9.88
    H      2.89     -5.77     -8.01
    C    -0.233     -4.87     -10.1
    H     -1.41     -5.55     -8.47
    C      1.05     -4.65     -10.7
    H      3.17     -4.78     -10.3
    H     -1.12     -4.61     -10.7
    H      1.18     -4.21     -11.7
    C      6.72     0.877      -7.6
    C      7.84       0.7     -8.44
    C      5.92      2.02     -7.76
    C      8.14      1.65     -9.41
    H      8.48    -0.186     -8.32
    C      6.22      2.95     -8.75
    H      5.05      2.18     -7.11
    C      7.33      2.77     -9.57
    H      9.02       1.5     -10.1
    H      5.57      3.82     -8.89
    H      7.56      3.51     -10.4
    C      8.09    -0.705     -5.74
    C      8.61     -1.99     -5.51
    C      8.89     0.407      -5.4
    C      9.89     -2.15     -4.97
    H      8.01     -2.88     -5.73
    C      10.2     0.237     -4.86
    H       8.5      1.42     -5.55
    C      10.7     -1.05     -4.64
    H      10.3     -3.17     -4.79
    H      10.8      1.12     -4.59
    H      11.7     -1.18     -4.21
    C      5.98     -1.89     -7.38
    C      5.83     -3.14     -6.76
    C      5.82      -1.8     -8.77
    C      5.61     -4.29     -7.52
    H      5.91     -3.24     -5.67
    C       5.6     -2.96     -9.53
    H      5.88    -0.828     -9.27
    C      5.52      -4.2     -8.91
    H      5.51     -5.26     -7.02
    H      5.49     -2.88     -10.6
    H      5.36     -5.11     -9.51
    C      7.65      5.22     -6.63
    C      8.35      4.27     -5.86
    C      8.19      5.62     -7.87
    C      9.57      3.75     -6.33
    H      7.88      3.91     -4.93
    C      9.37      5.06     -8.35
    H      7.64      6.34     -8.49
    C      10.1      4.13     -7.58
    H      10.1      3.02     -5.72
    H      9.74      5.34     -9.35
    H        11      3.68     -7.96
    C      5.27      6.64     -7.58
    C      5.63      7.89     -8.12
    C      4.29      5.88     -8.24
    C      5.12      8.29     -9.35
    H      6.34      8.54     -7.58
    C      3.78      6.29     -9.46
    H      3.93      4.92     -7.84
    C      4.23      7.48       -10
    H      5.44      9.25     -9.78
    H      3.05      5.66     -9.99
    H      3.85      7.79       -11
    C       6.7      7.55     -5.28
    C       5.9      8.23     -4.35
    C      7.92      8.11     -5.68
    C      6.32      9.43     -3.81
    H      4.93      7.83     -4.01
    C      8.35      9.31     -5.12
    H      8.55      7.59     -6.41
    C      7.56      9.97     -4.17
    H      5.69      9.96     -3.08
    H      9.31      9.74     -5.43
    H       7.9      10.9     -3.73
    C    -0.654       5.7     -8.08
    C     -1.94      5.49     -8.61
    C     0.463      5.36     -8.87
    C      -2.1      4.97      -9.9
    H     -2.83      5.75     -8.02
    C     0.299      4.84     -10.2
    H      1.47      5.49     -8.46
    C    -0.982      4.64     -10.7
    H     -3.11      4.79     -10.3
    H      1.18      4.57     -10.7
    H     -1.11      4.21     -11.7
    C     0.937      7.57      -6.7
    C     0.744      8.43      -7.8
    C       2.1      7.71     -5.92
    C      1.69      9.41     -8.11
    H    -0.148      8.32     -8.43
    C      3.02      8.72     -6.22
    H      2.28      7.03     -5.08
    C      2.82      9.56     -7.31
    H      1.53      10.1     -8.98
    H      3.91      8.84     -5.59
    H      3.56      10.3     -7.54
    C     -1.83      7.31     -5.95
    C     -3.09      6.69     -5.82
    C     -1.73      8.69     -5.72
    C     -4.22      7.45     -5.53
    H     -3.19       5.6     -5.93
    C     -2.86      9.44     -5.41
    H     -0.75      9.19     -5.78
    C     -4.11      8.83     -5.34
    H      -5.2      6.96     -5.45
    H     -2.77      10.5     -5.23
    H     -5.01      9.42     -5.11
    C     -7.31      5.96     -1.85
    C     -6.67      5.86      -3.1
    C     -8.69      5.75     -1.77
    C     -7.42      5.62     -4.25
    H     -5.58      5.97     -3.18
    C     -9.43      5.49     -2.92
    H      -9.2      5.78    -0.795
    C      -8.8      5.44     -4.17
    H     -6.92      5.55     -5.22
    H     -10.5      5.32     -2.85
    H     -9.39      5.25     -5.07
    C     -7.59      6.57     0.939
    C     -8.47      7.67     0.806
    C     -7.74      5.72      2.04
    C     -9.45      7.91      1.76
    H     -8.36      8.35   -0.0492
    C     -8.76      5.94      2.98
    H     -7.06      4.88      2.19
    C      -9.6      7.04      2.84
    H     -10.1      8.77      1.65
    H     -8.87      5.25      3.82
    H     -10.4      7.22      3.59
    C     -5.73      8.04    -0.591
    C     -5.59      8.64     -1.86
    C     -5.35      8.77     0.551
    C     -5.09      9.94     -1.97
    H     -5.87      8.08     -2.76
    C     -4.85      10.1      0.43
    H     -5.42      8.31      1.54
    C     -4.72      10.7    -0.831
    H     -4.98      10.4     -2.96
    H     -4.54      10.6      1.33
    H     -4.32      11.7    -0.931
    C      7.33      5.97      1.87
    C      6.72      5.83      3.13
    C      8.72      5.81      1.75
    C       7.5      5.59      4.26
    H      5.63       5.9      3.23
    C      9.49      5.53      2.88
    H       9.2      5.88     0.769
    C      8.88      5.43      4.13
    H      7.02      5.49      5.24
    H      10.6      5.38      2.78
    H      9.49      5.23      5.02
    C      5.73      8.01     0.703
    C      5.51      8.54      1.98
    C      5.43      8.77    -0.437
    C      4.98      9.82      2.11
    H      5.76      7.95      2.88
    C       4.9        10    -0.298
    H      5.59      8.34     -1.44
    C      4.67      10.6     0.976
    H       4.8      10.2      3.11
    H      4.65      10.6     -1.19
    H      4.24      11.6      1.08
    C       7.6      6.68    -0.914
    C      8.45       7.8     -0.75
    C      7.77      5.89     -2.06
    C      9.45      8.08     -1.68
    H      8.32      8.46     0.121
    C      8.76      6.18     -2.99
    H      7.12      5.02     -2.23
    C      9.61      7.27      -2.8
    H      10.1      8.95     -1.53
    H      8.87      5.55     -3.88
    H      10.4      7.49     -3.54
    C    -0.947      7.58      6.61
    C    -0.824      8.45      7.71
    C     -2.05      7.73      5.75
    C     -1.75      9.48      7.91
    H    0.0149      8.34      8.41
    C     -2.98      8.75      5.96
    H     -2.18      7.06      4.89
    C     -2.83      9.63      7.03
    H     -1.64      10.2      8.76
    H     -3.82      8.85      5.27
    H     -3.56      10.4      7.18
    C      1.86       7.3      5.96
    C      3.12      6.67      5.86
    C      1.78      8.69      5.75
    C      4.27      7.43      5.62
    H       3.2      5.58      5.96
    C      2.93      9.43      5.48
    H       0.8      9.18      5.78
    C      4.17      8.81      5.44
    H      5.24      6.93      5.55
    H      2.84      10.5      5.31
    H      5.08       9.4      5.25
    C     0.596      5.73      8.04
    C      1.86      5.59      8.63
    C    -0.548      5.36      8.77
    C      1.97      5.09      9.92
    H      2.76      5.87      8.07
    C    -0.428      4.87      10.1
    H     -1.54      5.43       8.3
    C     0.835      4.73      10.6
    H      2.97      4.97      10.4
    H     -1.33      4.56      10.6
    H      0.93      4.32      11.7
    C     -5.52      6.27      7.81
    C     -6.47       6.3      8.85
    C     -4.16      6.44      8.13
    C     -6.07      6.52      10.2
    H     -7.53      6.16      8.61
    C     -3.77      6.66      9.44
    H     -3.41       6.4      7.33
    C     -4.72       6.7      10.5
    H     -6.82      6.54        11
    H     -2.71      6.81      9.68
    H     -4.41      6.87      11.5
    C     -7.81      5.53      6.26
    C     -8.85      6.48       6.3
    C     -8.13      4.17      6.42
    C     -10.2      6.08      6.52
    H     -8.62      7.54      6.15
    C     -9.44      3.77      6.65
    H     -7.33      3.41      6.38
    C     -10.5      4.73       6.7
    H       -11      6.83      6.55
    H     -9.68      2.71       6.8
    H     -11.5      4.41      6.88
    C     -6.25      7.82      5.53
    C      -6.3      8.85      6.48
    C     -6.41      8.13      4.17
    C     -6.52      10.2      6.08
    H     -6.17      8.62      7.55
    C     -6.65      9.44      3.78
    H     -6.37      7.33      3.42
    C      -6.7      10.5      4.73
    H     -6.55        11      6.83
    H     -6.81      9.67      2.71
    H     -6.88      11.5      4.41
    C     -7.56     -6.72    -0.934
    C     -8.42     -7.82    -0.751
    C      -7.7     -5.93     -2.09
    C     -9.42      -8.1     -1.68
    H     -8.31     -8.46     0.133
    C     -8.71     -6.22     -3.01
    H     -7.03     -5.08     -2.27
    C     -9.57      -7.3     -2.81
    H     -10.1     -8.96     -1.53
    H     -8.82      -5.6     -3.91
    H     -10.4     -7.52     -3.54
    C     -7.29     -5.95      1.84
    C     -6.68     -5.83       3.1
    C     -8.67     -5.73      1.73
    C     -7.44     -5.53      4.23
    H     -5.59     -5.95       3.2
    C     -9.43     -5.42      2.86
    H     -9.16      -5.8     0.746
    C     -8.82     -5.33      4.11
    H     -6.96     -5.46      5.21
    H     -10.5     -5.25      2.76
    H     -9.42      -5.1         5
    C      -5.7     -8.08     0.673
    C      -5.5     -8.61      1.96
    C     -5.37     -8.85    -0.452
    C     -4.97     -9.89      2.11
    H     -5.76     -8.02      2.84
    C     -4.85     -10.1    -0.294
    H     -5.52     -8.45     -1.46
    C     -4.63     -10.6     0.986
    H     -4.81     -10.3      3.11
    H     -4.59     -10.7     -1.18
    H      -4.2     -11.6      1.11
    C     -8.04    -0.597      5.73
    C     -8.65     -1.86      5.59
    C     -8.78     0.544      5.35
    C     -9.95     -1.97      5.09
    H      -8.1     -2.77      5.86
    C     -10.1     0.428      4.85
    H     -8.31      1.54      5.43
    C     -10.7    -0.831      4.72
    H     -10.4     -2.96      4.98
    H     -10.6      1.33      4.55
    H     -11.7    -0.927      4.31
    C     -5.94     -1.83      7.32
    C     -5.74     -1.76      8.71
    C     -5.85     -3.08      6.68
    C      -5.5     -2.92      9.44
    H     -5.77    -0.788      9.22
    C     -5.62     -4.24      7.42
    H     -5.97     -3.16      5.59
    C     -5.45     -4.16       8.8
    H     -5.35     -2.86      10.5
    H     -5.57     -5.21      6.91
    H     -5.27     -5.07      9.38
    C     -6.55     0.925      7.61
    C     -7.65      0.79      8.48
    C      -5.7      2.03      7.75
    C      -7.9      1.76      9.44
    H     -8.33   -0.0643      8.38
    C     -5.92      2.96      8.77
    H     -4.88      2.19      7.06
    C     -7.04      2.85       9.6
    H     -8.79      1.67      10.1
    H     -5.23      3.81      8.88
    H     -7.24       3.6      10.4
    C     -1.86     -7.36      5.93
    C     -3.11     -6.74      5.79
    C     -1.77     -8.76      5.76
    C     -4.25      -7.5      5.56
    H      -3.2     -5.65      5.87
    C     -2.92     -9.51      5.53
    H    -0.792     -9.26      5.81
    C     -4.17     -8.89      5.45
    H     -5.23        -7      5.47
    H     -2.84     -10.6      5.41
    H     -5.07     -9.49       5.3
    C     0.923      -7.6      6.67
    C     0.737     -8.44      7.78
    C      2.07     -7.76      5.87
    C      1.68     -9.41      8.09
    H    -0.152     -8.32      8.42
    C      2.99     -8.75      6.17
    H      2.23      -7.1      5.01
    C       2.8     -9.58      7.28
    H      1.52     -10.1      8.96
    H      3.87     -8.89      5.53
    H      3.53     -10.4      7.51
    C    -0.651     -5.73      8.05
    C     -1.93      -5.5      8.57
    C     0.465     -5.39      8.84
    C      -2.1     -4.97      9.85
    H     -2.83     -5.73      7.97
    C     0.299     -4.86      10.1
    H      1.48     -5.54      8.43
    C    -0.983     -4.65      10.6
    H     -3.11     -4.79      10.2
    H      1.18      -4.6      10.7
    H     -1.12     -4.22      11.6
    C      5.26     -6.67      7.56
    C      4.28      -5.9      8.24
    C      5.64     -7.91      8.09
    C      3.78     -6.34      9.46
    H      3.92     -4.96      7.81
    C      5.12     -8.35       9.3
    H      6.35     -8.54      7.54
    C      4.21     -7.55        10
    H      3.05     -5.72        10
    H      5.42     -9.32      9.71
    H      3.81     -7.89        11
    C      6.69     -7.59      5.23
    C      7.92     -8.15       5.6
    C       5.9     -8.25      4.28
    C      8.33     -9.37      5.06
    H      8.57     -7.63      6.31
    C      6.32     -9.47      3.74
    H      4.94     -7.86      3.93
    C      7.52       -10      4.15
    H      9.29     -9.81      5.36
    H      5.68     -9.99      3.02
    H      7.84       -11      3.73
    C      7.63     -5.29      6.61
    C      8.32     -4.35      5.83
    C      8.17     -5.69      7.84
    C      9.53     -3.82      6.29
    H      7.88        -4      4.89
    C      9.36     -5.12      8.31
    H      7.64     -6.43      8.46
    C        10     -4.18      7.54
    H      10.1     -3.09      5.67
    H      9.75     -5.42      9.29
    H        11     -3.73      7.91
    C      5.74     -8.07    -0.725
    C      5.51     -8.58     -2.01
    C      5.42     -8.84     0.403
    C      4.98     -9.86     -2.16
    H      5.77     -7.99      -2.9
    C      4.89     -10.1     0.246
    H      5.59     -8.43      1.41
    C      4.67     -10.6     -1.04
    H       4.8     -10.3     -3.16
    H      4.64     -10.7      1.13
    H      4.23     -11.6     -1.16
    C      7.37        -6      -1.9
    C      6.76     -5.87     -3.17
    C      8.76     -5.87      -1.8
    C      7.54     -5.65      -4.3
    H      5.66     -5.91     -3.27
    C      9.53      -5.6     -2.93
    H      9.25     -5.96    -0.823
    C      8.92     -5.49     -4.18
    H      7.06     -5.57     -5.28
    H      10.6     -5.47     -2.84
    H      9.53     -5.29     -5.08
    C      7.61      -6.7     0.892
    C      8.44     -7.83     0.715
    C      7.77     -5.92      2.04
    C      9.42     -8.14      1.65
    H       8.3     -8.47    -0.165
    C      8.77     -6.22      2.97
    H       7.1     -5.06      2.22
    C       9.6     -7.33      2.77
    H      10.1     -9.03       1.5
    H      8.91     -5.59      3.85
    H      10.4     -7.57       3.5
    C      6.73    -0.922      7.56
    C      7.83    -0.743      8.43
    C      5.94     -2.07      7.71
    C      8.11     -1.68      9.42
    H      8.47     0.139      8.32
    C      6.22     -3.01       8.7
    H      5.09     -2.25      7.04
    C       7.3     -2.81      9.57
    H      8.96     -1.53      10.1
    H      5.59      -3.9       8.8
    H      7.52     -3.55      10.3
    C      8.08     0.669       5.7
    C      8.61      1.95      5.49
    C      8.86    -0.453      5.36
    C      9.89       2.1      4.96
    H      8.01      2.84      5.74
    C      10.1    -0.292      4.85
    H      8.45     -1.46      5.51
    C      10.7     0.988      4.64
    H      10.3      3.11      4.79
    H      10.7     -1.18      4.58
    H      11.7      1.11      4.22
    C      5.97      1.84       7.3
    C      5.83      3.09      6.69
    C      5.73      1.73      8.69
    C      5.54      4.22      7.45
    H      5.94      3.19       5.6
    C      5.42      2.86      9.44
    H      5.79     0.748      9.18
    C      5.34      4.11      8.82
    H      5.45       5.2      6.95
    H      5.23      2.76      10.5
    H       5.1         5      9.42
       676
untitled
   Au     -4.66     -4.72     -4.71
   Au    0.0239     -5.78   -0.0227
   Au    0.0271     -2.06   -0.0228
   Au      2.06     -2.06     -2.06
   Au   0.00522     -4.02     -2.11
   Au     -2.07     -2.12     -2.12
   Au   -0.0276     -6.93     -2.52
   Au   -0.0554     -4.67      -4.8
   Au      2.71     -4.64     -2.79
   Au     -3.12     -4.69     -2.53
    S      2.55     -7.18     -2.75
    S      -2.5     -7.29     -2.36
    P        -6     -6.02     -6.04
    P     0.415     -6.33     -6.35
    P      6.36    -0.405     -6.33
    P      6.07      5.96     -6.02
    P      -6.3     0.373     -6.32
    P     -6.28     -6.35     0.356
    P      6.34     -6.33    -0.405
    P      6.05     -6.02      5.99
    P    -0.341      6.28     -6.34
    P      6.35     0.351      6.27
    P     0.351      6.29      6.29
    P     -6.04      6.05      6.05
    P    -0.361     -6.32      6.31
    P     -6.28    -0.341      6.29
    P     -6.29      6.29    -0.341
    P      6.31      6.29     0.369
   Au     -4.73      4.73      4.73
   Au     -5.73   -0.0313   -0.0181
   Au     -2.01   -0.0279   -0.0224
   Au     -2.01     -2.05      2.01
   Au     -3.96  -0.00426      2.03
   Au     -2.11      2.11      2.11
   Au     -6.99    -0.145      2.39
   Au     -4.75    0.0552      4.61
   Au     -4.59     -2.78      2.67
   Au     -4.69      2.53      3.15
    S     -7.05     -2.57      2.38
    S     -7.19      2.26      2.43
   Au      4.72      4.68     -4.71
   Au    0.0172      5.73   -0.0327
   Au    0.0243      2.01   -0.0278
   Au     -2.01      2.01     -2.05
   Au    0.0468      3.97     -2.11
   Au      2.12      2.07     -2.12
   Au    0.0692      6.87     -2.52
   Au     0.114      4.62      -4.8
   Au     -2.68      4.59     -2.78
   Au      3.17      4.64     -2.52
    S     -2.34      7.08     -2.54
    S      2.44      7.22     -2.42
   Au      4.71     -4.71      4.67
   Au      5.79   -0.0243    -0.025
   Au      2.06    -0.023   -0.0256
   Au      2.05      2.01      2.01
   Au      4.01   -0.0203      2.02
   Au      2.12     -2.12      2.07
   Au      7.07    0.0957      2.36
   Au      4.81    -0.114      4.62
   Au      4.65      2.76      2.66
   Au       4.7     -2.53       3.1
    S      7.05      2.31      2.27
    S      7.21     -2.31      2.37
   Au   0.00456      3.97      2.05
   Au   -0.0472      6.89      2.44
   Au   -0.0541      4.61      4.75
   Au       2.7      4.61      2.73
   Au     -3.15      4.69      2.53
    S       2.5      7.14      2.67
    S     -2.56       7.2      2.21
   Au      4.02   -0.0309     -2.08
   Au      7.08    -0.151     -2.41
   Au       4.8     0.051     -4.67
   Au      4.65     -2.79     -2.71
   Au       4.7      2.48     -3.15
    S      7.02     -2.22     -2.22
    S      7.18      2.19     -2.51
   Au    0.0435     -4.02      2.06
   Au    0.0778     -6.93      2.47
   Au    0.0993     -4.66      4.75
   Au     -2.66     -4.64      2.75
   Au      3.17      -4.7      2.47
    S     -2.42     -7.21      2.67
    S      2.46     -7.31      2.35
   Au     -3.96   -0.0226     -2.07
   Au     -7.04    0.0699     -2.39
   Au     -4.75    -0.102     -4.66
   Au     -4.61      2.73      -2.7
   Au     -4.64     -2.53     -3.16
    S     -7.12      2.47     -2.35
    S     -7.23     -2.29     -2.46
   Au    0.0243   -0.0258     -5.78
   Au    0.0244   -0.0255     -2.06
   Au     -2.06   -0.0434     -4.02
   Au     -2.47   -0.0761     -6.93
   Au     -2.75      2.66     -4.64
   Au     -2.47     -3.17     -4.69
    S     -2.72      2.51     -7.19
    S      -2.3      -2.5     -7.32
   Au    0.0315    -0.019      5.73
   Au    0.0296   -0.0228      2.01
   Au   0.00347      2.03      3.96
   Au     0.159      2.39      6.98
   Au      2.78      2.67      4.59
   Au     -2.53      3.15      4.69
    S      2.59      2.37      7.08
    S     -2.39      2.34      7.21
   Au      2.11  -0.00545     -4.02
   Au      2.52    0.0324     -6.93
   Au      2.79     -2.71     -4.64
   Au      2.52      3.12     -4.69
    S       2.7     -2.46     -7.24
    S      2.41      2.36     -7.34
   Au    0.0214     -2.07      3.96
   Au   -0.0855     -2.39      7.04
   Au     -2.74      -2.7      4.61
   Au      2.52     -3.17      4.65
    S     -2.36     -2.27      7.08
    S      2.34     -2.48      7.18
   Au     -2.05  -0.00461      3.97
   Au     -2.45    0.0493       6.9
   Au    0.0193      2.02     -4.01
   Au   -0.0618      2.36     -7.06
   Au      2.11   -0.0471      3.97
   Au      2.53   -0.0701      6.87
   Au     0.028     -2.08     -4.01
   Au     0.108      -2.4     -7.08
   Au     -3.97     -2.11    -0.046
   Au     -6.87     -2.53    -0.066
   Au     -4.62      -4.8    -0.118
   Au     -2.02     -4.01   -0.0206
   Au     -2.36     -7.06     0.059
   Au     -2.03      3.96  -0.00432
   Au     -2.38      6.98    -0.144
   Au     -4.61      4.75    0.0566
   Au      2.07      3.96   -0.0228
   Au      2.38      7.04    0.0569
   Au      4.67      4.75    -0.112
   Au      2.07     -4.01   -0.0298
   Au      2.39     -7.08    -0.105
   Au      4.68      -4.8    0.0578
   Au     -3.97      2.05  -0.00451
   Au      -6.9      2.45    0.0501
   Au      4.02      2.06   -0.0431
   Au      6.93      2.47   -0.0602
   Au      4.03     -2.11  -0.00601
   Au      6.92     -2.52    0.0187
    C     -7.57     -5.27     -6.66
    C     -8.26     -4.32     -5.89
    C     -8.12     -5.66      -7.9
    C     -9.48      -3.8     -6.34
    H     -7.82     -3.96     -4.95
    C     -9.31     -5.11     -8.36
    H     -7.59     -6.39     -8.53
    C       -10     -4.18     -7.58
    H       -10     -3.06     -5.73
    H      -9.7      -5.4     -9.35
    H     -10.9     -3.75     -7.94
    C     -5.21     -6.67      -7.6
    C     -5.59     -7.91     -8.15
    C     -4.25     -5.89     -8.28
    C     -5.06     -8.33     -9.37
    H     -6.31     -8.55     -7.62
    C     -3.74     -6.31      -9.5
    H     -3.91     -4.94     -7.86
    C     -4.15     -7.53     -10.1
    H     -5.37      -9.3     -9.79
    H     -3.02     -5.68       -10
    H     -3.74     -7.86       -11
    C     -6.63      -7.6     -5.29
    C     -5.85     -8.28     -4.34
    C     -7.86     -8.16     -5.67
    C     -6.28      -9.5     -3.81
    H     -4.89     -7.87     -3.99
    C      -8.3     -9.36     -5.12
    H     -8.49     -7.63      -6.4
    C     -7.51       -10     -4.19
    H     -5.65       -10     -3.08
    H     -9.27     -9.78     -5.42
    H     -7.86       -11     -3.76
    C     -6.68    -0.912      -7.6
    C      -7.8    -0.743     -8.44
    C     -5.88     -2.05     -7.76
    C     -8.09     -1.68     -9.43
    H     -8.45     0.131     -8.32
    C     -6.17     -2.98     -8.76
    H     -5.02     -2.23      -7.1
    C     -7.27      -2.8      -9.6
    H     -8.96     -1.54     -10.1
    H     -5.53     -3.87     -8.88
    H     -7.49     -3.54     -10.4
    C     -8.04     0.668     -5.73
    C     -8.57      1.95      -5.5
    C     -8.83    -0.451      -5.4
    C     -9.85       2.1     -4.96
    H     -7.98      2.84     -5.75
    C     -10.1    -0.289     -4.87
    H     -8.43     -1.46     -5.55
    C     -10.6     0.989     -4.64
    H     -10.2      3.11     -4.78
    H     -10.7     -1.18     -4.61
    H     -11.6      1.12     -4.21
    C     -5.93      1.86     -7.36
    C     -5.79      3.11     -6.74
    C     -5.75      1.77     -8.76
    C     -5.56      4.26     -7.51
    H     -5.87       3.2     -5.65
    C     -5.53      2.92     -9.51
    H     -5.81     0.793     -9.25
    C     -5.46      4.17     -8.89
    H     -5.48      5.23     -7.01
    H     -5.42      2.84     -10.6
    H      -5.3      5.07      -9.5
    C       1.9     -7.37     -5.98
    C      3.16     -6.76     -5.83
    C      1.81     -8.77     -5.82
    C       4.3     -7.53     -5.61
    H      3.25     -5.67      -5.9
    C      2.95     -9.53      -5.6
    H      0.83     -9.26     -5.89
    C       4.2     -8.92     -5.52
    H      5.28     -7.04     -5.52
    H      2.87     -10.6     -5.49
    H      5.11     -9.52     -5.35
    C    -0.878      -7.6     -6.72
    C    -0.714     -8.44     -7.85
    C     -2.02     -7.76     -5.93
    C     -1.65     -9.43     -8.14
    H     0.159     -8.31      -8.5
    C     -2.95     -8.76     -6.22
    H     -2.19     -7.11     -5.06
    C     -2.77      -9.6     -7.32
    H     -1.51     -10.1     -9.02
    H     -3.84     -8.88     -5.58
    H     -3.51     -10.4     -7.55
    C     0.719     -5.74     -8.08
    C         2     -5.52     -8.61
    C      -0.4     -5.41     -8.87
    C      2.16     -4.97     -9.88
    H      2.89     -5.77     -8.01
    C    -0.233     -4.87     -10.1
    H     -1.41     -5.55     -8.47
    C      1.05     -4.65     -10.7
    H      3.17     -4.78     -10.3
    H     -1.12     -4.61     -10.7
    H      1.18     -4.21     -11.7
    C      6.72     0.877      -7.6
    C      7.84       0.7     -8.44
    C      5.92      2.02     -7.76
    C      8.14      1.65     -9.41
    H      8.48    -0.185     -8.32
    C      6.22      2.95     -8.75
    H      5.05      2.18     -7.11
    C      7.33      2.77     -9.57
    H      9.02       1.5     -10.1
    H      5.57      3.83     -8.89
    H      7.56      3.51     -10.4
    C      8.09    -0.706     -5.74
    C      8.61     -1.99     -5.51
    C      8.89     0.406      -5.4
    C      9.89     -2.15     -4.97
    H      8.01     -2.88     -5.73
    C      10.2     0.237     -4.86
    H      8.49      1.42     -5.55
    C      10.7     -1.05     -4.64
    H      10.3     -3.17     -4.79
    H      10.8      1.12     -4.59
    H      11.7     -1.18     -4.21
    C      5.98     -1.89     -7.38
    C      5.83     -3.15     -6.76
    C      5.82      -1.8     -8.77
    C      5.61     -4.29     -7.52
    H      5.91     -3.24     -5.67
    C       5.6     -2.95     -9.53
    H      5.88    -0.828     -9.27
    C      5.52      -4.2     -8.91
    H      5.51     -5.26     -7.02
    H      5.49     -2.88     -10.6
    H      5.36     -5.11     -9.51
    C      7.65      5.22     -6.63
    C      8.35      4.27     -5.86
    C      8.19      5.62     -7.87
    C      9.56      3.75     -6.33
    H      7.88      3.91     -4.93
    C      9.37      5.06     -8.35
    H      7.64      6.34     -8.49
    C      10.1      4.13     -7.58
    H      10.1      3.02     -5.72
    H      9.74      5.34     -9.35
    H        11      3.68     -7.95
    C      5.27      6.64     -7.58
    C      5.63      7.89     -8.12
    C      4.29      5.87     -8.24
    C      5.12      8.29     -9.35
    H      6.34      8.53     -7.58
    C      3.78      6.29     -9.47
    H      3.93      4.92     -7.84
    C      4.23      7.48       -10
    H      5.44      9.25     -9.78
    H      3.05      5.66       -10
    H      3.85      7.79       -11
    C      6.69      7.55     -5.28
    C       5.9      8.23     -4.34
    C      7.92      8.11     -5.68
    C      6.33      9.44      -3.8
    H      4.93      7.83        -4
    C      8.35      9.31     -5.12
    H      8.55      7.59     -6.41
    C      7.56      9.97     -4.18
    H      5.69      9.96     -3.08
    H      9.31      9.74     -5.43
    H       7.9      10.9     -3.73
    C    -0.655       5.7     -8.08
    C     -1.94      5.49     -8.61
    C     0.463      5.36     -8.87
    C      -2.1      4.97      -9.9
    H     -2.83      5.75     -8.02
    C     0.299      4.84     -10.2
    H      1.47      5.49     -8.46
    C    -0.982      4.64     -10.7
    H     -3.11      4.79     -10.3
    H      1.18      4.57     -10.7
    H     -1.11      4.21     -11.7
    C     0.937      7.57      -6.7
    C     0.744      8.43      -7.8
    C      2.09      7.71     -5.92
    C      1.69      9.41     -8.11
    H    -0.148      8.32     -8.43
    C      3.02      8.72     -6.22
    H      2.28      7.03     -5.08
    C      2.82      9.56     -7.31
    H      1.53      10.1     -8.98
    H      3.91      8.83     -5.59
    H      3.56      10.3     -7.54
    C     -1.83      7.31     -5.95
    C     -3.09      6.69     -5.82
    C     -1.73      8.69     -5.72
    C     -4.22      7.45     -5.53
    H     -3.19       5.6     -5.93
    C     -2.86      9.44     -5.41
    H     -0.75      9.19     -5.78
    C     -4.11      8.83     -5.34
    H      -5.2      6.96     -5.45
    H     -2.77      10.5     -5.23
    H     -5.01      9.42     -5.11
    C     -7.31      5.96     -1.85
    C     -6.67      5.86      -3.1
    C     -8.69      5.75     -1.77
    C     -7.42      5.62     -4.25
    H     -5.58      5.97     -3.19
    C     -9.43      5.49     -2.92
    H      -9.2      5.78    -0.795
    C      -8.8      5.44     -4.17
    H     -6.92      5.55     -5.22
    H     -10.5      5.32     -2.85
    H     -9.39      5.25     -5.08
    C     -7.59      6.57      0.94
    C     -8.46      7.67     0.806
    C     -7.74      5.72      2.04
    C     -9.45      7.91      1.76
    H     -8.36      8.35   -0.0482
    C     -8.76      5.94      2.98
    H     -7.06      4.88      2.19
    C      -9.6      7.04      2.84
    H     -10.1      8.77      1.65
    H     -8.87      5.25      3.82
    H     -10.4      7.22      3.58
    C     -5.73      8.04    -0.591
    C     -5.59      8.64     -1.86
    C     -5.35      8.77     0.551
    C     -5.09      9.94     -1.97
    H     -5.87      8.08     -2.76
    C     -4.85      10.1      0.43
    H     -5.42      8.31      1.54
    C     -4.72      10.7    -0.831
    H     -4.98      10.4     -2.96
    H     -4.54      10.6      1.33
    H     -4.32      11.7    -0.931
    C      7.33      5.97      1.87
    C      6.72      5.83      3.13
    C      8.72       5.8      1.75
    C       7.5      5.59      4.26
    H      5.63       5.9      3.23
    C      9.49      5.53      2.88
    H       9.2      5.87      0.77
    C      8.88      5.43      4.14
    H      7.02      5.49      5.24
    H      10.6      5.38      2.78
    H      9.49      5.23      5.03
    C      5.73      8.01     0.701
    C      5.51      8.54      1.98
    C      5.42      8.77    -0.438
    C      4.98      9.82      2.11
    H      5.76      7.95      2.87
    C       4.9      10.1    -0.298
    H      5.59      8.35     -1.44
    C      4.67      10.6     0.976
    H       4.8      10.2      3.11
    H      4.65      10.6     -1.19
    H      4.24      11.6      1.09
    C       7.6      6.68    -0.915
    C      8.45       7.8     -0.75
    C      7.77      5.89     -2.06
    C      9.44      8.08     -1.68
    H      8.32      8.46     0.122
    C      8.76      6.18     -2.99
    H      7.12      5.02     -2.23
    C      9.61      7.27      -2.8
    H      10.1      8.95     -1.53
    H      8.87      5.55     -3.88
    H      10.4      7.49     -3.54
    C    -0.947      7.58      6.61
    C    -0.823      8.45      7.71
    C     -2.05      7.73      5.75
    C     -1.75      9.47      7.91
    H    0.0159      8.34      8.41
    C     -2.98      8.75      5.96
    H     -2.18      7.06      4.89
    C     -2.83      9.63      7.03
    H     -1.64      10.2      8.76
    H     -3.82      8.85      5.27
    H     -3.56      10.4      7.18
    C      1.86       7.3      5.96
    C      3.12      6.67      5.86
    C      1.78      8.69      5.75
    C      4.27      7.43      5.62
    H       3.2      5.58      5.96
    C      2.93      9.43      5.48
    H       0.8      9.18      5.78
    C      4.17      8.81      5.44
    H      5.24      6.93      5.55
    H      2.84      10.5      5.31
    H      5.08       9.4      5.25
    C     0.596      5.73      8.04
    C      1.86      5.59      8.63
    C    -0.549      5.36      8.77
    C      1.97      5.09      9.93
    H      2.76      5.87      8.07
    C    -0.428      4.87      10.1
    H     -1.54      5.43       8.3
    C     0.835      4.73      10.6
    H      2.97      4.97      10.4
    H     -1.33      4.56      10.6
    H     0.931      4.32      11.7
    C     -5.52      6.27      7.81
    C     -6.47       6.3      8.85
    C     -4.16      6.43      8.13
    C     -6.07      6.52      10.2
    H     -7.53      6.16      8.61
    C     -3.77      6.66      9.44
    H     -3.41       6.4      7.33
    C     -4.72       6.7      10.5
    H     -6.82      6.54        11
    H     -2.71      6.81      9.68
    H     -4.41      6.87      11.5
    C     -7.81      5.53      6.26
    C     -8.85      6.48       6.3
    C     -8.13      4.17      6.42
    C     -10.2      6.08      6.52
    H     -8.62      7.54      6.15
    C     -9.44      3.77      6.65
    H     -7.33      3.41      6.38
    C     -10.5      4.73       6.7
    H       -11      6.83      6.55
    H     -9.68      2.71       6.8
    H     -11.5      4.41      6.88
    C     -6.25      7.82      5.53
    C      -6.3      8.85      6.48
    C     -6.41      8.13      4.17
    C     -6.52      10.2      6.08
    H     -6.17      8.62      7.55
    C     -6.65      9.44      3.78
    H     -6.37      7.33      3.42
    C      -6.7      10.5      4.73
    H     -6.55        11      6.83
    H     -6.81      9.67      2.71
    H     -6.88      11.5      4.41
    C     -7.56     -6.72    -0.934
    C     -8.42     -7.82    -0.751
    C      -7.7     -5.93     -2.09
    C     -9.42      -8.1     -1.68
    H     -8.31     -8.46     0.133
    C     -8.71     -6.22     -3.01
    H     -7.03     -5.08     -2.27
    C     -9.57      -7.3     -2.81
    H     -10.1     -8.96     -1.53
    H     -8.82      -5.6     -3.91
    H     -10.4     -7.52     -3.54
    C     -7.29     -5.95      1.84
    C     -6.68     -5.83       3.1
    C     -8.67     -5.73      1.73
    C     -7.44     -5.54      4.23
    H     -5.59     -5.95       3.2
    C     -9.43     -5.42      2.86
    H     -9.16      -5.8     0.746
    C     -8.82     -5.33      4.11
    H     -6.96     -5.46      5.21
    H     -10.5     -5.25      2.76
    H     -9.42      -5.1         5
    C      -5.7     -8.08     0.673
    C      -5.5     -8.61      1.96
    C     -5.37     -8.85    -0.453
    C     -4.97     -9.89      2.11
    H     -5.76     -8.02      2.84
    C     -4.85     -10.1    -0.294
    H     -5.52     -8.45     -1.46
    C     -4.63     -10.6     0.986
    H     -4.81     -10.3      3.11
    H     -4.59     -10.7     -1.18
    H      -4.2     -11.7      1.11
    C     -8.04    -0.597      5.73
    C     -8.64     -1.86      5.59
    C     -8.78     0.545      5.35
    C     -9.94     -1.97      5.09
    H      -8.1     -2.77      5.86
    C     -10.1     0.428      4.85
    H     -8.31      1.54      5.43
    C     -10.7    -0.831      4.72
    H     -10.4     -2.96      4.98
    H     -10.6      1.33      4.55
    H     -11.7    -0.927      4.31
    C     -5.94     -1.83      7.32
    C     -5.74     -1.76      8.71
    C     -5.85     -3.08      6.68
    C      -5.5     -2.92      9.44
    H     -5.77    -0.789      9.22
    C     -5.62     -4.24      7.42
    H     -5.97     -3.16      5.59
    C     -5.45     -4.16       8.8
    H     -5.35     -2.86      10.5
    H     -5.57     -5.21      6.91
    H     -5.27     -5.07      9.38
    C     -6.55     0.926      7.61
    C     -7.65     0.792      8.48
    C     -5.71      2.03      7.75
    C      -7.9      1.76      9.45
    H     -8.33   -0.0625      8.38
    C     -5.92      2.96      8.77
    H     -4.88      2.19      7.06
    C     -7.04      2.85       9.6
    H     -8.78      1.67      10.1
    H     -5.23      3.81      8.88
    H     -7.23       3.6      10.4
    C     -1.86     -7.36      5.93
    C     -3.11     -6.74      5.79
    C     -1.77     -8.76      5.76
    C     -4.25      -7.5      5.56
    H     -3.21     -5.65      5.87
    C     -2.92     -9.51      5.53
    H    -0.792     -9.26      5.82
    C     -4.17     -8.89      5.45
    H     -5.23        -7      5.47
    H     -2.84     -10.6      5.41
    H     -5.07     -9.49      5.29
    C     0.922      -7.6      6.67
    C     0.737     -8.44      7.78
    C      2.07     -7.76      5.87
    C      1.68     -9.42      8.09
    H    -0.151     -8.32      8.42
    C      2.99     -8.75      6.17
    H      2.23      -7.1      5.01
    C       2.8     -9.58      7.28
    H      1.52     -10.1      8.96
    H      3.87     -8.89      5.53
    H      3.53     -10.4      7.51
    C    -0.652     -5.73      8.04
    C     -1.94      -5.5      8.57
    C     0.465     -5.39      8.84
    C      -2.1     -4.97      9.85
    H     -2.83     -5.73      7.97
    C     0.299     -4.86      10.1
    H      1.48     -5.54      8.43
    C    -0.983     -4.65      10.6
    H     -3.11     -4.79      10.2
    H      1.18      -4.6      10.7
    H     -1.12     -4.22      11.6
    C      5.26     -6.67      7.56
    C      4.29      -5.9      8.24
    C      5.64     -7.91      8.09
    C      3.78     -6.34      9.46
    H      3.92     -4.96      7.81
    C      5.12     -8.35       9.3
    H      6.35     -8.54      7.54
    C      4.21     -7.55        10
    H      3.06     -5.72        10
    H      5.42     -9.32      9.71
    H      3.81      -7.9        11
    C      6.69     -7.59      5.23
    C      7.92     -8.15       5.6
    C       5.9     -8.26      4.28
    C      8.33     -9.37      5.06
    H      8.57     -7.63      6.32
    C      6.32     -9.47      3.74
    H      4.94     -7.86      3.93
    C      7.52       -10      4.15
    H      9.29     -9.81      5.36
    H      5.68     -9.99      3.02
    H      7.84       -11      3.73
    C      7.63     -5.29      6.61
    C      8.32     -4.35      5.83
    C      8.17     -5.69      7.84
    C      9.53     -3.82      6.29
    H      7.88     -3.99      4.89
    C      9.36     -5.12      8.31
    H      7.64     -6.43      8.46
    C        10     -4.18      7.54
    H      10.1     -3.09      5.67
    H      9.75     -5.42      9.29
    H        11     -3.73      7.91
    C      5.74     -8.07    -0.725
    C      5.51     -8.58     -2.01
    C      5.42     -8.84     0.403
    C      4.98     -9.86     -2.16
    H      5.77     -7.99      -2.9
    C      4.89     -10.1     0.246
    H      5.59     -8.43      1.41
    C      4.66     -10.6     -1.04
    H       4.8     -10.3     -3.16
    H      4.63     -10.7      1.13
    H      4.23     -11.6     -1.16
    C      7.37        -6      -1.9
    C      6.76     -5.87     -3.17
    C      8.76     -5.87      -1.8
    C      7.54     -5.64      -4.3
    H      5.66     -5.91     -3.27
    C      9.53      -5.6     -2.93
    H      9.25     -5.96    -0.823
    C      8.92     -5.49     -4.18
    H      7.06     -5.56     -5.28
    H      10.6     -5.47     -2.84
    H      9.53     -5.29     -5.08
    C      7.61      -6.7     0.892
    C      8.44     -7.83     0.715
    C      7.77     -5.92      2.04
    C      9.42     -8.14      1.65
    H      8.31     -8.47    -0.165
    C      8.77     -6.22      2.97
    H      7.11     -5.06      2.21
    C       9.6     -7.33      2.77
    H      10.1     -9.02       1.5
    H      8.91     -5.59      3.85
    H      10.4     -7.57       3.5
    C      6.73    -0.923      7.56
    C      7.83    -0.743      8.43
    C      5.94     -2.07      7.71
    C      8.11     -1.68      9.42
    H      8.47      0.14      8.32
    C      6.22     -3.01       8.7
    H      5.09     -2.25      7.04
    C       7.3     -2.81      9.57
    H      8.96     -1.53      10.1
    H      5.59      -3.9       8.8
    H      7.52     -3.55      10.3
    C      8.08     0.668       5.7
    C      8.61      1.95      5.49
    C      8.86    -0.453      5.36
    C      9.89       2.1      4.96
    H      8.01      2.84      5.74
    C      10.1    -0.293      4.85
    H      8.45     -1.46      5.51
    C      10.7     0.988      4.64
    H      10.3      3.11      4.79
    H      10.7     -1.18      4.58
    H      11.7      1.11      4.22
    C      5.96      1.84       7.3
    C      5.83      3.09      6.69
    C      5.73      1.73      8.69
    C      5.54      4.22      7.45
    H      5.94      3.19       5.6
    C      5.42      2.86      9.44
    H      5.79     0.748      9.18
    C      5.34      4.11      8.82
    H      5.45       5.2      6.95
    H      5.23      2.76      10.5
    H       5.1         5      9.42
       676
untitled
   Au     -4.66     -4.72     -4.71
   Au    0.0239     -5.78   -0.0228
   Au     0.027     -2.06   -0.0228
   Au      2.06     -2.06     -2.06
   Au    0.0052     -4.02     -2.11
   Au     -2.07     -2.12     -2.12
   Au   -0.0275     -6.93     -2.52
   Au   -0.0555     -4.67      -4.8
   Au      2.71     -4.64     -2.79
   Au     -3.12     -4.69     -2.53
    S      2.53     -7.18     -2.73
    S     -2.49     -7.28     -2.36
    P        -6     -6.02     -6.04
    P     0.414     -6.33     -6.35
    P      6.36    -0.406     -6.33
    P      6.07      5.96     -6.03
    P      -6.3     0.372     -6.32
    P     -6.28     -6.35     0.355
    P      6.34     -6.34    -0.405
    P      6.05     -6.02      5.99
    P    -0.341      6.28     -6.34
    P      6.35     0.351      6.27
    P     0.351      6.29      6.29
    P     -6.04      6.05      6.05
    P    -0.362     -6.32      6.31
    P     -6.28    -0.342      6.29
    P     -6.29      6.29    -0.341
    P      6.32      6.29     0.369
   Au     -4.73      4.73      4.73
   Au     -5.73   -0.0314   -0.0181
   Au     -2.01   -0.0279   -0.0225
   Au     -2.01     -2.05      2.01
   Au     -3.96  -0.00421      2.03
   Au     -2.11      2.11      2.11
   Au     -6.99    -0.145      2.39
   Au     -4.75    0.0553      4.61
   Au     -4.59     -2.78      2.67
   Au     -4.69      2.53      3.15
    S     -7.05     -2.57      2.38
    S     -7.19      2.26      2.43
   Au      4.72      4.67     -4.71
   Au    0.0173      5.73   -0.0326
   Au    0.0242      2.01   -0.0279
   Au     -2.01      2.01     -2.05
   Au    0.0468      3.97     -2.11
   Au      2.12      2.07     -2.12
   Au    0.0692      6.87     -2.52
   Au     0.114      4.62      -4.8
   Au     -2.68      4.59     -2.78
   Au      3.17      4.64     -2.52
    S     -2.34      7.08     -2.54
    S      2.45      7.22     -2.41
   Au      4.71     -4.71      4.67
   Au      5.79   -0.0243   -0.0249
   Au      2.06   -0.0231   -0.0257
   Au      2.05      2.01      2.01
   Au      4.01   -0.0203      2.02
   Au      2.12     -2.12      2.07
   Au      7.07    0.0939      2.36
   Au      4.81    -0.114      4.62
   Au      4.64      2.76      2.66
   Au       4.7     -2.53       3.1
    S      7.06      2.33      2.28
    S      7.21     -2.31      2.38
   Au   0.00459      3.97      2.05
   Au   -0.0472      6.89      2.45
   Au   -0.0542      4.61      4.75
   Au       2.7      4.61      2.73
   Au     -3.15      4.69      2.53
    S      2.49      7.13      2.65
    S     -2.55       7.2      2.21
   Au      4.02   -0.0308     -2.08
   Au      7.08    -0.148     -2.41
   Au       4.8    0.0514     -4.67
   Au      4.65     -2.79     -2.71
   Au       4.7      2.48     -3.15
    S      7.03     -2.25     -2.23
    S      7.19       2.2      -2.5
   Au    0.0435     -4.02      2.06
   Au    0.0771     -6.93      2.47
   Au    0.0997     -4.66      4.75
   Au     -2.66     -4.64      2.75
   Au      3.17      -4.7      2.47
    S     -2.42     -7.21      2.65
    S      2.46     -7.31      2.34
   Au     -3.96   -0.0225     -2.07
   Au     -7.04    0.0698     -2.39
   Au     -4.75    -0.102     -4.66
   Au     -4.61      2.73      -2.7
   Au     -4.64     -2.53     -3.16
    S     -7.12      2.47     -2.36
    S     -7.23     -2.29     -2.46
   Au    0.0242   -0.0257     -5.78
   Au    0.0244   -0.0256     -2.06
   Au     -2.06   -0.0434     -4.02
   Au     -2.47   -0.0757     -6.93
   Au     -2.75      2.66     -4.64
   Au     -2.47     -3.17     -4.69
    S      -2.7      2.49     -7.19
    S      -2.3     -2.49     -7.32
   Au    0.0315   -0.0189      5.73
   Au    0.0295   -0.0229      2.01
   Au    0.0035      2.03      3.96
   Au     0.158      2.39      6.98
   Au      2.78      2.67      4.59
   Au     -2.53      3.15      4.69
    S      2.59      2.37      7.08
    S     -2.37      2.35      7.21
   Au      2.11  -0.00548     -4.02
   Au      2.52    0.0317     -6.93
   Au      2.79     -2.71     -4.64
   Au      2.52      3.12     -4.69
    S      2.69     -2.45     -7.23
    S      2.41      2.36     -7.33
   Au    0.0214     -2.07      3.96
   Au   -0.0842     -2.39      7.04
   Au     -2.74      -2.7      4.61
   Au      2.52     -3.17      4.65
    S     -2.37     -2.28      7.08
    S      2.34     -2.48      7.18
   Au     -2.05  -0.00462      3.97
   Au     -2.45    0.0491       6.9
   Au    0.0194      2.02     -4.01
   Au   -0.0631      2.36     -7.06
   Au      2.11   -0.0471      3.97
   Au      2.53     -0.07      6.87
   Au     0.028     -2.08     -4.01
   Au     0.109      -2.4     -7.08
   Au     -3.97     -2.11   -0.0461
   Au     -6.87     -2.53   -0.0664
   Au     -4.62      -4.8    -0.118
   Au     -2.02     -4.01   -0.0206
   Au     -2.36     -7.06    0.0606
   Au     -2.03      3.96  -0.00426
   Au     -2.38      6.98    -0.144
   Au     -4.61      4.75    0.0566
   Au      2.07      3.96   -0.0227
   Au      2.38      7.04    0.0581
   Au      4.67      4.75    -0.112
   Au      2.08     -4.01   -0.0298
   Au      2.39     -7.08    -0.107
   Au      4.68      -4.8    0.0576
   Au     -3.97      2.05  -0.00452
   Au      -6.9      2.45    0.0499
   Au      4.02      2.06   -0.0431
   Au      6.93      2.47   -0.0612
   Au      4.03     -2.11  -0.00598
   Au      6.92     -2.52    0.0192
    C     -7.57     -5.27     -6.66
    C     -8.26     -4.32     -5.89
    C     -8.12     -5.66      -7.9
    C     -9.47      -3.8     -6.34
    H     -7.82     -3.96     -4.95
    C     -9.31     -5.11     -8.36
    H     -7.58     -6.39     -8.53
    C       -10     -4.18     -7.58
    H       -10     -3.06     -5.73
    H     -9.71      -5.4     -9.35
    H     -10.9     -3.75     -7.93
    C     -5.21     -6.67      -7.6
    C     -5.59     -7.91     -8.15
    C     -4.26     -5.89     -8.28
    C     -5.06     -8.33     -9.37
    H     -6.31     -8.55     -7.62
    C     -3.74     -6.31      -9.5
    H     -3.91     -4.94     -7.86
    C     -4.15     -7.53     -10.1
    H     -5.37      -9.3     -9.79
    H     -3.02     -5.68       -10
    H     -3.74     -7.86       -11
    C     -6.63      -7.6     -5.29
    C     -5.85     -8.28     -4.34
    C     -7.86     -8.16     -5.67
    C     -6.28      -9.5     -3.81
    H     -4.89     -7.87     -3.99
    C      -8.3     -9.36     -5.12
    H     -8.49     -7.63      -6.4
    C     -7.51       -10     -4.19
    H     -5.65       -10     -3.08
    H     -9.27     -9.78     -5.43
    H     -7.86       -11     -3.76
    C     -6.68    -0.913      -7.6
    C      -7.8    -0.743     -8.44
    C     -5.88     -2.05     -7.76
    C     -8.09     -1.68     -9.43
    H     -8.45     0.131     -8.32
    C     -6.17     -2.98     -8.76
    H     -5.02     -2.23      -7.1
    C     -7.27      -2.8      -9.6
    H     -8.96     -1.54     -10.1
    H     -5.53     -3.87     -8.88
    H     -7.49     -3.54     -10.4
    C     -8.04     0.668     -5.73
    C     -8.57      1.95      -5.5
    C     -8.83    -0.451      -5.4
    C     -9.85       2.1     -4.96
    H     -7.98      2.84     -5.75
    C     -10.1     -0.29     -4.87
    H     -8.43     -1.46     -5.55
    C     -10.6     0.989     -4.64
    H     -10.2      3.11     -4.78
    H     -10.7     -1.18     -4.61
    H     -11.6      1.11     -4.21
    C     -5.93      1.86     -7.36
    C     -5.79      3.11     -6.74
    C     -5.76      1.77     -8.75
    C     -5.57      4.26     -7.51
    H     -5.87       3.2     -5.65
    C     -5.53      2.92     -9.51
    H     -5.81     0.793     -9.25
    C     -5.46      4.17     -8.89
    H     -5.48      5.23     -7.01
    H     -5.41      2.84     -10.6
    H      -5.3      5.07      -9.5
    C       1.9     -7.37     -5.98
    C      3.16     -6.76     -5.84
    C      1.81     -8.77     -5.83
    C       4.3     -7.53     -5.62
    H      3.25     -5.67      -5.9
    C      2.95     -9.53      -5.6
    H      0.83     -9.26     -5.89
    C       4.2     -8.92     -5.52
    H      5.28     -7.04     -5.52
    H      2.87     -10.6     -5.49
    H       5.1     -9.52     -5.35
    C    -0.879      -7.6     -6.72
    C    -0.713     -8.44     -7.85
    C     -2.02     -7.76     -5.93
    C     -1.65     -9.43     -8.14
    H     0.159     -8.31      -8.5
    C     -2.95     -8.76     -6.22
    H     -2.19     -7.11     -5.06
    C     -2.77      -9.6     -7.32
    H     -1.51     -10.1     -9.02
    H     -3.84     -8.88     -5.58
    H     -3.51     -10.4     -7.55
    C     0.719     -5.74     -8.08
    C         2     -5.52      -8.6
    C      -0.4     -5.41     -8.87
    C      2.16     -4.97     -9.88
    H      2.89     -5.77     -8.01
    C    -0.234     -4.87     -10.1
    H     -1.41     -5.56     -8.47
    C      1.05     -4.65     -10.7
    H      3.17     -4.78     -10.3
    H     -1.12     -4.61     -10.7
    H      1.18     -4.21     -11.7
    C      6.72     0.878      -7.6
    C      7.84     0.701     -8.44
    C      5.92      2.02     -7.76
    C      8.14      1.65     -9.41
    H      8.48    -0.184     -8.32
    C      6.22      2.95     -8.76
    H      5.05      2.18     -7.11
    C      7.33      2.77     -9.58
    H      9.02       1.5     -10.1
    H      5.57      3.83     -8.89
    H      7.56      3.51     -10.4
    C      8.09    -0.708     -5.74
    C      8.61     -1.99     -5.51
    C      8.89     0.406      -5.4
    C      9.89     -2.16     -4.97
    H      8.01     -2.88     -5.74
    C      10.2     0.237     -4.86
    H      8.49      1.42     -5.55
    C      10.7     -1.05     -4.64
    H      10.3     -3.17     -4.79
    H      10.8      1.12      -4.6
    H      11.7     -1.18     -4.21
    C      5.98     -1.89     -7.38
    C      5.83     -3.15     -6.76
    C      5.82      -1.8     -8.77
    C      5.61     -4.29     -7.52
    H      5.91     -3.24     -5.67
    C       5.6     -2.95     -9.53
    H      5.88    -0.828     -9.27
    C      5.52      -4.2     -8.91
    H      5.51     -5.26     -7.02
    H      5.49     -2.87     -10.6
    H      5.36     -5.11     -9.51
    C      7.65      5.22     -6.63
    C      8.34      4.27     -5.87
    C      8.18      5.62     -7.87
    C      9.56      3.75     -6.33
    H      7.88      3.91     -4.93
    C      9.37      5.06     -8.35
    H      7.64      6.34     -8.49
    C      10.1      4.13     -7.57
    H      10.1      3.02     -5.72
    H      9.75      5.34     -9.34
    H        11      3.69     -7.95
    C      5.27      6.64     -7.58
    C      5.63      7.89     -8.12
    C       4.3      5.87     -8.24
    C      5.12      8.29     -9.35
    H      6.34      8.53     -7.58
    C      3.78      6.29     -9.47
    H      3.94      4.92     -7.84
    C      4.22      7.48       -10
    H      5.44      9.26     -9.78
    H      3.06      5.66       -10
    H      3.84       7.8       -11
    C      6.69      7.55     -5.28
    C       5.9      8.23     -4.34
    C      7.92      8.11     -5.67
    C      6.33      9.44      -3.8
    H      4.93      7.83        -4
    C      8.35      9.31     -5.12
    H      8.55      7.59     -6.41
    C      7.56      9.97     -4.18
    H      5.69      9.96     -3.08
    H      9.31      9.74     -5.43
    H       7.9      10.9     -3.73
    C    -0.655       5.7     -8.08
    C     -1.94      5.49     -8.61
    C     0.462      5.36     -8.87
    C      -2.1      4.97      -9.9
    H     -2.83      5.75     -8.02
    C     0.299      4.84     -10.2
    H      1.47      5.49     -8.46
    C    -0.983      4.64     -10.7
    H     -3.11      4.79     -10.3
    H      1.18      4.57     -10.7
    H     -1.11      4.21     -11.7
    C     0.936      7.57      -6.7
    C     0.744      8.43      -7.8
    C      2.09      7.71     -5.93
    C      1.68      9.41     -8.11
    H    -0.147      8.32     -8.43
    C      3.02      8.72     -6.22
    H      2.28      7.03     -5.08
    C      2.82      9.56     -7.31
    H      1.53      10.1     -8.98
    H      3.91      8.83     -5.59
    H      3.56      10.3     -7.54
    C     -1.83      7.31     -5.95
    C     -3.09      6.69     -5.82
    C     -1.73      8.69     -5.72
    C     -4.22      7.45     -5.53
    H     -3.19       5.6     -5.93
    C     -2.86      9.44     -5.41
    H     -0.75      9.19     -5.78
    C     -4.11      8.83     -5.34
    H      -5.2      6.96     -5.45
    H     -2.77      10.5     -5.23
    H     -5.01      9.42     -5.11
    C      -7.3      5.96     -1.85
    C     -6.67      5.86      -3.1
    C     -8.69      5.75     -1.77
    C     -7.42      5.62     -4.25
    H     -5.58      5.97     -3.19
    C     -9.43      5.49     -2.92
    H      -9.2      5.78    -0.795
    C      -8.8      5.44     -4.17
    H     -6.92      5.55     -5.23
    H     -10.5      5.32     -2.85
    H     -9.39      5.26     -5.08
    C     -7.59      6.57      0.94
    C     -8.46      7.67     0.807
    C     -7.74      5.72      2.05
    C     -9.45      7.91      1.76
    H     -8.36      8.35   -0.0467
    C     -8.76      5.94      2.98
    H     -7.06      4.88      2.19
    C      -9.6      7.04      2.84
    H     -10.1      8.77      1.65
    H     -8.87      5.25      3.82
    H     -10.4      7.22      3.58
    C     -5.73      8.04    -0.591
    C     -5.59      8.64     -1.86
    C     -5.35      8.77     0.551
    C     -5.09      9.94     -1.97
    H     -5.87      8.08     -2.76
    C     -4.85      10.1      0.43
    H     -5.42      8.31      1.54
    C     -4.72      10.7    -0.831
    H     -4.98      10.4     -2.96
    H     -4.54      10.6      1.33
    H     -4.32      11.7    -0.931
    C      7.34      5.96      1.87
    C      6.72      5.83      3.13
    C      8.72       5.8      1.76
    C       7.5      5.59      4.26
    H      5.64       5.9      3.23
    C      9.49      5.53      2.88
    H       9.2      5.87     0.771
    C      8.88      5.44      4.14
    H      7.02      5.49      5.24
    H      10.6      5.38      2.79
    H      9.49      5.23      5.03
    C      5.73      8.01     0.698
    C      5.51      8.54      1.98
    C      5.42      8.78    -0.439
    C      4.98      9.82      2.11
    H      5.76      7.96      2.87
    C       4.9      10.1    -0.298
    H      5.59      8.35     -1.44
    C      4.67      10.6     0.977
    H      4.79      10.2      3.11
    H      4.64      10.6     -1.19
    H      4.24      11.6      1.09
    C       7.6      6.68    -0.915
    C      8.45       7.8    -0.749
    C      7.77      5.89     -2.06
    C      9.44      8.08     -1.68
    H      8.32      8.46     0.123
    C      8.76      6.18     -2.99
    H      7.12      5.02     -2.23
    C      9.61      7.27      -2.8
    H      10.1      8.95     -1.53
    H      8.87      5.55     -3.88
    H      10.4      7.49     -3.54
    C    -0.946      7.58      6.61
    C    -0.822      8.46       7.7
    C     -2.05      7.73      5.75
    C     -1.75      9.47      7.91
    H    0.0175      8.34       8.4
    C     -2.98      8.75      5.96
    H     -2.18      7.06      4.89
    C     -2.83      9.63      7.03
    H     -1.64      10.2      8.76
    H     -3.82      8.85      5.27
    H     -3.56      10.4      7.18
    C      1.86       7.3      5.96
    C      3.12      6.67      5.86
    C      1.78      8.69      5.75
    C      4.26      7.43      5.62
    H       3.2      5.58      5.96
    C      2.93      9.43      5.48
    H       0.8      9.19      5.78
    C      4.17      8.81      5.44
    H      5.24      6.93      5.55
    H      2.84      10.5      5.31
    H      5.08       9.4      5.25
    C     0.595      5.73      8.04
    C      1.86      5.59      8.63
    C    -0.549      5.36      8.77
    C      1.97      5.09      9.93
    H      2.76      5.87      8.07
    C    -0.428      4.87      10.1
    H     -1.54      5.43       8.3
    C     0.835      4.73      10.6
    H      2.97      4.97      10.4
    H     -1.33      4.56      10.6
    H     0.931      4.32      11.7
    C     -5.52      6.26      7.81
    C     -6.47       6.3      8.85
    C     -4.16      6.43      8.13
    C     -6.07      6.52      10.2
    H     -7.54      6.16      8.62
    C     -3.77      6.66      9.44
    H     -3.41       6.4      7.33
    C     -4.72       6.7      10.5
    H     -6.82      6.54        11
    H     -2.71      6.81      9.68
    H     -4.41      6.87      11.5
    C     -7.81      5.53      6.26
    C     -8.85      6.48       6.3
    C     -8.13      4.17      6.42
    C     -10.2      6.08      6.52
    H     -8.62      7.54      6.16
    C     -9.44      3.77      6.65
    H     -7.33      3.41      6.38
    C     -10.5      4.72       6.7
    H       -11      6.83      6.55
    H     -9.68      2.71       6.8
    H     -11.5      4.41      6.88
    C     -6.25      7.82      5.53
    C      -6.3      8.85      6.48
    C     -6.41      8.13      4.17
    C     -6.52      10.2      6.08
    H     -6.17      8.62      7.55
    C     -6.65      9.44      3.78
    H     -6.37      7.33      3.42
    C      -6.7      10.5      4.73
    H     -6.55        11      6.83
    H     -6.81      9.67      2.71
    H     -6.88      11.5      4.41
    C     -7.56     -6.72    -0.934
    C     -8.42     -7.82     -0.75
    C      -7.7     -5.93     -2.09
    C     -9.42      -8.1     -1.68
    H     -8.31     -8.46     0.134
    C     -8.71     -6.22     -3.01
    H     -7.03     -5.08     -2.27
    C     -9.57      -7.3     -2.81
    H     -10.1     -8.96     -1.53
    H     -8.82      -5.6     -3.91
    H     -10.4     -7.52     -3.54
    C     -7.29     -5.95      1.84
    C     -6.68     -5.83       3.1
    C     -8.68     -5.73      1.73
    C     -7.45     -5.54      4.23
    H     -5.59     -5.95       3.2
    C     -9.43     -5.42      2.86
    H     -9.16      -5.8     0.746
    C     -8.82     -5.33      4.11
    H     -6.96     -5.46      5.21
    H     -10.5     -5.25      2.76
    H     -9.42      -5.1         5
    C      -5.7     -8.08     0.672
    C      -5.5     -8.61      1.96
    C     -5.37     -8.86    -0.453
    C     -4.97     -9.89      2.11
    H     -5.76     -8.02      2.84
    C     -4.84     -10.1    -0.294
    H     -5.52     -8.45     -1.46
    C     -4.63     -10.6     0.986
    H     -4.81     -10.3      3.11
    H     -4.59     -10.7     -1.18
    H      -4.2     -11.7      1.11
    C     -8.04    -0.596      5.73
    C     -8.64     -1.86      5.59
    C     -8.78     0.546      5.35
    C     -9.94     -1.97      5.09
    H     -8.09     -2.77      5.87
    C     -10.1     0.428      4.85
    H     -8.31      1.54      5.43
    C     -10.7    -0.831      4.72
    H     -10.4     -2.96      4.98
    H     -10.6      1.33      4.55
    H     -11.7    -0.928      4.31
    C     -5.94     -1.84      7.32
    C     -5.74     -1.76      8.71
    C     -5.85     -3.09      6.68
    C      -5.5     -2.92      9.44
    H     -5.77    -0.789      9.21
    C     -5.62     -4.24      7.42
    H     -5.97     -3.16      5.59
    C     -5.45     -4.16       8.8
    H     -5.34     -2.86      10.5
    H     -5.56     -5.21      6.91
    H     -5.27     -5.08      9.39
    C     -6.56     0.928      7.61
    C     -7.65     0.794      8.48
    C     -5.71      2.03      7.75
    C      -7.9      1.76      9.45
    H     -8.34   -0.0597      8.37
    C     -5.92      2.96      8.77
    H     -4.88      2.19      7.06
    C     -7.03      2.84       9.6
    H     -8.78      1.67      10.1
    H     -5.23      3.81      8.88
    H     -7.23       3.6      10.4
    C     -1.86     -7.36      5.93
    C     -3.11     -6.74      5.79
    C     -1.77     -8.75      5.76
    C     -4.25      -7.5      5.56
    H     -3.21     -5.65      5.87
    C     -2.92     -9.51      5.53
    H    -0.791     -9.25      5.82
    C     -4.16     -8.89      5.45
    H     -5.23     -7.01      5.47
    H     -2.84     -10.6      5.41
    H     -5.07     -9.49      5.29
    C     0.922      -7.6      6.67
    C     0.737     -8.44      7.78
    C      2.07     -7.76      5.87
    C      1.68     -9.42      8.09
    H     -0.15     -8.32      8.42
    C      2.99     -8.76      6.17
    H      2.23      -7.1      5.01
    C       2.8     -9.58      7.28
    H      1.52     -10.1      8.96
    H      3.87     -8.89      5.53
    H      3.53     -10.4      7.51
    C    -0.654     -5.73      8.04
    C     -1.94      -5.5      8.57
    C     0.464     -5.39      8.83
    C      -2.1     -4.97      9.85
    H     -2.83     -5.73      7.97
    C     0.299     -4.86      10.1
    H      1.47     -5.54      8.43
    C    -0.983     -4.65      10.6
    H     -3.11     -4.79      10.2
    H      1.18      -4.6      10.7
    H     -1.12     -4.22      11.6
    C      5.26     -6.67      7.56
    C      4.29      -5.9      8.24
    C      5.64     -7.91      8.09
    C      3.78     -6.34      9.46
    H      3.93     -4.96      7.81
    C      5.12     -8.35      9.31
    H      6.36     -8.54      7.55
    C       4.2     -7.55        10
    H      3.06     -5.72        10
    H      5.42     -9.32      9.71
    H       3.8      -7.9        11
    C      6.69     -7.59      5.23
    C      7.92     -8.15       5.6
    C       5.9     -8.26      4.27
    C      8.33     -9.37      5.06
    H      8.57     -7.63      6.32
    C      6.32     -9.48      3.74
    H      4.94     -7.86      3.93
    C      7.52       -10      4.15
    H       9.3      -9.8      5.36
    H      5.68       -10      3.02
    H      7.84       -11      3.73
    C      7.62     -5.29      6.61
    C      8.32     -4.34      5.83
    C      8.17     -5.69      7.84
    C      9.53     -3.81      6.29
    H      7.88     -3.99      4.89
    C      9.36     -5.12      8.31
    H      7.64     -6.42      8.46
    C        10     -4.18      7.54
    H      10.1     -3.09      5.67
    H      9.75     -5.42      9.29
    H        11     -3.73      7.91
    C      5.74     -8.07    -0.725
    C      5.51     -8.58     -2.01
    C      5.42     -8.84     0.402
    C      4.98     -9.86     -2.16
    H      5.77     -7.99      -2.9
    C      4.89     -10.1     0.245
    H      5.58     -8.43      1.41
    C      4.66     -10.6     -1.04
    H       4.8     -10.3     -3.16
    H      4.63     -10.7      1.13
    H      4.23     -11.6     -1.16
    C      7.37        -6      -1.9
    C      6.76     -5.86     -3.16
    C      8.76     -5.87      -1.8
    C      7.54     -5.64      -4.3
    H      5.66     -5.91     -3.26
    C      9.53      -5.6     -2.93
    H      9.25     -5.96    -0.823
    C      8.92      -5.5     -4.19
    H      7.05     -5.56     -5.28
    H      10.6     -5.47     -2.84
    H      9.53      -5.3     -5.08
    C      7.61      -6.7     0.891
    C      8.44     -7.83     0.714
    C      7.77     -5.92      2.04
    C      9.42     -8.14      1.65
    H      8.31     -8.47    -0.166
    C      8.77     -6.22      2.96
    H      7.11     -5.06      2.21
    C       9.6     -7.33      2.77
    H      10.1     -9.02       1.5
    H       8.9     -5.59      3.85
    H      10.4     -7.57       3.5
    C      6.73    -0.924      7.56
    C      7.83    -0.743      8.43
    C      5.94     -2.07      7.71
    C      8.11     -1.68      9.42
    H      8.47      0.14      8.32
    C      6.22     -3.01       8.7
    H      5.08     -2.25      7.04
    C       7.3     -2.81      9.56
    H      8.96     -1.53      10.1
    H      5.59      -3.9      8.81
    H      7.52     -3.55      10.3
    C      8.08     0.668       5.7
    C      8.61      1.95      5.49
    C      8.86    -0.454      5.36
    C      9.89       2.1      4.96
    H      8.02      2.84      5.74
    C      10.1    -0.293      4.85
    H      8.45     -1.46      5.51
    C      10.7     0.987      4.64
    H      10.3      3.11      4.79
    H      10.7     -1.18      4.58
    H      11.7      1.11      4.22
    C      5.96      1.84       7.3
    C      5.83      3.09      6.69
    C      5.73      1.73      8.69
    C      5.54      4.22      7.45
    H      5.94      3.19       5.6
    C      5.42      2.86      9.44
    H      5.79     0.748      9.18
    C      5.34      4.11      8.82
    H      5.45       5.2      6.95
    H      5.23      2.76      10.5
    H      5.11         5      9.42
       676
untitled
   Au     -4.66     -4.72     -4.71
   Au    0.0239     -5.78   -0.0229
   Au    0.0269     -2.06    -0.023
   Au      2.06     -2.06     -2.06
   Au   0.00518     -4.02     -2.11
   Au     -2.07     -2.12     -2.12
   Au   -0.0272     -6.93     -2.52
   Au   -0.0556     -4.67      -4.8
   Au      2.71     -4.65     -2.79
   Au     -3.12     -4.69     -2.53
    S      2.52     -7.17     -2.71
    S     -2.49     -7.28     -2.36
    P        -6     -6.02     -6.04
    P     0.414     -6.33     -6.35
    P      6.35    -0.406     -6.33
    P      6.06      5.97     -6.03
    P      -6.3     0.372     -6.32
    P     -6.28     -6.35     0.354
    P      6.34     -6.34    -0.406
    P      6.04     -6.02      5.99
    P    -0.342      6.28     -6.34
    P      6.35      0.35      6.27
    P      0.35      6.29      6.29
    P     -6.04      6.05      6.05
    P    -0.362     -6.32      6.31
    P     -6.28    -0.342      6.29
    P     -6.29      6.29    -0.342
    P      6.32      6.29     0.368
   Au     -4.73      4.73      4.73
   Au     -5.73   -0.0314   -0.0181
   Au     -2.01   -0.0281   -0.0227
   Au     -2.01     -2.05      2.01
   Au     -3.96  -0.00415      2.03
   Au     -2.11      2.11      2.11
   Au     -6.98    -0.146      2.39
   Au     -4.75    0.0554      4.61
   Au     -4.59     -2.78      2.67
   Au     -4.69      2.53      3.15
    S     -7.05     -2.57      2.38
    S     -7.19      2.26      2.44
   Au      4.72      4.67     -4.71
   Au    0.0174      5.73   -0.0325
   Au    0.0241      2.01    -0.028
   Au     -2.01      2.01     -2.05
   Au    0.0468      3.97     -2.11
   Au      2.12      2.07     -2.12
   Au    0.0691      6.87     -2.52
   Au     0.114      4.62      -4.8
   Au     -2.68      4.59     -2.78
   Au      3.16      4.64     -2.52
    S     -2.34      7.08     -2.54
    S      2.45      7.22     -2.41
   Au      4.71     -4.72      4.67
   Au      5.79   -0.0242   -0.0249
   Au      2.06   -0.0232   -0.0258
   Au      2.05      2.01      2.01
   Au      4.01   -0.0202      2.02
   Au      2.12     -2.12      2.07
   Au      7.07    0.0917      2.36
   Au      4.81    -0.115      4.62
   Au      4.64      2.76      2.66
   Au       4.7     -2.53       3.1
    S      7.07      2.35      2.29
    S      7.22     -2.31      2.38
   Au   0.00463      3.97      2.05
   Au   -0.0472       6.9      2.45
   Au   -0.0545      4.61      4.75
   Au       2.7      4.61      2.73
   Au     -3.15      4.69      2.53
    S      2.47      7.13      2.63
    S     -2.54       7.2      2.22
   Au      4.02   -0.0307     -2.08
   Au      7.08    -0.145     -2.41
   Au       4.8    0.0519     -4.67
   Au      4.65     -2.79     -2.71
   Au       4.7      2.48     -3.15
    S      7.04     -2.29     -2.26
    S       7.2      2.21      -2.5
   Au    0.0434     -4.02      2.06
   Au    0.0762     -6.93      2.47
   Au       0.1     -4.66      4.75
   Au     -2.66     -4.64      2.75
   Au      3.17      -4.7      2.47
    S     -2.41      -7.2      2.63
    S      2.46      -7.3      2.34
   Au     -3.96   -0.0225     -2.07
   Au     -7.04    0.0696     -2.39
   Au     -4.75    -0.103     -4.66
   Au     -4.61      2.73      -2.7
   Au     -4.64     -2.53     -3.16
    S     -7.11      2.48     -2.36
    S     -7.23     -2.29     -2.46
   Au    0.0241   -0.0256     -5.78
   Au    0.0242   -0.0258     -2.06
   Au     -2.06   -0.0435     -4.02
   Au     -2.47   -0.0752     -6.93
   Au     -2.75      2.66     -4.64
   Au     -2.47     -3.17     -4.69
    S     -2.68      2.48     -7.18
    S      -2.3     -2.49     -7.31
   Au    0.0315   -0.0188      5.73
   Au    0.0294    -0.023      2.01
   Au   0.00355      2.03      3.96
   Au     0.157      2.39      6.98
   Au      2.78      2.67      4.59
   Au     -2.53      3.15      4.69
    S      2.58      2.37      7.08
    S     -2.36      2.37      7.21
   Au      2.11  -0.00551     -4.02
   Au      2.52    0.0308     -6.93
   Au      2.79     -2.71     -4.64
   Au      2.52      3.12     -4.69
    S      2.67     -2.45     -7.22
    S      2.39      2.37     -7.32
   Au    0.0215     -2.07      3.96
   Au   -0.0825     -2.39      7.04
   Au     -2.74      -2.7      4.61
   Au      2.52     -3.16      4.65
    S     -2.39     -2.29      7.09
    S      2.34     -2.48      7.18
   Au     -2.05  -0.00464      3.97
   Au     -2.45    0.0488       6.9
   Au    0.0194      2.02     -4.01
   Au   -0.0647      2.36     -7.06
   Au      2.11   -0.0471      3.97
   Au      2.53   -0.0698      6.87
   Au    0.0281     -2.08     -4.01
   Au     0.111      -2.4     -7.08
   Au     -3.97     -2.11   -0.0462
   Au     -6.87     -2.53   -0.0668
   Au     -4.62      -4.8    -0.118
   Au     -2.02     -4.01   -0.0205
   Au     -2.36     -7.06    0.0626
   Au     -2.03      3.96  -0.00418
   Au     -2.38      6.98    -0.145
   Au     -4.61      4.75    0.0566
   Au      2.07      3.96   -0.0226
   Au      2.38      7.04    0.0598
   Au      4.67      4.75    -0.111
   Au      2.08     -4.01   -0.0297
   Au       2.4     -7.08    -0.109
   Au      4.68      -4.8    0.0573
   Au     -3.97      2.05  -0.00453
   Au      -6.9      2.45    0.0496
   Au      4.02      2.06   -0.0431
   Au      6.93      2.47   -0.0624
   Au      4.03     -2.11  -0.00595
   Au      6.92     -2.52    0.0199
    C     -7.57     -5.27     -6.66
    C     -8.26     -4.32     -5.89
    C     -8.12     -5.66      -7.9
    C     -9.47      -3.8     -6.34
    H     -7.81     -3.96     -4.95
    C     -9.31     -5.11     -8.36
    H     -7.58     -6.38     -8.53
    C       -10     -4.19     -7.57
    H       -10     -3.06     -5.73
    H     -9.71      -5.4     -9.34
    H     -10.9     -3.75     -7.93
    C     -5.21     -6.67     -7.61
    C     -5.59     -7.91     -8.15
    C     -4.26     -5.89     -8.28
    C     -5.06     -8.33     -9.37
    H     -6.31     -8.55     -7.62
    C     -3.74     -6.31      -9.5
    H     -3.91     -4.93     -7.86
    C     -4.14     -7.53     -10.1
    H     -5.37      -9.3     -9.79
    H     -3.02     -5.68       -10
    H     -3.74     -7.86       -11
    C     -6.63      -7.6     -5.29
    C     -5.85     -8.28     -4.33
    C     -7.86     -8.16     -5.67
    C     -6.28      -9.5     -3.81
    H     -4.89     -7.87     -3.98
    C      -8.3     -9.36     -5.12
    H     -8.49     -7.63      -6.4
    C     -7.51       -10     -4.19
    H     -5.66       -10     -3.08
    H     -9.27     -9.77     -5.43
    H     -7.86       -11     -3.76
    C     -6.68    -0.913      -7.6
    C      -7.8    -0.744     -8.44
    C     -5.88     -2.06     -7.76
    C     -8.09     -1.68     -9.43
    H     -8.45     0.131     -8.32
    C     -6.17     -2.99     -8.76
    H     -5.02     -2.23      -7.1
    C     -7.27      -2.8      -9.6
    H     -8.96     -1.54     -10.1
    H     -5.53     -3.87     -8.88
    H     -7.49     -3.54     -10.4
    C     -8.04     0.669     -5.73
    C     -8.57      1.95      -5.5
    C     -8.83    -0.451      -5.4
    C     -9.84       2.1     -4.96
    H     -7.97      2.84     -5.75
    C     -10.1    -0.291     -4.87
    H     -8.42     -1.46     -5.55
    C     -10.6     0.988     -4.65
    H     -10.2      3.11     -4.79
    H     -10.7     -1.18     -4.61
    H     -11.6      1.11     -4.22
    C     -5.93      1.86     -7.36
    C     -5.79      3.12     -6.74
    C     -5.76      1.77     -8.75
    C     -5.57      4.26     -7.51
    H     -5.87      3.21     -5.65
    C     -5.53      2.92     -9.51
    H     -5.82     0.792     -9.25
    C     -5.46      4.17     -8.89
    H     -5.48      5.23     -7.01
    H     -5.41      2.83     -10.6
    H     -5.29      5.07      -9.5
    C       1.9     -7.37     -5.98
    C      3.16     -6.76     -5.84
    C      1.81     -8.77     -5.83
    C       4.3     -7.53     -5.62
    H      3.25     -5.67      -5.9
    C      2.95     -9.53      -5.6
    H     0.829     -9.26      -5.9
    C       4.2     -8.92     -5.52
    H      5.28     -7.04     -5.52
    H      2.86     -10.6     -5.49
    H       5.1     -9.52     -5.35
    C    -0.879      -7.6     -6.72
    C    -0.713     -8.44     -7.85
    C     -2.02     -7.76     -5.93
    C     -1.65     -9.43     -8.14
    H      0.16     -8.31      -8.5
    C     -2.95     -8.76     -6.22
    H     -2.19     -7.11     -5.06
    C     -2.77      -9.6     -7.32
    H     -1.51     -10.1     -9.02
    H     -3.84     -8.88     -5.58
    H     -3.51     -10.4     -7.55
    C     0.719     -5.74     -8.08
    C         2     -5.52      -8.6
    C      -0.4     -5.41     -8.87
    C      2.16     -4.97     -9.88
    H      2.89     -5.77     -8.01
    C    -0.234     -4.87     -10.1
    H     -1.41     -5.56     -8.47
    C      1.05     -4.65     -10.7
    H      3.17     -4.78     -10.3
    H     -1.12     -4.61     -10.7
    H      1.18     -4.22     -11.7
    C      6.72     0.878      -7.6
    C      7.84     0.702     -8.44
    C      5.92      2.02     -7.76
    C      8.14      1.65     -9.42
    H      8.48    -0.182     -8.32
    C      6.22      2.95     -8.76
    H      5.05      2.18     -7.11
    C      7.33      2.77     -9.58
    H      9.02       1.5     -10.1
    H      5.57      3.83     -8.89
    H      7.56      3.51     -10.4
    C      8.09     -0.71     -5.74
    C      8.61     -1.99     -5.51
    C      8.88     0.405      -5.4
    C      9.89     -2.16     -4.97
    H      8.01     -2.88     -5.74
    C      10.2     0.237     -4.86
    H      8.49      1.42     -5.55
    C      10.7     -1.05     -4.65
    H      10.3     -3.17     -4.79
    H      10.8      1.12      -4.6
    H      11.7     -1.18     -4.21
    C      5.98     -1.89     -7.38
    C      5.83     -3.15     -6.76
    C      5.82      -1.8     -8.77
    C      5.61     -4.29     -7.52
    H      5.91     -3.24     -5.67
    C       5.6     -2.95     -9.53
    H      5.89    -0.827     -9.27
    C      5.52      -4.2     -8.91
    H      5.51     -5.27     -7.02
    H      5.49     -2.87     -10.6
    H      5.36     -5.11     -9.51
    C      7.64      5.22     -6.64
    C      8.34      4.27     -5.87
    C      8.18      5.62     -7.88
    C      9.55      3.75     -6.33
    H      7.88      3.91     -4.93
    C      9.37      5.06     -8.35
    H      7.64      6.34      -8.5
    C      10.1      4.13     -7.57
    H      10.1      3.02     -5.71
    H      9.75      5.34     -9.34
    H        11      3.69     -7.94
    C      5.27      6.64     -7.59
    C      5.64      7.88     -8.13
    C       4.3      5.87     -8.25
    C      5.12       8.3     -9.35
    H      6.35      8.53     -7.59
    C      3.79      6.29     -9.48
    H      3.94      4.91     -7.84
    C      4.22      7.49       -10
    H      5.44      9.26     -9.78
    H      3.06      5.66       -10
    H      3.83       7.8       -11
    C      6.69      7.55     -5.28
    C       5.9      8.23     -4.34
    C      7.92      8.11     -5.67
    C      6.33      9.44      -3.8
    H      4.93      7.83     -3.99
    C      8.35      9.31     -5.12
    H      8.55      7.58     -6.41
    C      7.56      9.97     -4.18
    H       5.7      9.97     -3.08
    H      9.31      9.74     -5.43
    H      7.91      10.9     -3.74
    C    -0.656       5.7     -8.08
    C     -1.94      5.49     -8.61
    C     0.462      5.36     -8.87
    C      -2.1      4.97     -9.89
    H     -2.83      5.75     -8.02
    C     0.298      4.84     -10.2
    H      1.47      5.49     -8.46
    C    -0.983      4.64     -10.7
    H     -3.11      4.79     -10.3
    H      1.18      4.57     -10.7
    H     -1.11      4.21     -11.7
    C     0.936      7.57      -6.7
    C     0.744      8.43      -7.8
    C      2.09      7.71     -5.93
    C      1.68      9.41     -8.11
    H    -0.147      8.32     -8.44
    C      3.02      8.71     -6.22
    H      2.28      7.03     -5.08
    C      2.82      9.56     -7.31
    H      1.53      10.1     -8.97
    H      3.91      8.83     -5.59
    H      3.55      10.3     -7.54
    C     -1.83      7.31     -5.95
    C     -3.09      6.69     -5.82
    C     -1.73      8.69     -5.72
    C     -4.22      7.45     -5.53
    H     -3.19       5.6     -5.93
    C     -2.86      9.44     -5.42
    H     -0.75      9.18     -5.78
    C     -4.11      8.83     -5.34
    H      -5.2      6.96     -5.45
    H     -2.77      10.5     -5.23
    H     -5.01      9.42     -5.11
    C      -7.3      5.96     -1.85
    C     -6.67      5.86      -3.1
    C     -8.69      5.75     -1.77
    C     -7.42      5.62     -4.25
    H     -5.58      5.97     -3.19
    C     -9.43      5.49     -2.92
    H      -9.2      5.78    -0.796
    C      -8.8      5.44     -4.17
    H     -6.92      5.55     -5.23
    H     -10.5      5.33     -2.85
    H     -9.39      5.26     -5.08
    C     -7.59      6.57      0.94
    C     -8.46      7.67     0.808
    C     -7.74      5.72      2.05
    C     -9.45      7.91      1.76
    H     -8.36      8.36   -0.0448
    C     -8.75      5.94      2.98
    H     -7.06      4.88      2.19
    C     -9.61      7.04      2.84
    H     -10.1      8.77      1.65
    H     -8.87      5.25      3.82
    H     -10.4      7.22      3.58
    C     -5.73      8.04    -0.591
    C     -5.59      8.64     -1.86
    C     -5.35      8.77     0.551
    C     -5.09      9.93     -1.97
    H     -5.87      8.08     -2.76
    C     -4.85      10.1      0.43
    H     -5.42      8.31      1.54
    C     -4.72      10.7    -0.832
    H     -4.98      10.4     -2.96
    H     -4.54      10.6      1.33
    H     -4.32      11.7    -0.931
    C      7.34      5.96      1.87
    C      6.73      5.82      3.13
    C      8.73       5.8      1.76
    C       7.5      5.58      4.26
    H      5.64      5.89      3.23
    C      9.49      5.53      2.89
    H      9.21      5.87     0.773
    C      8.89      5.44      4.14
    H      7.02      5.49      5.24
    H      10.6      5.38      2.79
    H      9.49      5.24      5.03
    C      5.73      8.02     0.695
    C      5.51      8.54      1.98
    C      5.42      8.78    -0.441
    C      4.98      9.82      2.11
    H      5.76      7.96      2.87
    C      4.89      10.1    -0.298
    H      5.58      8.36     -1.44
    C      4.67      10.6     0.977
    H      4.79      10.2      3.11
    H      4.64      10.6     -1.19
    H      4.24      11.6      1.09
    C       7.6      6.68    -0.915
    C      8.44       7.8    -0.748
    C      7.77      5.88     -2.06
    C      9.44      8.08     -1.68
    H      8.32      8.45     0.125
    C      8.76      6.18     -2.99
    H      7.12      5.02     -2.23
    C      9.61      7.27      -2.8
    H      10.1      8.95     -1.53
    H      8.87      5.54     -3.88
    H      10.4       7.5     -3.54
    C    -0.946      7.58       6.6
    C    -0.821      8.46       7.7
    C     -2.05      7.73      5.75
    C     -1.75      9.47      7.91
    H    0.0194      8.34       8.4
    C     -2.98      8.75      5.96
    H     -2.18      7.06      4.89
    C     -2.83      9.63      7.03
    H     -1.64      10.2      8.76
    H     -3.82      8.85      5.26
    H     -3.56      10.4      7.18
    C      1.86       7.3      5.96
    C      3.12      6.67      5.86
    C      1.78      8.69      5.75
    C      4.26      7.43      5.62
    H       3.2      5.58      5.96
    C      2.93      9.43      5.49
    H     0.799      9.19      5.78
    C      4.17      8.81      5.44
    H      5.24      6.92      5.55
    H      2.84      10.5      5.31
    H      5.08       9.4      5.25
    C     0.595      5.73      8.04
    C      1.86      5.59      8.63
    C    -0.549      5.36      8.77
    C      1.97      5.09      9.93
    H      2.76      5.87      8.07
    C    -0.428      4.87      10.1
    H     -1.54      5.43       8.3
    C     0.835      4.73      10.6
    H      2.97      4.97      10.4
    H     -1.33      4.56      10.6
    H     0.931      4.32      11.7
    C     -5.52      6.26      7.81
    C     -6.47       6.3      8.85
    C     -4.16      6.43      8.13
    C     -6.07      6.52      10.2
    H     -7.54      6.16      8.62
    C     -3.77      6.66      9.44
    H     -3.41       6.4      7.33
    C     -4.72       6.7      10.5
    H     -6.82      6.54        11
    H     -2.71      6.81      9.68
    H     -4.41      6.87      11.5
    C     -7.81      5.53      6.26
    C     -8.85      6.48       6.3
    C     -8.13      4.17      6.42
    C     -10.2      6.08      6.52
    H     -8.62      7.54      6.16
    C     -9.44      3.77      6.66
    H     -7.33      3.41      6.38
    C     -10.5      4.72       6.7
    H       -11      6.82      6.55
    H     -9.68      2.71       6.8
    H     -11.5      4.41      6.88
    C     -6.25      7.82      5.53
    C      -6.3      8.85      6.48
    C     -6.41      8.13      4.17
    C     -6.52      10.2      6.08
    H     -6.17      8.62      7.55
    C     -6.65      9.44      3.78
    H     -6.38      7.33      3.41
    C      -6.7      10.5      4.72
    H     -6.55        11      6.83
    H     -6.81      9.67      2.71
    H     -6.88      11.5      4.41
    C     -7.56     -6.72    -0.934
    C     -8.42     -7.82     -0.75
    C      -7.7     -5.93     -2.09
    C     -9.42      -8.1     -1.68
    H     -8.31     -8.46     0.135
    C     -8.71     -6.22     -3.01
    H     -7.03     -5.08     -2.27
    C     -9.57      -7.3     -2.81
    H     -10.1     -8.97     -1.52
    H     -8.82      -5.6     -3.91
    H     -10.4     -7.52     -3.54
    C     -7.29     -5.95      1.84
    C     -6.68     -5.82       3.1
    C     -8.68     -5.73      1.73
    C     -7.45     -5.54      4.23
    H     -5.59     -5.95       3.2
    C     -9.43     -5.42      2.86
    H     -9.16      -5.8     0.746
    C     -8.82     -5.34      4.11
    H     -6.96     -5.46      5.21
    H     -10.5     -5.24      2.76
    H     -9.42      -5.1         5
    C      -5.7     -8.08      0.67
    C      -5.5     -8.61      1.95
    C     -5.37     -8.86    -0.454
    C     -4.97     -9.89       2.1
    H     -5.76     -8.02      2.84
    C     -4.84     -10.1    -0.295
    H     -5.52     -8.45     -1.46
    C     -4.63     -10.6     0.986
    H     -4.81     -10.3      3.11
    H     -4.59     -10.7     -1.18
    H      -4.2     -11.7      1.11
    C     -8.04    -0.595      5.73
    C     -8.64     -1.86      5.59
    C     -8.78     0.546      5.35
    C     -9.94     -1.97      5.09
    H     -8.09     -2.77      5.87
    C     -10.1     0.428      4.85
    H     -8.31      1.54      5.43
    C     -10.7    -0.831      4.72
    H     -10.4     -2.96      4.98
    H     -10.6      1.33      4.55
    H     -11.7    -0.929      4.31
    C     -5.94     -1.84      7.31
    C     -5.74     -1.76       8.7
    C     -5.85     -3.09      6.68
    C      -5.5     -2.92      9.44
    H     -5.77    -0.791      9.21
    C     -5.62     -4.24      7.42
    H     -5.97     -3.17      5.59
    C     -5.45     -4.16       8.8
    H     -5.34     -2.85      10.5
    H     -5.56     -5.22      6.92
    H     -5.27     -5.08      9.39
    C     -6.56      0.93       7.6
    C     -7.66     0.796      8.47
    C     -5.71      2.04      7.75
    C      -7.9      1.76      9.45
    H     -8.34   -0.0562      8.37
    C     -5.93      2.97      8.76
    H     -4.88      2.19      7.06
    C     -7.03      2.84       9.6
    H     -8.78      1.66      10.1
    H     -5.24      3.81      8.87
    H     -7.23      3.59      10.4
    C     -1.86     -7.36      5.93
    C     -3.11     -6.74      5.79
    C     -1.77     -8.75      5.76
    C     -4.26      -7.5      5.57
    H     -3.21     -5.65      5.88
    C     -2.91     -9.51      5.53
    H     -0.79     -9.25      5.82
    C     -4.16     -8.89      5.45
    H     -5.23     -7.01      5.48
    H     -2.83     -10.6      5.41
    H     -5.07     -9.49      5.29
    C     0.922      -7.6      6.67
    C     0.738     -8.44      7.78
    C      2.07     -7.76      5.87
    C      1.68     -9.42      8.09
    H    -0.148     -8.32      8.42
    C      2.99     -8.76      6.17
    H      2.23      -7.1      5.01
    C       2.8     -9.58      7.28
    H      1.53     -10.1      8.96
    H      3.87     -8.89      5.53
    H      3.53     -10.4      7.51
    C    -0.657     -5.73      8.04
    C     -1.94      -5.5      8.56
    C     0.462     -5.39      8.83
    C      -2.1     -4.97      9.85
    H     -2.83     -5.73      7.97
    C     0.299     -4.87      10.1
    H      1.47     -5.54      8.43
    C    -0.983     -4.65      10.6
    H     -3.11     -4.79      10.2
    H      1.18     -4.61      10.7
    H     -1.11     -4.22      11.6
    C      5.26     -6.67      7.56
    C      4.29      -5.9      8.24
    C      5.64     -7.91      8.09
    C      3.78     -6.34      9.46
    H      3.93     -4.96      7.81
    C      5.12     -8.35      9.31
    H      6.36     -8.54      7.55
    C       4.2     -7.56        10
    H      3.06     -5.72        10
    H      5.42     -9.32      9.71
    H       3.8      -7.9        11
    C      6.68      -7.6      5.23
    C      7.92     -8.15       5.6
    C       5.9     -8.26      4.27
    C      8.33     -9.37      5.06
    H      8.56     -7.63      6.32
    C      6.32     -9.48      3.74
    H      4.94     -7.86      3.93
    C      7.53       -10      4.14
    H       9.3      -9.8      5.36
    H      5.68       -10      3.02
    H      7.85       -11      3.73
    C      7.62     -5.29      6.61
    C      8.31     -4.34      5.83
    C      8.17     -5.68      7.85
    C      9.52     -3.81      6.29
    H      7.88     -3.99      4.89
    C      9.36     -5.12      8.31
    H      7.63     -6.42      8.47
    C        10     -4.19      7.53
    H      10.1     -3.08      5.67
    H      9.75     -5.42      9.29
    H        11     -3.74       7.9
    C      5.74     -8.07    -0.724
    C      5.51     -8.58     -2.01
    C      5.42     -8.85     0.402
    C      4.98     -9.86     -2.16
    H      5.77     -7.99      -2.9
    C      4.89     -10.1     0.244
    H      5.58     -8.44      1.41
    C      4.66     -10.6     -1.04
    H      4.79     -10.3     -3.17
    H      4.63     -10.7      1.13
    H      4.23     -11.6     -1.16
    C      7.37        -6      -1.9
    C      6.76     -5.86     -3.16
    C      8.76     -5.86      -1.8
    C      7.54     -5.64      -4.3
    H      5.66     -5.91     -3.26
    C      9.53      -5.6     -2.94
    H      9.25     -5.95    -0.823
    C      8.92      -5.5     -4.19
    H      7.05     -5.56     -5.28
    H      10.6     -5.47     -2.84
    H      9.52      -5.3     -5.08
    C      7.61     -6.71     0.889
    C      8.44     -7.83     0.713
    C      7.77     -5.92      2.04
    C      9.42     -8.14      1.65
    H      8.31     -8.47    -0.166
    C      8.77     -6.22      2.96
    H      7.11     -5.06      2.21
    C       9.6     -7.33      2.77
    H      10.1     -9.02       1.5
    H       8.9     -5.59      3.85
    H      10.4     -7.56       3.5
    C      6.73    -0.925      7.56
    C      7.83    -0.744      8.43
    C      5.94     -2.08      7.71
    C      8.11     -1.68      9.42
    H      8.47      0.14      8.32
    C      6.22     -3.01       8.7
    H      5.08     -2.25      7.04
    C       7.3     -2.81      9.56
    H      8.97     -1.53      10.1
    H      5.59      -3.9      8.81
    H      7.52     -3.55      10.3
    C      8.08     0.667       5.7
    C      8.61      1.95      5.49
    C      8.86    -0.455      5.36
    C      9.89       2.1      4.96
    H      8.02      2.84      5.74
    C      10.1    -0.294      4.85
    H      8.45     -1.46      5.51
    C      10.7     0.987      4.64
    H      10.3      3.11      4.79
    H      10.7     -1.18      4.58
    H      11.7      1.11      4.21
    C      5.96      1.84       7.3
    C      5.83      3.09      6.69
    C      5.73      1.73      8.69
    C      5.54      4.22      7.45
    H      5.94      3.19       5.6
    C      5.42      2.86      9.44
    H      5.79     0.748      9.18
    C      5.34      4.11      8.82
    H      5.45       5.2      6.95
    H      5.23      2.76      10.5
    H      5.11         5      9.42
       676
untitled
   Au     -4.66     -4.72     -4.71
   Au     0.024     -5.78    -0.023
   Au    0.0268     -2.06   -0.0231
   Au      2.06     -2.06     -2.06
   Au   0.00515     -4.02     -2.11
   Au     -2.07     -2.12     -2.12
   Au    -0.027     -6.93     -2.52
   Au   -0.0557     -4.67      -4.8
   Au      2.71     -4.65     -2.79
   Au     -3.12     -4.69     -2.53
    S       2.5     -7.17     -2.68
    S     -2.48     -7.27     -2.36
    P        -6     -6.02     -6.04
    P     0.413     -6.33     -6.35
    P      6.35    -0.407     -6.33
    P      6.06      5.97     -6.03
    P      -6.3     0.371     -6.32
    P     -6.28     -6.35     0.353
    P      6.33     -6.34    -0.406
    P      6.04     -6.02      5.99
    P    -0.342      6.28     -6.34
    P      6.34     0.349      6.27
    P     0.349      6.29      6.29
    P     -6.04      6.05      6.05
    P    -0.363     -6.32      6.31
    P     -6.29    -0.342      6.29
    P     -6.29      6.29    -0.342
    P      6.32      6.29     0.367
   Au     -4.73      4.73      4.73
   Au     -5.73   -0.0315    -0.018
   Au     -2.01   -0.0282   -0.0228
   Au     -2.01     -2.05      2.01
   Au     -3.96  -0.00408      2.03
   Au     -2.11      2.11      2.11
   Au     -6.98    -0.146      2.39
   Au     -4.75    0.0556      4.61
   Au     -4.59     -2.78      2.67
   Au     -4.69      2.53      3.15
    S     -7.06     -2.57      2.38
    S     -7.19      2.26      2.44
   Au      4.72      4.67     -4.71
   Au    0.0175      5.73   -0.0324
   Au     0.024      2.01   -0.0281
   Au     -2.01      2.01     -2.05
   Au    0.0467      3.97     -2.11
   Au      2.12      2.07     -2.12
   Au     0.069      6.87     -2.52
   Au     0.114      4.62      -4.8
   Au     -2.68      4.59     -2.78
   Au      3.16      4.64     -2.52
    S     -2.35      7.08     -2.55
    S      2.46      7.21      -2.4
   Au      4.71     -4.72      4.67
   Au      5.79   -0.0242   -0.0249
   Au      2.06   -0.0233   -0.0259
   Au      2.05      2.01      2.01
   Au      4.01   -0.0202      2.02
   Au      2.12     -2.12      2.07
   Au      7.07    0.0892      2.36
   Au      4.81    -0.115      4.62
   Au      4.64      2.76      2.66
   Au       4.7     -2.53       3.1
    S      7.08      2.37       2.3
    S      7.23     -2.31      2.39
   Au   0.00467      3.97      2.05
   Au   -0.0472       6.9      2.45
   Au   -0.0547      4.61      4.75
   Au       2.7      4.61      2.73
   Au     -3.15      4.69      2.53
    S      2.46      7.12      2.61
    S     -2.53       7.2      2.23
   Au      4.02   -0.0305     -2.08
   Au      7.08    -0.142     -2.41
   Au       4.8    0.0525     -4.67
   Au      4.65     -2.79     -2.71
   Au       4.7      2.48     -3.15
    S      7.06     -2.33     -2.28
    S      7.21      2.22      -2.5
   Au    0.0434     -4.02      2.06
   Au    0.0752     -6.93      2.47
   Au     0.101     -4.66      4.75
   Au     -2.66     -4.64      2.75
   Au      3.17      -4.7      2.47
    S      -2.4     -7.19      2.61
    S      2.46     -7.29      2.33
   Au     -3.96   -0.0224     -2.07
   Au     -7.04    0.0694     -2.39
   Au     -4.75    -0.103     -4.66
   Au     -4.61      2.73      -2.7
   Au     -4.64     -2.53     -3.16
    S     -7.11      2.48     -2.36
    S     -7.23      -2.3     -2.45
   Au     0.024   -0.0255     -5.78
   Au    0.0241   -0.0259     -2.06
   Au     -2.06   -0.0435     -4.02
   Au     -2.47   -0.0746     -6.93
   Au     -2.75      2.66     -4.64
   Au     -2.47     -3.17     -4.69
    S     -2.65      2.46     -7.17
    S      -2.3     -2.49      -7.3
   Au    0.0315   -0.0186      5.73
   Au    0.0293   -0.0231      2.01
   Au   0.00361      2.03      3.96
   Au     0.155      2.39      6.98
   Au      2.78      2.67      4.59
   Au     -2.53      3.15      4.69
    S      2.58      2.37      7.08
    S     -2.34      2.38      7.21
   Au      2.11  -0.00555     -4.02
   Au      2.52    0.0298     -6.93
   Au      2.79     -2.71     -4.64
   Au      2.52      3.12     -4.69
    S      2.65     -2.44      -7.2
    S      2.38      2.37     -7.32
   Au    0.0215     -2.07      3.96
   Au   -0.0806     -2.39      7.04
   Au     -2.74      -2.7      4.61
   Au      2.52     -3.16      4.65
    S     -2.41     -2.31      7.09
    S      2.34     -2.48      7.19
   Au     -2.05  -0.00467      3.97
   Au     -2.45    0.0485       6.9
   Au    0.0195      2.02     -4.01
   Au   -0.0665      2.36     -7.06
   Au      2.11    -0.047      3.97
   Au      2.53   -0.0697      6.87
   Au    0.0283     -2.08     -4.01
   Au     0.112      -2.4     -7.08
   Au     -3.97     -2.11   -0.0462
   Au     -6.87     -2.53   -0.0674
   Au     -4.62      -4.8    -0.117
   Au     -2.02     -4.01   -0.0204
   Au     -2.36     -7.06    0.0649
   Au     -2.03      3.96   -0.0041
   Au     -2.38      6.98    -0.145
   Au     -4.61      4.75    0.0567
   Au      2.07      3.96   -0.0225
   Au      2.38      7.04    0.0616
   Au      4.67      4.75     -0.11
   Au      2.08     -4.01   -0.0297
   Au       2.4     -7.08    -0.111
   Au      4.68      -4.8     0.057
   Au     -3.97      2.05  -0.00454
   Au      -6.9      2.45    0.0493
   Au      4.02      2.06   -0.0431
   Au      6.93      2.47   -0.0638
   Au      4.03     -2.11   -0.0059
   Au      6.92     -2.52    0.0207
    C     -7.57     -5.27     -6.67
    C     -8.26     -4.32     -5.89
    C     -8.12     -5.66      -7.9
    C     -9.47      -3.8     -6.34
    H     -7.81     -3.96     -4.95
    C     -9.31     -5.11     -8.36
    H     -7.58     -6.38     -8.53
    C       -10     -4.19     -7.57
    H       -10     -3.06     -5.73
    H     -9.71      -5.4     -9.34
    H     -10.9     -3.75     -7.93
    C     -5.21     -6.67     -7.61
    C     -5.59     -7.91     -8.15
    C     -4.26     -5.89     -8.28
    C     -5.06     -8.33     -9.37
    H     -6.31     -8.55     -7.62
    C     -3.74     -6.31      -9.5
    H     -3.91     -4.93     -7.86
    C     -4.14     -7.53     -10.1
    H     -5.37      -9.3     -9.79
    H     -3.02     -5.68       -10
    H     -3.73     -7.87       -11
    C     -6.63      -7.6     -5.28
    C     -5.85     -8.28     -4.33
    C     -7.86     -8.15     -5.67
    C     -6.28      -9.5      -3.8
    H     -4.89     -7.87     -3.98
    C      -8.3     -9.36     -5.12
    H     -8.49     -7.63      -6.4
    C     -7.51       -10     -4.19
    H     -5.66       -10     -3.08
    H     -9.27     -9.77     -5.43
    H     -7.86       -11     -3.77
    C     -6.68    -0.914      -7.6
    C     -7.79    -0.744     -8.44
    C     -5.88     -2.06     -7.76
    C     -8.09     -1.68     -9.43
    H     -8.45     0.132     -8.32
    C     -6.17     -2.99     -8.76
    H     -5.02     -2.23      -7.1
    C     -7.27      -2.8      -9.6
    H     -8.96     -1.54     -10.1
    H     -5.53     -3.87     -8.88
    H      -7.5     -3.54     -10.4
    C     -8.04     0.669     -5.73
    C     -8.56      1.95      -5.5
    C     -8.82    -0.451      -5.4
    C     -9.84       2.1     -4.97
    H     -7.97      2.84     -5.75
    C     -10.1    -0.292     -4.87
    H     -8.42     -1.46     -5.55
    C     -10.6     0.987     -4.65
    H     -10.2      3.11     -4.79
    H     -10.7     -1.18     -4.61
    H     -11.6      1.11     -4.22
    C     -5.93      1.86     -7.36
    C     -5.79      3.12     -6.74
    C     -5.76      1.77     -8.75
    C     -5.57      4.26     -7.51
    H     -5.87      3.21     -5.65
    C     -5.53      2.92     -9.51
    H     -5.82     0.791     -9.25
    C     -5.46      4.17     -8.89
    H     -5.48      5.24     -7.01
    H     -5.41      2.83     -10.6
    H     -5.29      5.07      -9.5
    C       1.9     -7.37     -5.98
    C      3.16     -6.76     -5.84
    C      1.81     -8.76     -5.83
    C       4.3     -7.53     -5.62
    H      3.25     -5.67     -5.91
    C      2.95     -9.53      -5.6
    H     0.828     -9.26      -5.9
    C       4.2     -8.92     -5.51
    H      5.28     -7.04     -5.52
    H      2.86     -10.6     -5.49
    H       5.1     -9.52     -5.35
    C    -0.879      -7.6     -6.72
    C    -0.713     -8.44     -7.85
    C     -2.02     -7.76     -5.93
    C     -1.65     -9.43     -8.14
    H     0.161     -8.31      -8.5
    C     -2.95     -8.76     -6.22
    H     -2.19     -7.11     -5.06
    C     -2.77      -9.6     -7.32
    H     -1.51     -10.1     -9.02
    H     -3.84     -8.88     -5.58
    H     -3.51     -10.4     -7.55
    C      0.72     -5.74     -8.08
    C         2     -5.52      -8.6
    C      -0.4     -5.41     -8.87
    C      2.16     -4.97     -9.88
    H      2.89     -5.77     -8.01
    C    -0.235     -4.87     -10.1
    H     -1.41     -5.56     -8.47
    C      1.05     -4.65     -10.7
    H      3.17     -4.78     -10.3
    H     -1.12     -4.61     -10.7
    H      1.17     -4.22     -11.7
    C      6.72     0.878      -7.6
    C      7.84     0.704     -8.44
    C      5.92      2.02     -7.76
    C      8.14      1.65     -9.42
    H      8.48    -0.179     -8.32
    C      6.22      2.95     -8.76
    H      5.05      2.18     -7.11
    C      7.33      2.77     -9.58
    H      9.02       1.5     -10.1
    H      5.58      3.83     -8.89
    H      7.56      3.51     -10.4
    C      8.09    -0.712     -5.74
    C      8.61        -2     -5.51
    C      8.88     0.404      -5.4
    C      9.88     -2.16     -4.97
    H      8.01     -2.89     -5.74
    C      10.2     0.237     -4.87
    H      8.48      1.42     -5.56
    C      10.7     -1.05     -4.65
    H      10.3     -3.17     -4.79
    H      10.8      1.12      -4.6
    H      11.7     -1.18     -4.21
    C      5.98      -1.9     -7.37
    C      5.84     -3.15     -6.76
    C      5.83      -1.8     -8.77
    C      5.61     -4.29     -7.52
    H      5.91     -3.25     -5.67
    C       5.6     -2.95     -9.53
    H      5.89    -0.827     -9.27
    C      5.51      -4.2     -8.91
    H      5.51     -5.27     -7.03
    H      5.49     -2.87     -10.6
    H      5.35      -5.1     -9.51
    C      7.64      5.22     -6.64
    C      8.33      4.27     -5.87
    C      8.18      5.61     -7.88
    C      9.54      3.75     -6.33
    H      7.87      3.91     -4.93
    C      9.37      5.06     -8.35
    H      7.64      6.33     -8.51
    C      10.1      4.13     -7.56
    H      10.1      3.02     -5.71
    H      9.75      5.35     -9.34
    H        11      3.69     -7.93
    C      5.27      6.63     -7.59
    C      5.64      7.88     -8.13
    C       4.3      5.87     -8.26
    C      5.12       8.3     -9.35
    H      6.36      8.52     -7.59
    C      3.79      6.29     -9.48
    H      3.95      4.91     -7.85
    C      4.22      7.49       -10
    H      5.44      9.26     -9.78
    H      3.06      5.66       -10
    H      3.82      7.81       -11
    C      6.69      7.55     -5.28
    C       5.9      8.23     -4.33
    C      7.92      8.11     -5.67
    C      6.33      9.44      -3.8
    H      4.94      7.83     -3.99
    C      8.35      9.31     -5.12
    H      8.55      7.58      -6.4
    C      7.56      9.98     -4.18
    H       5.7      9.97     -3.08
    H      9.31      9.73     -5.43
    H      7.91      10.9     -3.74
    C    -0.657       5.7     -8.08
    C     -1.94      5.49     -8.61
    C     0.461      5.36     -8.87
    C      -2.1      4.97     -9.89
    H     -2.83      5.75     -8.02
    C     0.298      4.84     -10.1
    H      1.47       5.5     -8.46
    C    -0.983      4.64     -10.7
    H     -3.11      4.79     -10.3
    H      1.18      4.57     -10.7
    H     -1.11      4.21     -11.7
    C     0.935      7.57     -6.71
    C     0.745      8.43      -7.8
    C      2.09      7.71     -5.93
    C      1.68      9.41     -8.11
    H    -0.146      8.31     -8.44
    C      3.02      8.71     -6.22
    H      2.28      7.03     -5.08
    C      2.82      9.56     -7.31
    H      1.53      10.1     -8.97
    H      3.91      8.83     -5.59
    H      3.55      10.3     -7.54
    C     -1.83      7.31     -5.95
    C     -3.09      6.69     -5.82
    C     -1.73      8.69     -5.72
    C     -4.22      7.45     -5.53
    H     -3.19       5.6     -5.94
    C     -2.86      9.44     -5.42
    H    -0.749      9.18     -5.78
    C     -4.11      8.83     -5.34
    H      -5.2      6.96     -5.45
    H     -2.77      10.5     -5.23
    H     -5.01      9.42     -5.11
    C      -7.3      5.95     -1.85
    C     -6.67      5.86      -3.1
    C     -8.69      5.75     -1.77
    C     -7.42      5.62     -4.25
    H     -5.58      5.97     -3.19
    C     -9.43      5.49     -2.92
    H      -9.2      5.78    -0.796
    C      -8.8      5.44     -4.17
    H     -6.92      5.55     -5.23
    H     -10.5      5.33     -2.85
    H     -9.39      5.26     -5.08
    C     -7.59      6.58     0.941
    C     -8.46      7.67     0.809
    C     -7.74      5.73      2.05
    C     -9.45      7.91      1.76
    H     -8.36      8.36   -0.0426
    C     -8.75      5.94      2.98
    H     -7.06      4.88      2.19
    C     -9.61      7.04      2.84
    H     -10.1      8.77      1.65
    H     -8.87      5.25      3.82
    H     -10.4      7.21      3.58
    C     -5.73      8.04    -0.591
    C     -5.59      8.64     -1.86
    C     -5.35      8.77     0.551
    C     -5.09      9.93     -1.97
    H     -5.87      8.08     -2.76
    C     -4.85      10.1      0.43
    H     -5.42      8.31      1.54
    C     -4.72      10.7    -0.832
    H     -4.98      10.4     -2.96
    H     -4.54      10.6      1.33
    H     -4.32      11.7    -0.931
    C      7.34      5.96      1.87
    C      6.73      5.82      3.12
    C      8.73      5.79      1.76
    C       7.5      5.58      4.26
    H      5.64      5.89      3.22
    C       9.5      5.53      2.89
    H      9.22      5.86     0.775
    C      8.89      5.44      4.14
    H      7.02      5.49      5.24
    H      10.6      5.39      2.79
    H      9.49      5.24      5.04
    C      5.73      8.02     0.691
    C      5.51      8.54      1.97
    C      5.42      8.79    -0.443
    C      4.98      9.83      2.11
    H      5.76      7.96      2.86
    C      4.89      10.1    -0.298
    H      5.58      8.37     -1.45
    C      4.67      10.6     0.978
    H      4.79      10.2      3.11
    H      4.64      10.7     -1.19
    H      4.24      11.6      1.09
    C       7.6      6.68    -0.916
    C      8.44       7.8    -0.747
    C      7.77      5.88     -2.06
    C      9.44      8.08     -1.68
    H      8.32      8.45     0.127
    C      8.76      6.18     -2.99
    H      7.11      5.02     -2.23
    C       9.6      7.27      -2.8
    H      10.1      8.96     -1.53
    H      8.88      5.54     -3.88
    H      10.4       7.5     -3.54
    C    -0.946      7.58       6.6
    C     -0.82      8.46       7.7
    C     -2.05      7.73      5.75
    C     -1.75      9.47      7.91
    H    0.0216      8.34      8.39
    C     -2.98      8.75      5.95
    H     -2.18      7.06      4.89
    C     -2.83      9.63      7.03
    H     -1.64      10.1      8.76
    H     -3.82      8.86      5.26
    H     -3.56      10.4      7.19
    C      1.86       7.3      5.96
    C      3.12      6.67      5.86
    C      1.78      8.69      5.74
    C      4.26      7.43      5.62
    H       3.2      5.58      5.96
    C      2.93      9.43      5.49
    H     0.799      9.19      5.77
    C      4.17      8.81      5.44
    H      5.24      6.92      5.55
    H      2.85      10.5      5.32
    H      5.08       9.4      5.25
    C     0.594      5.73      8.04
    C      1.86      5.59      8.63
    C    -0.549      5.36      8.77
    C      1.97      5.09      9.93
    H      2.76      5.87      8.07
    C    -0.428      4.86      10.1
    H     -1.54      5.43       8.3
    C     0.834      4.73      10.6
    H      2.97      4.98      10.4
    H     -1.33      4.56      10.6
    H     0.931      4.32      11.7
    C     -5.52      6.26      7.81
    C     -6.47       6.3      8.85
    C     -4.16      6.43      8.13
    C     -6.07      6.52      10.2
    H     -7.54      6.16      8.62
    C     -3.77      6.66      9.44
    H     -3.41       6.4      7.33
    C     -4.72       6.7      10.5
    H     -6.82      6.54        11
    H     -2.71      6.81      9.68
    H     -4.41      6.87      11.5
    C     -7.81      5.53      6.26
    C     -8.85      6.48       6.3
    C     -8.13      4.17      6.42
    C     -10.2      6.07      6.52
    H     -8.62      7.54      6.16
    C     -9.44      3.77      6.66
    H     -7.33      3.41      6.38
    C     -10.5      4.72       6.7
    H       -11      6.82      6.55
    H     -9.68      2.71       6.8
    H     -11.5      4.41      6.88
    C     -6.25      7.82      5.53
    C      -6.3      8.85      6.48
    C     -6.42      8.13      4.17
    C     -6.52      10.2      6.08
    H     -6.17      8.62      7.55
    C     -6.65      9.44      3.78
    H     -6.38      7.33      3.41
    C      -6.7      10.5      4.72
    H     -6.55        11      6.82
    H     -6.81      9.67      2.71
    H     -6.88      11.5      4.41
    C     -7.56     -6.72    -0.934
    C     -8.42     -7.82    -0.749
    C      -7.7     -5.93     -2.09
    C     -9.42     -8.11     -1.68
    H     -8.31     -8.46     0.136
    C     -8.71     -6.22     -3.01
    H     -7.03     -5.08     -2.27
    C     -9.57      -7.3     -2.81
    H     -10.1     -8.97     -1.52
    H     -8.82      -5.6     -3.91
    H     -10.4     -7.52     -3.54
    C      -7.3     -5.95      1.84
    C     -6.68     -5.82       3.1
    C     -8.68     -5.73      1.73
    C     -7.45     -5.54      4.23
    H     -5.59     -5.95       3.2
    C     -9.43     -5.42      2.86
    H     -9.17     -5.79     0.747
    C     -8.82     -5.34      4.11
    H     -6.96     -5.45      5.21
    H     -10.5     -5.24      2.76
    H     -9.42      -5.1         5
    C      -5.7     -8.08     0.669
    C      -5.5     -8.61      1.95
    C     -5.37     -8.86    -0.455
    C     -4.97     -9.89       2.1
    H     -5.76     -8.02      2.84
    C     -4.84     -10.1    -0.295
    H     -5.52     -8.45     -1.46
    C     -4.63     -10.7     0.986
    H     -4.81     -10.3      3.11
    H     -4.58     -10.7     -1.18
    H      -4.2     -11.7      1.11
    C     -8.04    -0.594      5.73
    C     -8.64     -1.86      5.59
    C     -8.78     0.547      5.35
    C     -9.94     -1.97      5.09
    H     -8.09     -2.77      5.87
    C     -10.1     0.429      4.85
    H     -8.31      1.54      5.43
    C     -10.7    -0.832      4.72
    H     -10.4     -2.96      4.98
    H     -10.6      1.33      4.55
    H     -11.7    -0.929      4.31
    C     -5.94     -1.84      7.31
    C     -5.74     -1.76       8.7
    C     -5.85     -3.09      6.68
    C      -5.5     -2.92      9.44
    H     -5.77    -0.792      9.21
    C     -5.62     -4.24      7.42
    H     -5.97     -3.17      5.59
    C     -5.45     -4.16      8.81
    H     -5.34     -2.85      10.5
    H     -5.56     -5.22      6.92
    H     -5.27     -5.08      9.39
    C     -6.56     0.932       7.6
    C     -7.66     0.799      8.47
    C     -5.72      2.04      7.75
    C      -7.9      1.76      9.45
    H     -8.35   -0.0523      8.37
    C     -5.93      2.97      8.76
    H     -4.88      2.19      7.06
    C     -7.03      2.84       9.6
    H     -8.78      1.66      10.1
    H     -5.24      3.81      8.87
    H     -7.22      3.59      10.4
    C     -1.86     -7.36      5.94
    C     -3.11     -6.74      5.79
    C     -1.77     -8.75      5.76
    C     -4.26      -7.5      5.57
    H     -3.21     -5.65      5.88
    C     -2.91     -9.51      5.53
    H    -0.789     -9.25      5.82
    C     -4.16     -8.89      5.45
    H     -5.23     -7.01      5.48
    H     -2.83     -10.6      5.41
    H     -5.07     -9.49      5.29
    C     0.922      -7.6      6.67
    C     0.739     -8.44      7.78
    C      2.07     -7.76      5.87
    C      1.68     -9.42      8.09
    H    -0.147     -8.32      8.42
    C      2.99     -8.76      6.17
    H      2.23      -7.1      5.01
    C       2.8     -9.58      7.28
    H      1.53     -10.1      8.96
    H      3.87     -8.89      5.53
    H      3.53     -10.4      7.51
    C    -0.659     -5.73      8.04
    C     -1.94      -5.5      8.56
    C     0.461      -5.4      8.83
    C      -2.1     -4.97      9.84
    H     -2.83     -5.74      7.97
    C     0.298     -4.87      10.1
    H      1.47     -5.55      8.42
    C    -0.982     -4.65      10.6
    H     -3.11     -4.79      10.2
    H      1.18     -4.61      10.7
    H     -1.11     -4.22      11.6
    C      5.26     -6.67      7.56
    C       4.3      -5.9      8.24
    C      5.64     -7.91      8.09
    C      3.79     -6.34      9.46
    H      3.94     -4.95      7.81
    C      5.12     -8.35      9.31
    H      6.36     -8.54      7.55
    C       4.2     -7.56        10
    H      3.06     -5.72        10
    H      5.42     -9.32      9.72
    H      3.79      -7.9        11
    C      6.68      -7.6      5.23
    C      7.92     -8.16       5.6
    C      5.89     -8.27      4.27
    C      8.33     -9.37      5.06
    H      8.56     -7.63      6.32
    C      6.32     -9.49      3.74
    H      4.94     -7.86      3.92
    C      7.53       -10      4.14
    H       9.3      -9.8      5.36
    H      5.68       -10      3.02
    H      7.85       -11      3.73
    C      7.62     -5.28      6.61
    C      8.31     -4.34      5.84
    C      8.16     -5.68      7.85
    C      9.52     -3.81      6.29
    H      7.87     -3.99      4.89
    C      9.36     -5.12      8.31
    H      7.63     -6.41      8.47
    C        10     -4.19      7.53
    H      10.1     -3.08      5.67
    H      9.76     -5.42      9.29
    H        11     -3.75      7.89
    C      5.74     -8.07    -0.723
    C      5.51     -8.59     -2.01
    C      5.42     -8.85     0.402
    C      4.98     -9.87     -2.16
    H      5.77     -7.99      -2.9
    C      4.89     -10.1     0.243
    H      5.58     -8.44      1.41
    C      4.66     -10.6     -1.04
    H      4.79     -10.3     -3.17
    H      4.63     -10.7      1.13
    H      4.23     -11.6     -1.16
    C      7.37        -6      -1.9
    C      6.76     -5.86     -3.16
    C      8.76     -5.86      -1.8
    C      7.53     -5.64      -4.3
    H      5.66     -5.91     -3.26
    C      9.53      -5.6     -2.94
    H      9.25     -5.94    -0.823
    C      8.92      -5.5     -4.19
    H      7.05     -5.55     -5.28
    H      10.6     -5.47     -2.84
    H      9.52     -5.31     -5.08
    C      7.61     -6.71     0.888
    C      8.44     -7.83     0.712
    C      7.77     -5.92      2.04
    C      9.42     -8.14      1.65
    H      8.31     -8.48    -0.167
    C      8.77     -6.22      2.96
    H      7.11     -5.06      2.21
    C       9.6     -7.33      2.77
    H      10.1     -9.02       1.5
    H       8.9     -5.59      3.85
    H      10.4     -7.56       3.5
    C      6.72    -0.926      7.56
    C      7.82    -0.744      8.43
    C      5.94     -2.08      7.71
    C      8.11     -1.68      9.42
    H      8.47      0.14      8.32
    C      6.22     -3.01      8.71
    H      5.08     -2.25      7.04
    C       7.3     -2.81      9.56
    H      8.97     -1.53      10.1
    H      5.59      -3.9      8.81
    H      7.53     -3.55      10.3
    C      8.08     0.666       5.7
    C      8.61      1.95      5.49
    C      8.86    -0.455      5.36
    C      9.89       2.1      4.96
    H      8.02      2.84      5.74
    C      10.1    -0.294      4.85
    H      8.45     -1.46       5.5
    C      10.7     0.986      4.64
    H      10.3      3.11      4.79
    H      10.7     -1.18      4.58
    H      11.7      1.11      4.21
    C      5.96      1.84       7.3
    C      5.83      3.09      6.69
    C      5.73      1.73      8.68
    C      5.54      4.22      7.45
    H      5.94      3.19       5.6
    C      5.42      2.86      9.44
    H      5.79     0.748      9.18
    C      5.34      4.11      8.82
    H      5.45       5.2      6.95
    H      5.23      2.76      10.5
    H      5.11         5      9.42
       676
untitled
   Au     -4.66     -4.72     -4.71
   Au     0.024     -5.78   -0.0231
   Au    0.0266     -2.06   -0.0232
   Au      2.06     -2.06     -2.06
   Au   0.00513     -4.02     -2.11
   Au     -2.07     -2.12     -2.12
   Au   -0.0267     -6.93     -2.52
   Au   -0.0558     -4.67      -4.8
   Au      2.71     -4.65     -2.79
   Au     -3.12     -4.69     -2.53
    S      2.48     -7.16     -2.66
    S     -2.47     -7.26     -2.36
    P        -6     -6.02     -6.04
    P     0.412     -6.33     -6.35
    P      6.35    -0.408     -6.33
    P      6.06      5.97     -6.03
    P      -6.3      0.37     -6.32
    P     -6.28     -6.35     0.353
    P      6.33     -6.34    -0.407
    P      6.04     -6.03      5.99
    P    -0.343      6.28     -6.34
    P      6.34     0.348      6.27
    P     0.349      6.29      6.29
    P     -6.04      6.05      6.05
    P    -0.364     -6.32      6.31
    P     -6.29    -0.343      6.29
    P     -6.29      6.29    -0.343
    P      6.32      6.29     0.367
   Au     -4.73      4.73      4.73
   Au     -5.73   -0.0315    -0.018
   Au     -2.01   -0.0283   -0.0229
   Au     -2.01     -2.05      2.01
   Au     -3.96  -0.00401      2.03
   Au     -2.11      2.11      2.11
   Au     -6.98    -0.146      2.39
   Au     -4.75    0.0558      4.61
   Au     -4.59     -2.78      2.67
   Au     -4.69      2.53      3.15
    S     -7.06     -2.57      2.37
    S     -7.19      2.26      2.44
   Au      4.72      4.67     -4.71
   Au    0.0176      5.73   -0.0322
   Au    0.0239      2.01   -0.0282
   Au     -2.01      2.01     -2.05
   Au    0.0467      3.97     -2.11
   Au      2.12      2.07     -2.12
   Au     0.069      6.87     -2.53
   Au     0.114      4.62     -4.81
   Au     -2.68      4.59     -2.78
   Au      3.16      4.64     -2.52
    S     -2.35      7.08     -2.55
    S      2.46      7.21     -2.39
   Au      4.71     -4.72      4.67
   Au      5.79   -0.0242   -0.0248
   Au      2.06   -0.0235    -0.026
   Au      2.05      2.01      2.01
   Au      4.01   -0.0202      2.02
   Au      2.12     -2.12      2.07
   Au      7.07    0.0866      2.36
   Au      4.81    -0.115      4.62
   Au      4.64      2.76      2.66
   Au       4.7     -2.53       3.1
    S      7.09       2.4      2.31
    S      7.24     -2.31      2.39
   Au   0.00471      3.97      2.05
   Au   -0.0472       6.9      2.45
   Au   -0.0549      4.61      4.75
   Au       2.7      4.61      2.73
   Au     -3.15      4.69      2.53
    S      2.44      7.12      2.59
    S     -2.51       7.2      2.23
   Au      4.01   -0.0304     -2.08
   Au      7.08    -0.138      -2.4
   Au       4.8    0.0531     -4.67
   Au      4.65     -2.79     -2.71
   Au       4.7      2.48     -3.15
    S      7.07     -2.38     -2.31
    S      7.23      2.24     -2.49
   Au    0.0433     -4.02      2.06
   Au    0.0742     -6.93      2.47
   Au     0.102     -4.66      4.75
   Au     -2.66     -4.64      2.75
   Au      3.17      -4.7      2.47
    S     -2.39     -7.18      2.59
    S      2.47     -7.29      2.32
   Au     -3.96   -0.0224     -2.07
   Au     -7.04    0.0692     -2.39
   Au     -4.75    -0.103     -4.66
   Au     -4.61      2.73      -2.7
   Au     -4.64     -2.53     -3.16
    S     -7.11      2.48     -2.37
    S     -7.23      -2.3     -2.45
   Au    0.0238   -0.0253     -5.78
   Au     0.024    -0.026     -2.06
   Au     -2.06   -0.0435     -4.02
   Au     -2.47   -0.0741     -6.93
   Au     -2.76      2.66     -4.64
   Au     -2.47     -3.17     -4.69
    S     -2.62      2.44     -7.16
    S     -2.29     -2.48     -7.29
   Au    0.0316   -0.0185      5.73
   Au    0.0292   -0.0232      2.01
   Au   0.00366      2.03      3.96
   Au     0.154      2.39      6.98
   Au      2.78      2.67      4.59
   Au     -2.53      3.15      4.69
    S      2.58      2.37      7.08
    S     -2.33       2.4       7.2
   Au      2.11   -0.0056     -4.02
   Au      2.52    0.0288     -6.93
   Au      2.79     -2.71     -4.64
   Au      2.52      3.12     -4.69
    S      2.63     -2.43     -7.19
    S      2.37      2.38     -7.31
   Au    0.0216     -2.07      3.96
   Au   -0.0787     -2.39      7.04
   Au     -2.74      -2.7      4.61
   Au      2.52     -3.16      4.65
    S     -2.42     -2.32      7.09
    S      2.35     -2.48      7.19
   Au     -2.05  -0.00469      3.97
   Au     -2.45    0.0482       6.9
   Au    0.0195      2.02     -4.01
   Au   -0.0683      2.36     -7.06
   Au      2.11    -0.047      3.97
   Au      2.53   -0.0695      6.87
   Au    0.0284     -2.08     -4.01
   Au     0.114      -2.4     -7.08
   Au     -3.97     -2.11   -0.0463
   Au     -6.87     -2.53   -0.0679
   Au     -4.62      -4.8    -0.117
   Au     -2.02     -4.01   -0.0203
   Au     -2.36     -7.06    0.0671
   Au     -2.03      3.96  -0.00401
   Au     -2.38      6.98    -0.146
   Au     -4.61      4.75    0.0567
   Au      2.07      3.96   -0.0224
   Au      2.39      7.04    0.0634
   Au      4.67      4.75    -0.109
   Au      2.08     -4.01   -0.0296
   Au       2.4     -7.08    -0.114
   Au      4.68      -4.8    0.0566
   Au     -3.97      2.05  -0.00455
   Au      -6.9      2.45     0.049
   Au      4.02      2.06   -0.0432
   Au      6.93      2.47   -0.0652
   Au      4.03     -2.11  -0.00586
   Au      6.93     -2.52    0.0214
    C     -7.57     -5.28     -6.67
    C     -8.25     -4.32      -5.9
    C     -8.11     -5.66     -7.91
    C     -9.47     -3.79     -6.34
    H     -7.81     -3.96     -4.95
    C     -9.31     -5.11     -8.36
    H     -7.58     -6.38     -8.54
    C       -10     -4.19     -7.57
    H       -10     -3.06     -5.73
    H     -9.71     -5.41     -9.34
    H     -10.9     -3.76     -7.92
    C     -5.21     -6.67     -7.61
    C     -5.59     -7.91     -8.15
    C     -4.26     -5.89     -8.28
    C     -5.06     -8.33     -9.37
    H     -6.32     -8.54     -7.62
    C     -3.74     -6.31     -9.51
    H     -3.91     -4.93     -7.86
    C     -4.14     -7.53       -10
    H     -5.37      -9.3     -9.79
    H     -3.02     -5.68       -10
    H     -3.73     -7.87       -11
    C     -6.63      -7.6     -5.28
    C     -5.85     -8.28     -4.33
    C     -7.86     -8.15     -5.67
    C     -6.28      -9.5      -3.8
    H     -4.89     -7.87     -3.98
    C      -8.3     -9.36     -5.12
    H     -8.49     -7.62      -6.4
    C     -7.51       -10     -4.19
    H     -5.66       -10     -3.08
    H     -9.27     -9.77     -5.43
    H     -7.86       -11     -3.77
    C     -6.68    -0.915      -7.6
    C     -7.79    -0.744     -8.44
    C     -5.88     -2.06     -7.76
    C     -8.09     -1.68     -9.43
    H     -8.45     0.132     -8.32
    C     -6.17     -2.99     -8.76
    H     -5.02     -2.23      -7.1
    C     -7.27      -2.8      -9.6
    H     -8.96     -1.54     -10.1
    H     -5.53     -3.87     -8.88
    H      -7.5     -3.54     -10.4
    C     -8.03      0.67     -5.73
    C     -8.56      1.95      -5.5
    C     -8.82    -0.452      -5.4
    C     -9.84       2.1     -4.97
    H     -7.97      2.84     -5.75
    C     -10.1    -0.293     -4.87
    H     -8.42     -1.46     -5.55
    C     -10.6     0.986     -4.65
    H     -10.2      3.11     -4.79
    H     -10.7     -1.18     -4.61
    H     -11.6      1.11     -4.22
    C     -5.93      1.86     -7.36
    C      -5.8      3.12     -6.74
    C     -5.77      1.77     -8.75
    C     -5.57      4.26     -7.51
    H     -5.87      3.21     -5.65
    C     -5.53      2.91     -9.51
    H     -5.82      0.79     -9.25
    C     -5.46      4.16     -8.89
    H     -5.48      5.24     -7.01
    H     -5.41      2.83     -10.6
    H     -5.29      5.07      -9.5
    C       1.9     -7.37     -5.99
    C      3.16     -6.76     -5.84
    C      1.81     -8.76     -5.83
    C       4.3     -7.53     -5.62
    H      3.25     -5.67     -5.91
    C      2.95     -9.53      -5.6
    H     0.827     -9.26      -5.9
    C       4.2     -8.92     -5.51
    H      5.28     -7.04     -5.52
    H      2.86     -10.6     -5.49
    H       5.1     -9.52     -5.35
    C    -0.879      -7.6     -6.72
    C    -0.713     -8.44     -7.85
    C     -2.02     -7.76     -5.93
    C     -1.65     -9.43     -8.14
    H     0.161     -8.31      -8.5
    C     -2.95     -8.76     -6.22
    H     -2.19     -7.11     -5.06
    C     -2.77      -9.6     -7.32
    H     -1.51     -10.1     -9.02
    H     -3.84     -8.88     -5.58
    H     -3.51     -10.4     -7.55
    C      0.72     -5.74     -8.08
    C         2     -5.52      -8.6
    C      -0.4     -5.41     -8.87
    C      2.16     -4.97     -9.88
    H      2.89     -5.77     -8.01
    C    -0.236     -4.87     -10.1
    H     -1.41     -5.56     -8.46
    C      1.05     -4.65     -10.7
    H      3.17     -4.78     -10.3
    H     -1.12     -4.61     -10.7
    H      1.17     -4.22     -11.7
    C      6.72     0.879      -7.6
    C      7.84     0.705     -8.44
    C      5.92      2.02     -7.76
    C      8.14      1.65     -9.42
    H      8.48    -0.177     -8.32
    C      6.22      2.95     -8.76
    H      5.05      2.18     -7.11
    C      7.33      2.77     -9.58
    H      9.02       1.5     -10.1
    H      5.58      3.83     -8.89
    H      7.56      3.51     -10.4
    C      8.09    -0.714     -5.74
    C       8.6        -2     -5.51
    C      8.88     0.403      -5.4
    C      9.88     -2.16     -4.97
    H      8.01     -2.89     -5.75
    C      10.2     0.237     -4.87
    H      8.48      1.41     -5.56
    C      10.7     -1.05     -4.65
    H      10.3     -3.17     -4.79
    H      10.7      1.12     -4.61
    H      11.7     -1.18     -4.21
    C      5.99      -1.9     -7.37
    C      5.84     -3.15     -6.76
    C      5.83      -1.8     -8.77
    C      5.61     -4.29     -7.52
    H      5.91     -3.25     -5.67
    C       5.6     -2.95     -9.53
    H      5.89    -0.826     -9.26
    C      5.51      -4.2     -8.91
    H      5.52     -5.27     -7.03
    H      5.49     -2.87     -10.6
    H      5.35      -5.1     -9.51
    C      7.63      5.22     -6.65
    C      8.32      4.27     -5.87
    C      8.18      5.61     -7.88
    C      9.54      3.75     -6.32
    H      7.87      3.91     -4.93
    C      9.37      5.06     -8.35
    H      7.63      6.33     -8.51
    C      10.1      4.14     -7.56
    H      10.1      3.02     -5.71
    H      9.76      5.35     -9.33
    H        11       3.7     -7.92
    C      5.28      6.63     -7.59
    C      5.65      7.88     -8.13
    C      4.31      5.86     -8.26
    C      5.12       8.3     -9.36
    H      6.36      8.51      -7.6
    C      3.79      6.29     -9.48
    H      3.95      4.91     -7.85
    C      4.21       7.5       -10
    H      5.43      9.26     -9.78
    H      3.06      5.66       -10
    H      3.81      7.82       -11
    C      6.69      7.55     -5.27
    C       5.9      8.23     -4.33
    C      7.92       8.1     -5.67
    C      6.33      9.44      -3.8
    H      4.94      7.82     -3.98
    C      8.35      9.31     -5.12
    H      8.55      7.58      -6.4
    C      7.56      9.98     -4.18
    H       5.7      9.98     -3.08
    H      9.32      9.73     -5.42
    H      7.91      10.9     -3.75
    C    -0.658       5.7     -8.08
    C     -1.94      5.49     -8.61
    C     0.461      5.36     -8.87
    C      -2.1      4.97     -9.89
    H     -2.83      5.75     -8.02
    C     0.298      4.84     -10.1
    H      1.47       5.5     -8.46
    C    -0.984      4.64     -10.7
    H     -3.11      4.79     -10.3
    H      1.18      4.57     -10.7
    H     -1.11      4.21     -11.7
    C     0.935      7.57     -6.71
    C     0.745      8.42     -7.81
    C      2.09      7.71     -5.93
    C      1.68      9.41     -8.11
    H    -0.145      8.31     -8.44
    C      3.02      8.71     -6.22
    H      2.27      7.03     -5.08
    C      2.82      9.56     -7.31
    H      1.53      10.1     -8.97
    H      3.91      8.83     -5.59
    H      3.55      10.3     -7.54
    C     -1.83      7.31     -5.95
    C     -3.09      6.69     -5.82
    C     -1.73      8.69     -5.72
    C     -4.22      7.45     -5.53
    H     -3.19       5.6     -5.94
    C     -2.86      9.44     -5.42
    H    -0.749      9.18     -5.78
    C     -4.11      8.83     -5.34
    H      -5.2      6.96     -5.45
    H     -2.77      10.5     -5.23
    H     -5.01      9.42     -5.11
    C      -7.3      5.95     -1.85
    C     -6.67      5.86      -3.1
    C     -8.69      5.75     -1.77
    C     -7.42      5.62     -4.25
    H     -5.58      5.97     -3.19
    C     -9.43      5.49     -2.92
    H      -9.2      5.78    -0.796
    C     -8.81      5.45     -4.17
    H     -6.92      5.55     -5.23
    H     -10.5      5.33     -2.85
    H     -9.39      5.26     -5.08
    C     -7.59      6.58     0.942
    C     -8.46      7.68      0.81
    C     -7.74      5.73      2.05
    C     -9.46      7.91      1.76
    H     -8.35      8.36   -0.0405
    C     -8.75      5.94      2.98
    H     -7.06      4.88      2.19
    C     -9.61      7.04      2.84
    H     -10.1      8.77      1.65
    H     -8.87      5.25      3.82
    H     -10.4      7.21      3.58
    C     -5.73      8.04    -0.591
    C     -5.59      8.64     -1.86
    C     -5.35      8.77     0.551
    C     -5.09      9.93     -1.97
    H     -5.87      8.08     -2.76
    C     -4.85      10.1     0.429
    H     -5.42      8.31      1.54
    C     -4.72      10.7    -0.832
    H     -4.98      10.4     -2.96
    H     -4.55      10.6      1.33
    H     -4.32      11.7    -0.931
    C      7.34      5.96      1.86
    C      6.73      5.82      3.12
    C      8.73      5.79      1.76
    C       7.5      5.58      4.26
    H      5.64      5.89      3.22
    C       9.5      5.53      2.89
    H      9.22      5.86     0.777
    C      8.89      5.44      4.15
    H      7.02      5.49      5.24
    H      10.6      5.39       2.8
    H      9.49      5.25      5.04
    C      5.73      8.02     0.687
    C      5.51      8.55      1.97
    C      5.41      8.79    -0.445
    C      4.98      9.83      2.11
    H      5.76      7.96      2.86
    C      4.89      10.1    -0.297
    H      5.57      8.37     -1.45
    C      4.67      10.6     0.979
    H      4.79      10.2      3.11
    H      4.63      10.7     -1.19
    H      4.23      11.6       1.1
    C       7.6      6.68    -0.916
    C      8.44      7.79    -0.746
    C      7.76      5.88     -2.06
    C      9.44      8.08     -1.68
    H      8.32      8.45     0.129
    C      8.76      6.18     -2.99
    H      7.11      5.01     -2.23
    C       9.6      7.27      -2.8
    H      10.1      8.96     -1.53
    H      8.88      5.54     -3.88
    H      10.4       7.5     -3.54
    C    -0.945      7.58       6.6
    C    -0.819      8.46       7.7
    C     -2.05      7.73      5.74
    C     -1.75      9.47      7.91
    H    0.0238      8.34      8.39
    C     -2.98      8.75      5.95
    H     -2.18      7.06      4.89
    C     -2.83      9.62      7.03
    H     -1.64      10.1      8.76
    H     -3.82      8.86      5.26
    H     -3.56      10.4      7.19
    C      1.86       7.3      5.96
    C      3.11      6.67      5.86
    C      1.78      8.69      5.74
    C      4.26      7.43      5.62
    H       3.2      5.58      5.97
    C      2.93      9.43      5.49
    H     0.799      9.19      5.77
    C      4.17      8.81      5.44
    H      5.24      6.92      5.56
    H      2.85      10.5      5.32
    H      5.08       9.4      5.26
    C     0.594      5.73      8.04
    C      1.86      5.59      8.63
    C     -0.55      5.36      8.77
    C      1.97      5.09      9.93
    H      2.76      5.87      8.07
    C    -0.428      4.86      10.1
    H     -1.54      5.43       8.3
    C     0.834      4.73      10.6
    H      2.97      4.98      10.4
    H     -1.33      4.56      10.6
    H     0.932      4.32      11.7
    C     -5.52      6.26      7.81
    C     -6.47       6.3      8.85
    C     -4.16      6.43      8.13
    C     -6.07      6.52      10.2
    H     -7.54      6.16      8.62
    C     -3.77      6.66      9.44
    H     -3.41      6.39      7.33
    C     -4.72       6.7      10.5
    H     -6.82      6.54        11
    H     -2.71      6.81      9.68
    H     -4.41      6.87      11.5
    C     -7.81      5.53      6.26
    C     -8.85      6.48       6.3
    C     -8.13      4.17      6.42
    C     -10.2      6.07      6.52
    H     -8.62      7.54      6.16
    C     -9.44      3.77      6.66
    H     -7.33      3.41      6.38
    C     -10.5      4.72       6.7
    H       -11      6.82      6.55
    H     -9.67      2.71      6.81
    H     -11.5      4.41      6.88
    C     -6.26      7.82      5.53
    C      -6.3      8.85      6.48
    C     -6.42      8.13      4.17
    C     -6.52      10.2      6.08
    H     -6.17      8.62      7.55
    C     -6.65      9.44      3.78
    H     -6.38      7.33      3.41
    C      -6.7      10.5      4.72
    H     -6.55        11      6.82
    H     -6.81      9.67      2.71
    H     -6.88      11.5      4.41
    C     -7.56     -6.72    -0.935
    C     -8.42     -7.82    -0.749
    C     -7.71     -5.93     -2.09
    C     -9.42     -8.11     -1.68
    H     -8.31     -8.46     0.138
    C     -8.71     -6.22     -3.01
    H     -7.03     -5.08     -2.27
    C     -9.57      -7.3     -2.81
    H     -10.1     -8.97     -1.52
    H     -8.82      -5.6     -3.91
    H     -10.4     -7.52     -3.55
    C      -7.3     -5.95      1.84
    C     -6.68     -5.82       3.1
    C     -8.68     -5.73      1.73
    C     -7.45     -5.54      4.23
    H     -5.59     -5.95       3.2
    C     -9.43     -5.42      2.86
    H     -9.17     -5.79     0.747
    C     -8.82     -5.34      4.11
    H     -6.96     -5.45      5.21
    H     -10.5     -5.24      2.76
    H     -9.42      -5.1         5
    C      -5.7     -8.08     0.668
    C     -5.49     -8.61      1.95
    C     -5.37     -8.86    -0.456
    C     -4.97     -9.89       2.1
    H     -5.76     -8.02      2.84
    C     -4.84     -10.1    -0.295
    H     -5.52     -8.45     -1.46
    C     -4.63     -10.7     0.986
    H     -4.81     -10.3      3.11
    H     -4.58     -10.7     -1.18
    H      -4.2     -11.7      1.11
    C     -8.04    -0.593      5.73
    C     -8.64     -1.86      5.59
    C     -8.78     0.548      5.35
    C     -9.94     -1.97      5.09
    H     -8.09     -2.76      5.87
    C     -10.1     0.429      4.86
    H     -8.31      1.54      5.43
    C     -10.7    -0.832      4.72
    H     -10.4     -2.96      4.98
    H     -10.6      1.33      4.55
    H     -11.7     -0.93      4.31
    C     -5.94     -1.84      7.31
    C     -5.74     -1.77       8.7
    C     -5.85      -3.1      6.68
    C      -5.5     -2.92      9.44
    H     -5.77    -0.793      9.21
    C     -5.62     -4.25      7.42
    H     -5.97     -3.18      5.59
    C     -5.45     -4.17      8.81
    H     -5.34     -2.85      10.5
    H     -5.56     -5.22      6.92
    H     -5.27     -5.08      9.39
    C     -6.57     0.935       7.6
    C     -7.66     0.802      8.47
    C     -5.72      2.04      7.74
    C      -7.9      1.76      9.45
    H     -8.35   -0.0484      8.36
    C     -5.93      2.97      8.76
    H     -4.88      2.19      7.06
    C     -7.03      2.84      9.61
    H     -8.78      1.66      10.1
    H     -5.24      3.82      8.87
    H     -7.22      3.59      10.4
    C     -1.86     -7.36      5.94
    C     -3.11     -6.74       5.8
    C     -1.77     -8.75      5.77
    C     -4.26      -7.5      5.57
    H     -3.21     -5.65      5.88
    C     -2.91     -9.51      5.53
    H    -0.788     -9.25      5.83
    C     -4.16     -8.89      5.45
    H     -5.23     -7.01      5.48
    H     -2.83     -10.6      5.41
    H     -5.06     -9.49      5.28
    C     0.921      -7.6      6.67
    C      0.74     -8.44      7.78
    C      2.06     -7.76      5.87
    C      1.68     -9.42      8.09
    H    -0.145     -8.31      8.42
    C      2.99     -8.76      6.17
    H      2.23      -7.1      5.01
    C       2.8     -9.59      7.28
    H      1.53     -10.1      8.96
    H      3.87     -8.89      5.53
    H      3.53     -10.4      7.51
    C    -0.662     -5.73      8.04
    C     -1.94      -5.5      8.56
    C     0.459      -5.4      8.82
    C      -2.1     -4.97      9.84
    H     -2.84     -5.74      7.97
    C     0.298     -4.87      10.1
    H      1.47     -5.55      8.42
    C    -0.982     -4.65      10.6
    H     -3.11     -4.79      10.2
    H      1.18     -4.61      10.7
    H     -1.11     -4.23      11.6
    C      5.26     -6.67      7.56
    C       4.3      -5.9      8.24
    C      5.65     -7.91       8.1
    C      3.79     -6.34      9.46
    H      3.94     -4.95      7.81
    C      5.12     -8.35      9.31
    H      6.37     -8.54      7.56
    C       4.2     -7.56        10
    H      3.06     -5.72        10
    H      5.42     -9.32      9.72
    H      3.79      -7.9        11
    C      6.68      -7.6      5.23
    C      7.91     -8.16       5.6
    C      5.89     -8.27      4.27
    C      8.34     -9.37      5.06
    H      8.56     -7.63      6.32
    C      6.32     -9.49      3.74
    H      4.94     -7.86      3.92
    C      7.53       -10      4.14
    H       9.3     -9.79      5.36
    H      5.68       -10      3.02
    H      7.86       -11      3.72
    C      7.62     -5.28      6.62
    C      8.31     -4.34      5.84
    C      8.16     -5.68      7.85
    C      9.52     -3.81      6.29
    H      7.87     -3.98      4.89
    C      9.36     -5.12      8.31
    H      7.63     -6.41      8.47
    C        10     -4.19      7.53
    H      10.1     -3.08      5.67
    H      9.76     -5.42      9.28
    H        11     -3.75      7.88
    C      5.74     -8.07    -0.723
    C      5.51     -8.59     -2.01
    C      5.41     -8.85     0.402
    C      4.98     -9.87     -2.16
    H      5.76        -8      -2.9
    C      4.88     -10.1     0.242
    H      5.58     -8.45      1.41
    C      4.66     -10.6     -1.04
    H      4.79     -10.3     -3.17
    H      4.63     -10.7      1.13
    H      4.22     -11.6     -1.17
    C      7.37        -6      -1.9
    C      6.76     -5.86     -3.16
    C      8.76     -5.85      -1.8
    C      7.53     -5.63      -4.3
    H      5.66     -5.91     -3.26
    C      9.53      -5.6     -2.94
    H      9.25     -5.94    -0.824
    C      8.92      -5.5     -4.19
    H      7.05     -5.55     -5.28
    H      10.6     -5.48     -2.85
    H      9.52     -5.31     -5.09
    C      7.61     -6.71     0.886
    C      8.44     -7.83     0.712
    C      7.77     -5.92      2.03
    C      9.42     -8.14      1.65
    H      8.31     -8.48    -0.167
    C      8.77     -6.22      2.96
    H      7.11     -5.06       2.2
    C       9.6     -7.33      2.77
    H      10.1     -9.02       1.5
    H       8.9     -5.59      3.85
    H      10.4     -7.56       3.5
    C      6.72    -0.927      7.56
    C      7.82    -0.744      8.42
    C      5.94     -2.08      7.71
    C      8.11     -1.68      9.42
    H      8.46      0.14      8.31
    C      6.22     -3.01      8.71
    H      5.08     -2.26      7.04
    C       7.3     -2.81      9.56
    H      8.97     -1.53      10.1
    H      5.59      -3.9      8.81
    H      7.53     -3.55      10.3
    C      8.08     0.665       5.7
    C      8.61      1.95      5.49
    C      8.86    -0.456      5.36
    C      9.89       2.1      4.96
    H      8.02      2.84      5.74
    C      10.1    -0.295      4.84
    H      8.45     -1.47       5.5
    C      10.7     0.986      4.64
    H      10.3      3.11      4.79
    H      10.7     -1.18      4.58
    H      11.7      1.11      4.21
    C      5.96      1.83       7.3
    C      5.83      3.09      6.69
    C      5.73      1.73      8.68
    C      5.54      4.22      7.45
    H      5.94      3.19       5.6
    C      5.42      2.86      9.44
    H      5.79     0.748      9.18
    C      5.34      4.11      8.82
    H      5.45       5.2      6.95
    H      5.23      2.76      10.5
    H      5.11         5      9.42
       676
untitled
   Au     -4.66     -4.72     -4.71
   Au    0.0241     -5.78   -0.0232
   Au    0.0265     -2.06   -0.0233
   Au      2.06     -2.06     -2.06
   Au    0.0051     -4.02     -2.11
   Au     -2.07     -2.12     -2.12
   Au   -0.0265     -6.93     -2.52
   Au   -0.0559     -4.67      -4.8
   Au      2.71     -4.65     -2.79
   Au     -3.12     -4.69     -2.53
    S      2.47     -7.16     -2.63
    S     -2.47     -7.25     -2.36
    P        -6     -6.02     -6.04
    P     0.412     -6.33     -6.35
    P      6.35    -0.409     -6.33
    P      6.05      5.97     -6.03
    P      -6.3     0.369     -6.32
    P     -6.28     -6.35     0.352
    P      6.33     -6.34    -0.407
    P      6.04     -6.03      5.99
    P    -0.344      6.28     -6.34
    P      6.34     0.348      6.27
    P     0.348      6.29      6.29
    P     -6.04      6.05      6.05
    P    -0.365     -6.32      6.31
    P     -6.29    -0.343      6.29
    P     -6.29      6.29    -0.343
    P      6.32      6.29     0.366
   Au     -4.73      4.73      4.73
   Au     -5.73   -0.0316    -0.018
   Au     -2.01   -0.0284    -0.023
   Au     -2.01     -2.05      2.01
   Au     -3.96  -0.00395      2.03
   Au     -2.11      2.11      2.11
   Au     -6.98    -0.146      2.39
   Au     -4.75    0.0559      4.61
   Au     -4.59     -2.78      2.67
   Au     -4.69      2.53      3.15
    S     -7.06     -2.57      2.37
    S      -7.2      2.26      2.45
   Au      4.71      4.67     -4.71
   Au    0.0177      5.73   -0.0321
   Au    0.0238      2.01   -0.0283
   Au     -2.01      2.01     -2.05
   Au    0.0467      3.97     -2.11
   Au      2.12      2.07     -2.12
   Au    0.0689      6.87     -2.53
   Au     0.114      4.62     -4.81
   Au     -2.68      4.59     -2.78
   Au      3.16      4.64     -2.52
    S     -2.36      7.08     -2.56
    S      2.47      7.21     -2.39
   Au      4.71     -4.72      4.67
   Au      5.79   -0.0241   -0.0248
   Au      2.06   -0.0236   -0.0261
   Au      2.05      2.01      2.01
   Au      4.01   -0.0201      2.02
   Au      2.12     -2.12      2.07
   Au      7.07    0.0844      2.36
   Au      4.81    -0.115      4.62
   Au      4.64      2.76      2.66
   Au       4.7     -2.53      3.11
    S       7.1      2.42      2.32
    S      7.25     -2.32       2.4
   Au   0.00475      3.97      2.05
   Au   -0.0472       6.9      2.45
   Au   -0.0551      4.61      4.75
   Au       2.7      4.61      2.73
   Au     -3.15      4.69      2.53
    S      2.43      7.11      2.57
    S      -2.5       7.2      2.24
   Au      4.01   -0.0303     -2.08
   Au      7.08    -0.135      -2.4
   Au       4.8    0.0536     -4.67
   Au      4.65     -2.79     -2.71
   Au       4.7      2.48     -3.16
    S      7.09     -2.42     -2.33
    S      7.24      2.25     -2.49
   Au    0.0433     -4.02      2.06
   Au    0.0733     -6.93      2.47
   Au     0.102     -4.66      4.75
   Au     -2.66     -4.64      2.76
   Au      3.17      -4.7      2.47
    S     -2.38     -7.17      2.57
    S      2.47     -7.28      2.31
   Au     -3.96   -0.0223     -2.07
   Au     -7.04    0.0691     -2.39
   Au     -4.75    -0.104     -4.66
   Au     -4.61      2.73      -2.7
   Au     -4.64     -2.53     -3.16
    S     -7.11      2.49     -2.37
    S     -7.23      -2.3     -2.45
   Au    0.0237   -0.0252     -5.78
   Au    0.0239   -0.0261     -2.06
   Au     -2.06   -0.0435     -4.02
   Au     -2.47   -0.0736     -6.93
   Au     -2.76      2.66     -4.64
   Au     -2.48     -3.17      -4.7
    S     -2.59      2.42     -7.16
    S     -2.29     -2.48     -7.28
   Au    0.0316   -0.0184      5.73
   Au    0.0291   -0.0233      2.01
   Au   0.00371      2.03      3.96
   Au     0.152      2.38      6.98
   Au      2.78      2.67      4.59
   Au     -2.53      3.15      4.69
    S      2.58      2.37      7.08
    S     -2.31      2.41       7.2
   Au      2.11  -0.00563     -4.02
   Au      2.52    0.0279     -6.93
   Au      2.79     -2.71     -4.64
   Au      2.52      3.12     -4.69
    S      2.61     -2.43     -7.18
    S      2.36      2.39      -7.3
   Au    0.0216     -2.07      3.96
   Au   -0.0769     -2.39      7.04
   Au     -2.74      -2.7      4.61
   Au      2.52     -3.16      4.65
    S     -2.44     -2.34      7.09
    S      2.35     -2.48       7.2
   Au     -2.05  -0.00471      3.97
   Au     -2.45     0.048       6.9
   Au    0.0195      2.02     -4.01
   Au     -0.07      2.36     -7.06
   Au      2.11    -0.047      3.97
   Au      2.53   -0.0694      6.87
   Au    0.0285     -2.08     -4.01
   Au     0.116      -2.4     -7.08
   Au     -3.97     -2.11   -0.0463
   Au     -6.87     -2.53   -0.0683
   Au     -4.62      -4.8    -0.116
   Au     -2.02     -4.01   -0.0202
   Au     -2.36     -7.06    0.0691
   Au     -2.03      3.96  -0.00394
   Au     -2.38      6.98    -0.146
   Au     -4.61      4.75    0.0568
   Au      2.07      3.96   -0.0223
   Au      2.39      7.04     0.065
   Au      4.67      4.75    -0.108
   Au      2.08     -4.01   -0.0295
   Au       2.4     -7.08    -0.116
   Au      4.67      -4.8    0.0563
   Au     -3.97      2.05  -0.00456
   Au      -6.9      2.45    0.0488
   Au      4.02      2.06   -0.0432
   Au      6.93      2.47   -0.0665
   Au      4.03     -2.11  -0.00583
   Au      6.93     -2.52    0.0221
    C     -7.57     -5.28     -6.67
    C     -8.25     -4.32      -5.9
    C     -8.11     -5.66     -7.91
    C     -9.46     -3.79     -6.34
    H     -7.81     -3.96     -4.95
    C     -9.31     -5.11     -8.36
    H     -7.58     -6.38     -8.54
    C       -10     -4.19     -7.57
    H       -10     -3.06     -5.73
    H     -9.71     -5.41     -9.34
    H     -10.9     -3.76     -7.92
    C     -5.22     -6.67     -7.61
    C      -5.6     -7.91     -8.15
    C     -4.26     -5.89     -8.28
    C     -5.06     -8.33     -9.37
    H     -6.32     -8.54     -7.62
    C     -3.74     -6.31     -9.51
    H     -3.91     -4.93     -7.87
    C     -4.14     -7.54       -10
    H     -5.37      -9.3     -9.79
    H     -3.03     -5.68       -10
    H     -3.73     -7.87       -11
    C     -6.63     -7.61     -5.28
    C     -5.85     -8.28     -4.33
    C     -7.86     -8.15     -5.67
    C     -6.28      -9.5      -3.8
    H     -4.89     -7.87     -3.98
    C      -8.3     -9.36     -5.12
    H     -8.49     -7.62      -6.4
    C     -7.51       -10      -4.2
    H     -5.66       -10     -3.08
    H     -9.27     -9.77     -5.43
    H     -7.86       -11     -3.77
    C     -6.68    -0.916      -7.6
    C     -7.79    -0.745     -8.44
    C     -5.88     -2.06     -7.76
    C     -8.09     -1.68     -9.43
    H     -8.44     0.132     -8.32
    C     -6.17     -2.99     -8.76
    H     -5.02     -2.23      -7.1
    C     -7.27      -2.8      -9.6
    H     -8.96     -1.54     -10.1
    H     -5.53     -3.87     -8.88
    H      -7.5     -3.54     -10.4
    C     -8.03     0.671     -5.73
    C     -8.56      1.95      -5.5
    C     -8.82    -0.452      -5.4
    C     -9.84       2.1     -4.97
    H     -7.97      2.84     -5.75
    C     -10.1    -0.294     -4.87
    H     -8.41     -1.46     -5.55
    C     -10.6     0.985     -4.65
    H     -10.2      3.11     -4.79
    H     -10.7     -1.18     -4.62
    H     -11.6      1.11     -4.22
    C     -5.94      1.86     -7.36
    C      -5.8      3.12     -6.74
    C     -5.77      1.77     -8.75
    C     -5.57      4.26     -7.51
    H     -5.88      3.21     -5.65
    C     -5.53      2.91     -9.51
    H     -5.83     0.789     -9.24
    C     -5.46      4.16     -8.89
    H     -5.48      5.24     -7.01
    H     -5.41      2.83     -10.6
    H     -5.28      5.06      -9.5
    C       1.9     -7.37     -5.99
    C      3.16     -6.76     -5.84
    C       1.8     -8.76     -5.83
    C       4.3     -7.53     -5.62
    H      3.25     -5.67     -5.91
    C      2.95     -9.53      -5.6
    H     0.826     -9.26      -5.9
    C       4.2     -8.92     -5.51
    H      5.28     -7.04     -5.52
    H      2.86     -10.6     -5.48
    H       5.1     -9.52     -5.34
    C    -0.879      -7.6     -6.72
    C    -0.713     -8.44     -7.85
    C     -2.02     -7.76     -5.93
    C     -1.65     -9.43     -8.14
    H     0.162     -8.32      -8.5
    C     -2.95     -8.76     -6.22
    H     -2.19     -7.11     -5.06
    C     -2.77      -9.6     -7.32
    H     -1.51     -10.1     -9.02
    H     -3.84     -8.88     -5.58
    H     -3.51     -10.4     -7.55
    C     0.721     -5.74     -8.08
    C         2     -5.52      -8.6
    C      -0.4     -5.41     -8.87
    C      2.16     -4.97     -9.88
    H      2.89     -5.77     -8.01
    C    -0.236     -4.87     -10.1
    H     -1.41     -5.56     -8.46
    C      1.04     -4.65     -10.7
    H      3.17     -4.78     -10.3
    H     -1.12     -4.61     -10.7
    H      1.17     -4.22     -11.7
    C      6.72     0.879     -7.61
    C      7.84     0.706     -8.44
    C      5.92      2.02     -7.76
    C      8.14      1.65     -9.42
    H      8.48    -0.175     -8.32
    C      6.22      2.95     -8.76
    H      5.05      2.18     -7.11
    C      7.33      2.77     -9.59
    H      9.02       1.5     -10.1
    H      5.58      3.83     -8.89
    H      7.56      3.51     -10.4
    C      8.09    -0.716     -5.74
    C       8.6        -2     -5.51
    C      8.87     0.402     -5.41
    C      9.88     -2.16     -4.97
    H         8     -2.89     -5.75
    C      10.1     0.237     -4.87
    H      8.47      1.41     -5.56
    C      10.7     -1.04     -4.65
    H      10.3     -3.17     -4.79
    H      10.7      1.12     -4.61
    H      11.7     -1.18     -4.22
    C      5.99      -1.9     -7.37
    C      5.84     -3.15     -6.76
    C      5.83      -1.8     -8.77
    C      5.61     -4.29     -7.52
    H      5.91     -3.25     -5.67
    C       5.6     -2.95     -9.53
    H       5.9    -0.826     -9.26
    C      5.51      -4.2     -8.91
    H      5.52     -5.27     -7.03
    H      5.49     -2.86     -10.6
    H      5.35      -5.1     -9.52
    C      7.63      5.22     -6.65
    C      8.31      4.27     -5.88
    C      8.17      5.61     -7.89
    C      9.53      3.75     -6.32
    H      7.87      3.91     -4.93
    C      9.37      5.06     -8.35
    H      7.63      6.33     -8.52
    C      10.1      4.14     -7.55
    H      10.1      3.02     -5.71
    H      9.76      5.35     -9.33
    H        11       3.7     -7.91
    C      5.28      6.63      -7.6
    C      5.65      7.87     -8.14
    C      4.31      5.86     -8.27
    C      5.12       8.3     -9.36
    H      6.37      8.51      -7.6
    C      3.79      6.29     -9.49
    H      3.96      4.91     -7.85
    C      4.21       7.5       -10
    H      5.43      9.27     -9.77
    H      3.07      5.66       -10
    H       3.8      7.83       -11
    C      6.69      7.55     -5.27
    C       5.9      8.23     -4.32
    C      7.92       8.1     -5.66
    C      6.33      9.45      -3.8
    H      4.94      7.82     -3.98
    C      8.35      9.31     -5.12
    H      8.55      7.58     -6.39
    C      7.56      9.98     -4.18
    H       5.7      9.98     -3.07
    H      9.32      9.73     -5.42
    H      7.91      10.9     -3.75
    C    -0.659       5.7     -8.08
    C     -1.94      5.49     -8.61
    C      0.46      5.36     -8.87
    C      -2.1      4.97     -9.89
    H     -2.83      5.75     -8.02
    C     0.297      4.84     -10.1
    H      1.47       5.5     -8.46
    C    -0.984      4.64     -10.7
    H     -3.11      4.79     -10.3
    H      1.18      4.57     -10.7
    H     -1.11      4.21     -11.7
    C     0.934      7.56     -6.71
    C     0.745      8.42     -7.81
    C      2.09      7.71     -5.93
    C      1.68      9.41     -8.11
    H    -0.144      8.31     -8.44
    C      3.02      8.71     -6.22
    H      2.27      7.03     -5.08
    C      2.82      9.56     -7.31
    H      1.53      10.1     -8.97
    H      3.91      8.83     -5.59
    H      3.55      10.3     -7.54
    C     -1.83       7.3     -5.95
    C     -3.09      6.69     -5.82
    C     -1.73      8.69     -5.73
    C     -4.22      7.45     -5.53
    H     -3.19       5.6     -5.94
    C     -2.86      9.44     -5.42
    H    -0.749      9.18     -5.78
    C     -4.11      8.83     -5.34
    H      -5.2      6.96     -5.45
    H     -2.77      10.5     -5.24
    H     -5.01      9.42     -5.11
    C      -7.3      5.95     -1.85
    C     -6.67      5.86     -3.11
    C     -8.69      5.74     -1.77
    C     -7.42      5.62     -4.25
    H     -5.58      5.97     -3.19
    C     -9.43      5.49     -2.92
    H     -9.19      5.78    -0.796
    C     -8.81      5.45     -4.17
    H     -6.92      5.56     -5.23
    H     -10.5      5.33     -2.85
    H     -9.39      5.26     -5.08
    C     -7.59      6.58     0.942
    C     -8.46      7.68     0.811
    C     -7.74      5.73      2.05
    C     -9.46      7.91      1.76
    H     -8.35      8.37   -0.0386
    C     -8.75      5.94      2.98
    H     -7.06      4.88      2.19
    C     -9.61      7.03      2.84
    H     -10.1      8.77      1.65
    H     -8.87      5.25      3.82
    H     -10.4      7.21      3.58
    C     -5.73      8.04    -0.591
    C     -5.59      8.64     -1.86
    C     -5.35      8.77     0.551
    C     -5.09      9.93     -1.97
    H     -5.87      8.08     -2.76
    C     -4.85      10.1     0.429
    H     -5.42      8.31      1.54
    C     -4.72      10.7    -0.833
    H     -4.98      10.4     -2.96
    H     -4.55      10.6      1.33
    H     -4.32      11.7    -0.931
    C      7.35      5.95      1.86
    C      6.73      5.81      3.12
    C      8.74      5.79      1.76
    C      7.51      5.58      4.26
    H      5.64      5.89      3.22
    C       9.5      5.53       2.9
    H      9.23      5.85     0.779
    C      8.89      5.44      4.15
    H      7.01      5.49      5.24
    H      10.6      5.39       2.8
    H      9.49      5.25      5.05
    C      5.73      8.02     0.683
    C      5.51      8.55      1.96
    C      5.41       8.8    -0.447
    C      4.98      9.83       2.1
    H      5.75      7.96      2.86
    C      4.89      10.1    -0.297
    H      5.57      8.38     -1.45
    C      4.66      10.6      0.98
    H      4.79      10.2      3.11
    H      4.63      10.7     -1.19
    H      4.23      11.6       1.1
    C       7.6      6.67    -0.916
    C      8.44      7.79    -0.745
    C      7.76      5.88     -2.06
    C      9.43      8.08     -1.68
    H      8.32      8.44     0.131
    C      8.76      6.18     -2.99
    H      7.11      5.01     -2.23
    C       9.6      7.27      -2.8
    H      10.1      8.96     -1.53
    H      8.88      5.54     -3.88
    H      10.4       7.5     -3.54
    C    -0.945      7.58      6.59
    C    -0.818      8.46      7.69
    C     -2.05      7.73      5.74
    C     -1.75      9.47      7.91
    H    0.0258      8.34      8.39
    C     -2.98      8.75      5.95
    H     -2.19      7.06      4.89
    C     -2.83      9.62      7.03
    H     -1.64      10.1      8.76
    H     -3.82      8.86      5.26
    H     -3.56      10.4      7.19
    C      1.86       7.3      5.95
    C      3.11      6.67      5.86
    C      1.77      8.69      5.74
    C      4.26      7.43      5.62
    H       3.2      5.58      5.97
    C      2.93      9.43      5.49
    H     0.798      9.19      5.77
    C      4.17      8.81      5.45
    H      5.24      6.92      5.56
    H      2.85      10.5      5.32
    H      5.08       9.4      5.26
    C     0.593      5.73      8.04
    C      1.86      5.59      8.63
    C     -0.55      5.36      8.77
    C      1.97      5.09      9.93
    H      2.76      5.87      8.07
    C    -0.428      4.86      10.1
    H     -1.54      5.43       8.3
    C     0.834      4.73      10.6
    H      2.97      4.98      10.4
    H     -1.33      4.56      10.6
    H     0.932      4.32      11.7
    C     -5.52      6.26      7.81
    C     -6.47       6.3      8.85
    C     -4.17      6.43      8.13
    C     -6.07      6.52      10.2
    H     -7.54      6.16      8.62
    C     -3.77      6.66      9.44
    H     -3.41      6.39      7.33
    C     -4.72       6.7      10.5
    H     -6.82      6.54        11
    H     -2.71      6.81      9.68
    H     -4.41      6.87      11.5
    C     -7.81      5.53      6.26
    C     -8.85      6.48       6.3
    C     -8.13      4.17      6.42
    C     -10.2      6.07      6.52
    H     -8.62      7.54      6.16
    C     -9.44      3.77      6.66
    H     -7.33      3.41      6.38
    C     -10.5      4.72       6.7
    H       -11      6.82      6.55
    H     -9.67      2.71      6.81
    H     -11.5      4.41      6.88
    C     -6.26      7.81      5.53
    C      -6.3      8.85      6.48
    C     -6.42      8.13      4.17
    C     -6.52      10.2      6.07
    H     -6.17      8.62      7.54
    C     -6.65      9.44      3.77
    H     -6.38      7.33      3.41
    C      -6.7      10.5      4.72
    H     -6.55        11      6.82
    H     -6.81      9.67      2.71
    H     -6.88      11.5      4.41
    C     -7.56     -6.72    -0.935
    C     -8.42     -7.82    -0.748
    C     -7.71     -5.93     -2.09
    C     -9.41     -8.11     -1.68
    H     -8.31     -8.46     0.139
    C     -8.71     -6.22     -3.01
    H     -7.03     -5.08     -2.27
    C     -9.56      -7.3     -2.81
    H     -10.1     -8.97     -1.52
    H     -8.82      -5.6     -3.91
    H     -10.4     -7.53     -3.55
    C      -7.3     -5.95      1.84
    C     -6.68     -5.82       3.1
    C     -8.68     -5.73      1.73
    C     -7.45     -5.54      4.23
    H      -5.6     -5.95       3.2
    C     -9.44     -5.42      2.86
    H     -9.17     -5.79     0.747
    C     -8.82     -5.34      4.11
    H     -6.96     -5.45      5.21
    H     -10.5     -5.24      2.76
    H     -9.42      -5.1         5
    C      -5.7     -8.08     0.666
    C     -5.49     -8.61      1.95
    C     -5.37     -8.86    -0.457
    C     -4.97     -9.89       2.1
    H     -5.75     -8.02      2.84
    C     -4.84     -10.1    -0.296
    H     -5.52     -8.45     -1.47
    C     -4.63     -10.7     0.986
    H     -4.81     -10.3      3.11
    H     -4.58     -10.7     -1.18
    H     -4.21     -11.7      1.11
    C     -8.04    -0.593      5.73
    C     -8.64     -1.86      5.59
    C     -8.77     0.549      5.35
    C     -9.94     -1.97      5.09
    H     -8.08     -2.76      5.87
    C     -10.1     0.429      4.86
    H     -8.31      1.54      5.43
    C     -10.7    -0.832      4.72
    H     -10.4     -2.96      4.98
    H     -10.6      1.33      4.55
    H     -11.7     -0.93      4.31
    C     -5.94     -1.85      7.31
    C     -5.74     -1.77       8.7
    C     -5.85      -3.1      6.68
    C      -5.5     -2.92      9.44
    H     -5.77    -0.794       9.2
    C     -5.62     -4.25      7.42
    H     -5.97     -3.18      5.59
    C     -5.45     -4.17      8.81
    H     -5.34     -2.85      10.5
    H     -5.56     -5.22      6.92
    H     -5.27     -5.08      9.39
    C     -6.57     0.937       7.6
    C     -7.67     0.805      8.47
    C     -5.72      2.04      7.74
    C      -7.9      1.76      9.45
    H     -8.36   -0.0449      8.36
    C     -5.94      2.97      8.76
    H     -4.88      2.19      7.06
    C     -7.03      2.84      9.61
    H     -8.77      1.65      10.1
    H     -5.25      3.82      8.87
    H     -7.22      3.58      10.4
    C     -1.86     -7.36      5.94
    C     -3.11     -6.74       5.8
    C     -1.77     -8.75      5.77
    C     -4.26     -7.51      5.57
    H     -3.21     -5.65      5.88
    C     -2.91     -9.51      5.53
    H    -0.788     -9.25      5.83
    C     -4.16     -8.89      5.45
    H     -5.23     -7.01      5.48
    H     -2.83     -10.6      5.41
    H     -5.06     -9.49      5.28
    C     0.921      -7.6      6.67
    C      0.74     -8.44      7.79
    C      2.06     -7.76      5.87
    C      1.68     -9.42      8.09
    H    -0.143     -8.31      8.43
    C      2.99     -8.76      6.17
    H      2.23      -7.1      5.01
    C       2.8     -9.59      7.28
    H      1.53     -10.1      8.96
    H      3.87     -8.89      5.53
    H      3.53     -10.4      7.51
    C    -0.664     -5.73      8.04
    C     -1.95      -5.5      8.56
    C     0.458      -5.4      8.82
    C      -2.1     -4.97      9.84
    H     -2.84     -5.74      7.96
    C     0.298     -4.87      10.1
    H      1.47     -5.56      8.42
    C    -0.982     -4.65      10.6
    H     -3.11      -4.8      10.2
    H      1.18     -4.61      10.7
    H     -1.11     -4.23      11.6
    C      5.26     -6.67      7.56
    C       4.3      -5.9      8.24
    C      5.65     -7.91       8.1
    C      3.79     -6.34      9.46
    H      3.95     -4.95      7.82
    C      5.12     -8.35      9.31
    H      6.37     -8.54      7.56
    C       4.2     -7.56        10
    H      3.06     -5.72        10
    H      5.42     -9.32      9.72
    H      3.78      -7.9        11
    C      6.67     -7.61      5.23
    C      7.91     -8.16       5.6
    C      5.89     -8.28      4.27
    C      8.34     -9.37      5.06
    H      8.55     -7.63      6.32
    C      6.32     -9.49      3.74
    H      4.93     -7.86      3.92
    C      7.53       -10      4.14
    H      9.31     -9.79      5.36
    H      5.69       -10      3.02
    H      7.86       -11      3.72
    C      7.61     -5.28      6.62
    C       8.3     -4.33      5.84
    C      8.16     -5.68      7.85
    C      9.51     -3.81      6.29
    H      7.87     -3.98      4.89
    C      9.36     -5.12      8.31
    H      7.62      -6.4      8.48
    C        10     -4.19      7.52
    H        10     -3.08      5.67
    H      9.76     -5.43      9.28
    H        11     -3.76      7.88
    C      5.74     -8.08    -0.722
    C      5.51     -8.59     -2.01
    C      5.41     -8.85     0.401
    C      4.98     -9.87     -2.16
    H      5.76        -8      -2.9
    C      4.88     -10.1     0.241
    H      5.58     -8.45      1.41
    C      4.66     -10.6     -1.04
    H      4.79     -10.3     -3.17
    H      4.63     -10.7      1.13
    H      4.22     -11.6     -1.17
    C      7.37     -5.99      -1.9
    C      6.76     -5.85     -3.16
    C      8.76     -5.85      -1.8
    C      7.53     -5.63      -4.3
    H      5.66     -5.91     -3.26
    C      9.53      -5.6     -2.94
    H      9.25     -5.93    -0.824
    C      8.92      -5.5     -4.19
    H      7.04     -5.54     -5.28
    H      10.6     -5.48     -2.85
    H      9.52     -5.32     -5.09
    C      7.61     -6.71     0.884
    C      8.44     -7.83     0.711
    C      7.77     -5.92      2.03
    C      9.42     -8.14      1.65
    H      8.31     -8.48    -0.168
    C      8.77     -6.22      2.96
    H      7.11     -5.06       2.2
    C      9.59     -7.33      2.77
    H      10.1     -9.02       1.5
    H      8.89     -5.59      3.84
    H      10.4     -7.56       3.5
    C      6.72    -0.929      7.56
    C      7.82    -0.745      8.42
    C      5.93     -2.08      7.71
    C      8.11     -1.68      9.42
    H      8.46     0.141      8.31
    C      6.22     -3.01      8.71
    H      5.08     -2.26      7.04
    C       7.3     -2.81      9.56
    H      8.97     -1.53      10.1
    H      5.59      -3.9      8.81
    H      7.53     -3.55      10.3
    C      8.08     0.664       5.7
    C      8.61      1.95      5.49
    C      8.86    -0.457      5.36
    C      9.89       2.1      4.96
    H      8.02      2.84      5.74
    C      10.1    -0.295      4.84
    H      8.45     -1.47       5.5
    C      10.7     0.985      4.64
    H      10.3      3.11      4.79
    H      10.7     -1.18      4.58
    H      11.7      1.11      4.21
    C      5.96      1.83       7.3
    C      5.83      3.09      6.69
    C      5.73      1.73      8.68
    C      5.54      4.22      7.45
    H      5.94      3.19       5.6
    C      5.42      2.86      9.44
    H      5.79     0.748      9.17
    C      5.34      4.11      8.82
    H      5.45       5.2      6.95
    H      5.23      2.76      10.5
    H      5.11         5      9.42
       676
untitled
   Au     -4.66     -4.72     -4.71
   Au    0.0241     -5.78   -0.0233
   Au    0.0264     -2.06   -0.0234
   Au      2.06     -2.06     -2.06
   Au   0.00509     -4.02     -2.11
   Au     -2.07     -2.12     -2.12
   Au   -0.0263     -6.93     -2.52
   Au   -0.0559     -4.67      -4.8
   Au      2.71     -4.65     -2.79
   Au     -3.12     -4.69     -2.53
    S      2.45     -7.15     -2.61
    S     -2.46     -7.25     -2.36
    P     -5.99     -6.02     -6.04
    P     0.411     -6.33     -6.35
    P      6.35    -0.409     -6.33
    P      6.05      5.98     -6.03
    P      -6.3     0.369     -6.32
    P     -6.28     -6.35     0.351
    P      6.33     -6.34    -0.408
    P      6.04     -6.03      5.99
    P    -0.344      6.27     -6.34
    P      6.34     0.347      6.27
    P     0.347      6.29      6.29
    P     -6.04      6.05      6.05
    P    -0.365     -6.32      6.31
    P     -6.29    -0.344      6.29
    P     -6.29      6.29    -0.344
    P      6.32      6.29     0.365
   Au     -4.73      4.73      4.73
   Au     -5.73   -0.0316    -0.018
   Au     -2.01   -0.0285   -0.0231
   Au     -2.01     -2.05      2.01
   Au     -3.96   -0.0039      2.03
   Au     -2.11      2.11      2.11
   Au     -6.98    -0.146      2.38
   Au     -4.75     0.056      4.61
   Au     -4.59     -2.78      2.68
   Au     -4.69      2.53      3.15
    S     -7.07     -2.57      2.37
    S      -7.2      2.26      2.45
   Au      4.71      4.67     -4.71
   Au    0.0178      5.73    -0.032
   Au    0.0237      2.01   -0.0284
   Au     -2.01      2.01     -2.05
   Au    0.0467      3.97     -2.11
   Au      2.12      2.07     -2.12
   Au    0.0688      6.87     -2.53
   Au     0.114      4.62     -4.81
   Au     -2.68      4.59     -2.78
   Au      3.16      4.64     -2.52
    S     -2.36      7.08     -2.56
    S      2.47       7.2     -2.38
   Au      4.71     -4.72      4.67
   Au      5.79   -0.0241   -0.0248
   Au      2.06   -0.0237   -0.0262
   Au      2.05      2.01      2.01
   Au      4.01   -0.0201      2.02
   Au      2.12     -2.12      2.07
   Au      7.07    0.0826      2.36
   Au      4.81    -0.115      4.62
   Au      4.64      2.75      2.66
   Au       4.7     -2.53      3.11
    S      7.11      2.44      2.33
    S      7.26     -2.32       2.4
   Au   0.00478      3.97      2.05
   Au   -0.0472       6.9      2.45
   Au   -0.0553      4.61      4.75
   Au       2.7      4.61      2.73
   Au     -3.15      4.69      2.53
    S      2.42      7.11      2.55
    S     -2.49       7.2      2.25
   Au      4.01   -0.0302     -2.08
   Au      7.08    -0.133      -2.4
   Au       4.8     0.054     -4.67
   Au      4.65     -2.79     -2.71
   Au       4.7      2.48     -3.16
    S       7.1     -2.45     -2.35
    S      7.25      2.26     -2.48
   Au    0.0432     -4.02      2.06
   Au    0.0726     -6.93      2.47
   Au     0.103     -4.67      4.75
   Au     -2.66     -4.64      2.76
   Au      3.16      -4.7      2.47
    S     -2.38     -7.16      2.56
    S      2.47     -7.27      2.31
   Au     -3.96   -0.0223     -2.07
   Au     -7.04     0.069     -2.39
   Au     -4.75    -0.104     -4.66
   Au     -4.61      2.73      -2.7
   Au     -4.65     -2.52     -3.16
    S     -7.11      2.49     -2.37
    S     -7.23      -2.3     -2.44
   Au    0.0236   -0.0251     -5.78
   Au    0.0238   -0.0262     -2.06
   Au     -2.06   -0.0435     -4.02
   Au     -2.47   -0.0732     -6.93
   Au     -2.76      2.66     -4.64
   Au     -2.48     -3.17      -4.7
    S     -2.57      2.41     -7.15
    S     -2.29     -2.47     -7.28
   Au    0.0316   -0.0183      5.73
   Au     0.029   -0.0234      2.01
   Au   0.00375      2.03      3.96
   Au     0.151      2.38      6.98
   Au      2.78      2.67      4.59
   Au     -2.53      3.15      4.69
    S      2.58      2.37      7.08
    S      -2.3      2.42       7.2
   Au      2.11  -0.00566     -4.02
   Au      2.52    0.0272     -6.93
   Au      2.79     -2.71     -4.64
   Au      2.53      3.12     -4.69
    S       2.6     -2.42     -7.17
    S      2.35      2.39     -7.29
   Au    0.0217     -2.07      3.96
   Au   -0.0756     -2.39      7.04
   Au     -2.74      -2.7      4.61
   Au      2.52     -3.16      4.65
    S     -2.45     -2.35       7.1
    S      2.35     -2.48       7.2
   Au     -2.05  -0.00473      3.97
   Au     -2.45    0.0478       6.9
   Au    0.0196      2.02     -4.01
   Au   -0.0713      2.36     -7.06
   Au      2.11   -0.0469      3.97
   Au      2.53   -0.0693      6.87
   Au    0.0286     -2.08     -4.01
   Au     0.117      -2.4     -7.08
   Au     -3.97     -2.11   -0.0464
   Au     -6.87     -2.53   -0.0687
   Au     -4.62      -4.8    -0.116
   Au     -2.02     -4.01   -0.0201
   Au     -2.36     -7.06    0.0708
   Au     -2.03      3.96  -0.00388
   Au     -2.38      6.98    -0.146
   Au     -4.61      4.75    0.0568
   Au      2.07      3.96   -0.0223
   Au      2.39      7.04    0.0663
   Au      4.67      4.75    -0.107
   Au      2.08     -4.01   -0.0295
   Au       2.4     -7.08    -0.117
   Au      4.67      -4.8    0.0561
   Au     -3.97      2.05  -0.00457
   Au      -6.9      2.45    0.0485
   Au      4.02      2.06   -0.0432
   Au      6.93      2.47   -0.0675
   Au      4.03     -2.11   -0.0058
   Au      6.93     -2.52    0.0227
    C     -7.56     -5.28     -6.67
    C     -8.25     -4.32      -5.9
    C     -8.11     -5.66     -7.91
    C     -9.46     -3.79     -6.34
    H     -7.81     -3.96     -4.95
    C     -9.31     -5.11     -8.36
    H     -7.57     -6.38     -8.54
    C       -10     -4.19     -7.57
    H     -9.99     -3.06     -5.73
    H     -9.71     -5.41     -9.34
    H     -10.9     -3.76     -7.92
    C     -5.22     -6.67     -7.61
    C      -5.6     -7.91     -8.15
    C     -4.26     -5.89     -8.29
    C     -5.06     -8.33     -9.37
    H     -6.32     -8.54     -7.62
    C     -3.75     -6.31     -9.51
    H     -3.92     -4.93     -7.87
    C     -4.14     -7.54       -10
    H     -5.37      -9.3     -9.79
    H     -3.03     -5.68       -10
    H     -3.73     -7.88       -11
    C     -6.63     -7.61     -5.28
    C     -5.85     -8.28     -4.33
    C     -7.86     -8.15     -5.67
    C     -6.29      -9.5      -3.8
    H     -4.89     -7.87     -3.97
    C      -8.3     -9.36     -5.12
    H     -8.49     -7.62      -6.4
    C     -7.51       -10      -4.2
    H     -5.66       -10     -3.08
    H     -9.27     -9.77     -5.43
    H     -7.86       -11     -3.77
    C     -6.68    -0.916      -7.6
    C     -7.79    -0.745     -8.44
    C     -5.88     -2.06     -7.76
    C     -8.09     -1.68     -9.43
    H     -8.44     0.132     -8.32
    C     -6.17     -2.99     -8.76
    H     -5.02     -2.23      -7.1
    C     -7.27      -2.8      -9.6
    H     -8.96     -1.54     -10.1
    H     -5.54     -3.87     -8.88
    H      -7.5     -3.54     -10.4
    C     -8.03     0.671     -5.73
    C     -8.56      1.95      -5.5
    C     -8.82    -0.452      -5.4
    C     -9.84       2.1     -4.97
    H     -7.97      2.84     -5.75
    C     -10.1    -0.294     -4.87
    H     -8.41     -1.46     -5.55
    C     -10.6     0.984     -4.65
    H     -10.2      3.11     -4.79
    H     -10.7     -1.18     -4.62
    H     -11.6      1.11     -4.22
    C     -5.94      1.86     -7.36
    C      -5.8      3.12     -6.74
    C     -5.77      1.77     -8.75
    C     -5.57      4.26     -7.51
    H     -5.88      3.21     -5.65
    C     -5.53      2.91     -9.51
    H     -5.83     0.788     -9.24
    C     -5.45      4.16     -8.89
    H     -5.48      5.24     -7.01
    H     -5.41      2.82     -10.6
    H     -5.28      5.06      -9.5
    C       1.9     -7.37     -5.99
    C      3.16     -6.76     -5.84
    C       1.8     -8.76     -5.83
    C       4.3     -7.53     -5.62
    H      3.26     -5.67     -5.91
    C      2.95     -9.53      -5.6
    H     0.826     -9.25      -5.9
    C       4.2     -8.92     -5.51
    H      5.28     -7.04     -5.52
    H      2.86     -10.6     -5.48
    H       5.1     -9.52     -5.34
    C     -0.88     -7.61     -6.72
    C    -0.713     -8.44     -7.85
    C     -2.02     -7.76     -5.93
    C     -1.65     -9.43     -8.14
    H     0.162     -8.32      -8.5
    C     -2.95     -8.76     -6.22
    H     -2.19     -7.11     -5.06
    C     -2.77     -9.59     -7.32
    H     -1.51     -10.1     -9.02
    H     -3.84     -8.88     -5.58
    H     -3.51     -10.4     -7.55
    C     0.721     -5.74     -8.08
    C         2     -5.52      -8.6
    C      -0.4     -5.41     -8.87
    C      2.16     -4.97     -9.88
    H      2.89     -5.77     -8.01
    C    -0.237     -4.87     -10.1
    H     -1.41     -5.56     -8.46
    C      1.04     -4.65     -10.7
    H      3.17     -4.78     -10.3
    H     -1.12     -4.61     -10.7
    H      1.17     -4.22     -11.7
    C      6.72     0.879     -7.61
    C      7.84     0.707     -8.44
    C      5.92      2.02     -7.76
    C      8.14      1.65     -9.42
    H      8.49    -0.174     -8.32
    C      6.22      2.95     -8.76
    H      5.05      2.18     -7.11
    C      7.33      2.77     -9.59
    H      9.02       1.5     -10.1
    H      5.58      3.83     -8.89
    H      7.56      3.51     -10.4
    C      8.08    -0.717     -5.74
    C       8.6        -2     -5.51
    C      8.87     0.402     -5.41
    C      9.88     -2.16     -4.97
    H         8     -2.89     -5.75
    C      10.1     0.237     -4.87
    H      8.47      1.41     -5.57
    C      10.7     -1.04     -4.65
    H      10.3     -3.17     -4.79
    H      10.7      1.12     -4.61
    H      11.7     -1.18     -4.22
    C      5.99      -1.9     -7.37
    C      5.84     -3.15     -6.76
    C      5.83      -1.8     -8.76
    C      5.62      -4.3     -7.53
    H      5.91     -3.25     -5.67
    C       5.6     -2.95     -9.53
    H       5.9    -0.825     -9.26
    C      5.51      -4.2     -8.91
    H      5.52     -5.27     -7.03
    H      5.48     -2.86     -10.6
    H      5.34      -5.1     -9.52
    C      7.63      5.22     -6.65
    C      8.31      4.27     -5.88
    C      8.17      5.61     -7.89
    C      9.52      3.75     -6.32
    H      7.87      3.92     -4.93
    C      9.37      5.06     -8.34
    H      7.63      6.33     -8.53
    C      10.1      4.14     -7.55
    H      10.1      3.02      -5.7
    H      9.77      5.35     -9.32
    H        11      3.71      -7.9
    C      5.28      6.63      -7.6
    C      5.66      7.87     -8.14
    C      4.32      5.86     -8.27
    C      5.12       8.3     -9.36
    H      6.38       8.5     -7.61
    C       3.8      6.29     -9.49
    H      3.96       4.9     -7.86
    C      4.21       7.5       -10
    H      5.43      9.27     -9.77
    H      3.07      5.66       -10
    H       3.8      7.84       -11
    C      6.68      7.55     -5.27
    C       5.9      8.23     -4.32
    C      7.92       8.1     -5.66
    C      6.33      9.45      -3.8
    H      4.94      7.82     -3.97
    C      8.35      9.31     -5.12
    H      8.55      7.57     -6.39
    C      7.56      9.98     -4.19
    H       5.7      9.98     -3.07
    H      9.32      9.73     -5.42
    H      7.91      10.9     -3.76
    C     -0.66       5.7     -8.08
    C     -1.94      5.49     -8.61
    C      0.46      5.36     -8.87
    C      -2.1      4.97     -9.89
    H     -2.83      5.75     -8.02
    C     0.297      4.84     -10.1
    H      1.47       5.5     -8.46
    C    -0.984      4.64     -10.7
    H     -3.11      4.79     -10.3
    H      1.18      4.57     -10.7
    H     -1.11      4.21     -11.7
    C     0.934      7.56     -6.71
    C     0.745      8.42     -7.81
    C      2.09      7.71     -5.93
    C      1.68      9.41     -8.11
    H    -0.144      8.31     -8.45
    C      3.02      8.71     -6.22
    H      2.27      7.03     -5.08
    C      2.82      9.56     -7.31
    H      1.52      10.1     -8.97
    H      3.91      8.83     -5.59
    H      3.55      10.3     -7.54
    C     -1.83       7.3     -5.95
    C     -3.09      6.69     -5.82
    C     -1.73      8.69     -5.73
    C     -4.22      7.45     -5.53
    H     -3.19       5.6     -5.94
    C     -2.86      9.44     -5.42
    H    -0.749      9.18     -5.78
    C     -4.11      8.83     -5.34
    H      -5.2      6.96     -5.45
    H     -2.76      10.5     -5.24
    H     -5.01      9.42     -5.11
    C      -7.3      5.95     -1.85
    C     -6.67      5.86     -3.11
    C     -8.69      5.74     -1.77
    C     -7.42      5.62     -4.26
    H     -5.58      5.97     -3.19
    C     -9.43      5.49     -2.92
    H     -9.19      5.77    -0.796
    C     -8.81      5.45     -4.17
    H     -6.92      5.56     -5.23
    H     -10.5      5.33     -2.85
    H      -9.4      5.26     -5.08
    C     -7.59      6.58     0.942
    C     -8.46      7.68     0.812
    C     -7.74      5.73      2.05
    C     -9.46      7.91      1.76
    H     -8.35      8.37   -0.0371
    C     -8.75      5.94      2.98
    H     -7.06      4.88      2.19
    C     -9.61      7.03      2.84
    H     -10.1      8.77      1.65
    H     -8.87      5.25      3.82
    H     -10.4      7.21      3.57
    C     -5.73      8.04    -0.591
    C     -5.59      8.64     -1.86
    C     -5.35      8.77     0.551
    C     -5.09      9.93     -1.97
    H     -5.87      8.08     -2.76
    C     -4.85      10.1     0.429
    H     -5.42      8.31      1.54
    C     -4.72      10.7    -0.833
    H     -4.98      10.4     -2.97
    H     -4.55      10.6      1.33
    H     -4.32      11.7    -0.931
    C      7.35      5.95      1.86
    C      6.74      5.81      3.12
    C      8.74      5.78      1.76
    C      7.51      5.58      4.26
    H      5.65      5.88      3.22
    C       9.5      5.53       2.9
    H      9.23      5.85     0.781
    C      8.89      5.45      4.15
    H      7.01      5.49      5.23
    H      10.6      5.39      2.81
    H      9.49      5.26      5.05
    C      5.73      8.02      0.68
    C      5.51      8.55      1.96
    C      5.41       8.8    -0.449
    C      4.97      9.83       2.1
    H      5.75      7.96      2.85
    C      4.88      10.1    -0.297
    H      5.57      8.38     -1.45
    C      4.66      10.6      0.98
    H      4.79      10.2      3.11
    H      4.63      10.7     -1.19
    H      4.23      11.6       1.1
    C       7.6      6.67    -0.917
    C      8.44      7.79    -0.744
    C      7.76      5.88     -2.06
    C      9.43      8.08     -1.68
    H      8.32      8.44     0.132
    C      8.76      6.18     -2.99
    H      7.11      5.01     -2.23
    C       9.6      7.27      -2.8
    H      10.1      8.96     -1.53
    H      8.88      5.54     -3.88
    H      10.4       7.5     -3.54
    C    -0.944      7.59      6.59
    C    -0.817      8.46      7.69
    C     -2.05      7.73      5.74
    C     -1.76      9.46      7.91
    H    0.0273      8.35      8.38
    C     -2.98      8.75      5.95
    H     -2.19      7.06      4.89
    C     -2.83      9.62      7.03
    H     -1.64      10.1      8.76
    H     -3.82      8.86      5.26
    H     -3.57      10.4      7.19
    C      1.86       7.3      5.95
    C      3.11      6.67      5.86
    C      1.77      8.69      5.74
    C      4.26      7.43      5.62
    H       3.2      5.58      5.97
    C      2.93      9.43      5.49
    H     0.798      9.19      5.77
    C      4.17      8.81      5.45
    H      5.24      6.92      5.56
    H      2.85      10.5      5.32
    H      5.08       9.4      5.26
    C     0.593      5.73      8.04
    C      1.86      5.59      8.63
    C     -0.55      5.35      8.77
    C      1.97      5.09      9.93
    H      2.76      5.87      8.08
    C    -0.428      4.86      10.1
    H     -1.54      5.43       8.3
    C     0.834      4.72      10.6
    H      2.97      4.98      10.4
    H     -1.33      4.56      10.6
    H     0.932      4.32      11.7
    C     -5.52      6.26      7.81
    C     -6.47       6.3      8.85
    C     -4.17      6.43      8.13
    C     -6.07      6.52      10.2
    H     -7.54      6.16      8.62
    C     -3.77      6.66      9.44
    H     -3.41      6.39      7.33
    C     -4.72       6.7      10.5
    H     -6.82      6.54        11
    H     -2.71      6.81      9.68
    H     -4.41      6.87      11.5
    C     -7.81      5.53      6.26
    C     -8.85      6.48       6.3
    C     -8.13      4.17      6.42
    C     -10.2      6.07      6.52
    H     -8.62      7.54      6.16
    C     -9.44      3.77      6.66
    H     -7.33      3.41      6.38
    C     -10.5      4.72       6.7
    H       -11      6.82      6.55
    H     -9.67      2.71      6.81
    H     -11.5      4.41      6.88
    C     -6.26      7.81      5.53
    C      -6.3      8.85      6.48
    C     -6.42      8.13      4.17
    C     -6.52      10.2      6.07
    H     -6.17      8.62      7.54
    C     -6.66      9.44      3.77
    H     -6.38      7.33      3.41
    C      -6.7      10.5      4.72
    H     -6.55        11      6.82
    H     -6.81      9.67      2.71
    H     -6.88      11.5      4.41
    C     -7.56     -6.72    -0.935
    C     -8.42     -7.82    -0.748
    C     -7.71     -5.93     -2.09
    C     -9.41     -8.11     -1.68
    H     -8.31     -8.45     0.139
    C     -8.71     -6.22     -3.01
    H     -7.03     -5.08     -2.27
    C     -9.56      -7.3     -2.81
    H     -10.1     -8.97     -1.52
    H     -8.82     -5.59     -3.91
    H     -10.3     -7.53     -3.55
    C      -7.3     -5.95      1.84
    C     -6.68     -5.82       3.1
    C     -8.68     -5.73      1.73
    C     -7.45     -5.54      4.23
    H      -5.6     -5.95       3.2
    C     -9.44     -5.42      2.86
    H     -9.17     -5.79     0.747
    C     -8.82     -5.34      4.11
    H     -6.96     -5.45      5.21
    H     -10.5     -5.24      2.76
    H     -9.42      -5.1         5
    C      -5.7     -8.08     0.665
    C     -5.49     -8.61      1.95
    C     -5.36     -8.86    -0.457
    C     -4.97     -9.89       2.1
    H     -5.75     -8.02      2.84
    C     -4.84     -10.1    -0.296
    H     -5.52     -8.45     -1.47
    C     -4.63     -10.7     0.985
    H     -4.81     -10.3      3.11
    H     -4.58     -10.7     -1.18
    H     -4.21     -11.7      1.11
    C     -8.04    -0.592      5.73
    C     -8.64     -1.86      5.59
    C     -8.77      0.55      5.35
    C     -9.93     -1.97      5.09
    H     -8.08     -2.76      5.87
    C     -10.1     0.429      4.86
    H     -8.31      1.54      5.43
    C     -10.7    -0.832      4.72
    H     -10.4     -2.96      4.98
    H     -10.6      1.33      4.55
    H     -11.7    -0.931      4.32
    C     -5.95     -1.85      7.31
    C     -5.74     -1.77       8.7
    C     -5.85      -3.1      6.68
    C      -5.5     -2.92      9.44
    H     -5.77    -0.795       9.2
    C     -5.62     -4.25      7.42
    H     -5.97     -3.18      5.59
    C     -5.45     -4.17      8.81
    H     -5.34     -2.85      10.5
    H     -5.56     -5.23      6.92
    H     -5.27     -5.08      9.39
    C     -6.57     0.938      7.59
    C     -7.67     0.807      8.46
    C     -5.72      2.04      7.74
    C      -7.9      1.76      9.46
    H     -8.36   -0.0422      8.36
    C     -5.94      2.97      8.76
    H     -4.88      2.19      7.06
    C     -7.03      2.84      9.61
    H     -8.77      1.65      10.1
    H     -5.25      3.82      8.87
    H     -7.21      3.58      10.4
    C     -1.86     -7.36      5.94
    C     -3.12     -6.74       5.8
    C     -1.76     -8.75      5.77
    C     -4.26     -7.51      5.57
    H     -3.21     -5.65      5.88
    C     -2.91     -9.51      5.53
    H    -0.787     -9.24      5.83
    C     -4.16     -8.89      5.45
    H     -5.23     -7.01      5.49
    H     -2.83     -10.6      5.41
    H     -5.06     -9.49      5.28
    C     0.921      -7.6      6.67
    C     0.741     -8.44      7.79
    C      2.06     -7.76      5.87
    C      1.68     -9.42      8.09
    H    -0.142     -8.31      8.43
    C      2.99     -8.76      6.17
    H      2.23      -7.1      5.01
    C       2.8     -9.59      7.28
    H      1.53     -10.1      8.96
    H      3.88     -8.89      5.54
    H      3.53     -10.4      7.51
    C    -0.666     -5.73      8.04
    C     -1.95      -5.5      8.56
    C     0.457      -5.4      8.82
    C      -2.1     -4.97      9.84
    H     -2.84     -5.74      7.96
    C     0.298     -4.87      10.1
    H      1.47     -5.56      8.41
    C    -0.982     -4.65      10.6
    H     -3.11      -4.8      10.2
    H      1.18     -4.62      10.7
    H     -1.11     -4.23      11.6
    C      5.26     -6.68      7.56
    C       4.3      -5.9      8.24
    C      5.65     -7.91       8.1
    C      3.79     -6.34      9.46
    H      3.95     -4.95      7.82
    C      5.12     -8.35      9.31
    H      6.37     -8.54      7.56
    C      4.19     -7.56      9.99
    H      3.06     -5.72        10
    H      5.42     -9.32      9.72
    H      3.78      -7.9        11
    C      6.67     -7.61      5.23
    C      7.91     -8.16       5.6
    C      5.89     -8.28      4.27
    C      8.34     -9.37      5.06
    H      8.55     -7.63      6.32
    C      6.32      -9.5      3.74
    H      4.93     -7.86      3.92
    C      7.53       -10      4.14
    H      9.31     -9.79      5.36
    H      5.69       -10      3.02
    H      7.87       -11      3.72
    C      7.61     -5.28      6.62
    C       8.3     -4.33      5.84
    C      8.16     -5.67      7.85
    C      9.51     -3.81      6.29
    H      7.87     -3.98       4.9
    C      9.36     -5.12      8.31
    H      7.62      -6.4      8.48
    C        10      -4.2      7.52
    H        10     -3.08      5.67
    H      9.76     -5.43      9.28
    H        11     -3.76      7.87
    C      5.74     -8.08    -0.722
    C      5.51     -8.59     -2.01
    C      5.41     -8.86     0.401
    C      4.98     -9.87     -2.16
    H      5.76        -8      -2.9
    C      4.88     -10.1      0.24
    H      5.58     -8.45      1.41
    C      4.66     -10.6     -1.04
    H      4.79     -10.3     -3.17
    H      4.62     -10.7      1.12
    H      4.22     -11.6     -1.17
    C      7.37     -5.99      -1.9
    C      6.76     -5.85     -3.16
    C      8.76     -5.85      -1.8
    C      7.53     -5.63      -4.3
    H      5.66     -5.91     -3.26
    C      9.53      -5.6     -2.94
    H      9.26     -5.92    -0.824
    C      8.92     -5.51     -4.19
    H      7.04     -5.54     -5.28
    H      10.6     -5.48     -2.85
    H      9.52     -5.32     -5.09
    C      7.61     -6.71     0.883
    C      8.44     -7.84      0.71
    C      7.77     -5.92      2.03
    C      9.42     -8.14      1.65
    H      8.31     -8.48    -0.168
    C      8.76     -6.22      2.96
    H      7.11     -5.06       2.2
    C      9.59     -7.33      2.77
    H      10.1     -9.02       1.5
    H      8.89     -5.59      3.84
    H      10.4     -7.56      3.51
    C      6.72     -0.93      7.56
    C      7.82    -0.745      8.42
    C      5.93     -2.08      7.71
    C      8.11     -1.68      9.41
    H      8.46     0.141      8.31
    C      6.22     -3.01      8.71
    H      5.08     -2.26      7.04
    C       7.3     -2.81      9.56
    H      8.97     -1.53      10.1
    H      5.59     -3.91      8.82
    H      7.53     -3.55      10.3
    C      8.08     0.664       5.7
    C      8.61      1.95      5.49
    C      8.86    -0.457      5.36
    C      9.89       2.1      4.96
    H      8.02      2.84      5.74
    C      10.1    -0.296      4.84
    H      8.45     -1.47       5.5
    C      10.7     0.985      4.64
    H      10.3      3.11      4.79
    H      10.7     -1.18      4.57
    H      11.7      1.11      4.21
    C      5.96      1.83       7.3
    C      5.83      3.09      6.69
    C      5.73      1.73      8.68
    C      5.54      4.22      7.45
    H      5.94      3.19       5.6
    C      5.42      2.86      9.44
    H      5.79     0.748      9.17
    C      5.34      4.11      8.82
    H      5.44       5.2      6.95
    H      5.23      2.76      10.5
    H      5.11         5      9.42
       676
untitled
   Au     -4.66     -4.72     -4.71
   Au    0.0241     -5.78   -0.0233
   Au    0.0264     -2.06   -0.0234
   Au      2.06     -2.06     -2.06
   Au   0.00507     -4.03     -2.11
   Au     -2.07     -2.12     -2.12
   Au   -0.0262     -6.93     -2.52
   Au    -0.056     -4.67      -4.8
   Au      2.71     -4.65     -2.79
   Au     -3.12     -4.69     -2.53
    S      2.44     -7.15      -2.6
    S     -2.46     -7.24     -2.36
    P     -5.99     -6.02     -6.04
    P     0.411     -6.33     -6.35
    P      6.35    -0.409     -6.33
    P      6.05      5.98     -6.03
    P      -6.3     0.368     -6.32
    P     -6.28     -6.35     0.351
    P      6.33     -6.34    -0.408
    P      6.04     -6.03      5.99
    P    -0.345      6.27     -6.34
    P      6.34     0.347      6.27
    P     0.347      6.29      6.29
    P     -6.04      6.05      6.05
    P    -0.366     -6.32       6.3
    P     -6.29    -0.344      6.29
    P     -6.29      6.29    -0.344
    P      6.32      6.29     0.365
   Au     -4.73      4.73      4.73
   Au     -5.73   -0.0317   -0.0179
   Au     -2.01   -0.0286   -0.0232
   Au     -2.01     -2.05      2.01
   Au     -3.96  -0.00387      2.03
   Au     -2.11      2.11      2.11
   Au     -6.98    -0.146      2.38
   Au     -4.75    0.0561      4.61
   Au     -4.59     -2.78      2.68
   Au     -4.69      2.53      3.15
    S     -7.07     -2.57      2.37
    S      -7.2      2.26      2.45
   Au      4.71      4.67     -4.71
   Au    0.0179      5.73   -0.0319
   Au    0.0237      2.01   -0.0285
   Au     -2.01      2.01     -2.05
   Au    0.0467      3.97     -2.11
   Au      2.12      2.07     -2.12
   Au    0.0688      6.87     -2.53
   Au     0.114      4.62     -4.81
   Au     -2.68      4.59     -2.78
   Au      3.16      4.64     -2.52
    S     -2.36      7.08     -2.56
    S      2.48       7.2     -2.38
   Au      4.71     -4.72      4.67
   Au      5.79   -0.0241   -0.0247
   Au      2.06   -0.0237   -0.0262
   Au      2.05      2.01      2.01
   Au      4.01   -0.0201      2.02
   Au      2.12     -2.12      2.07
   Au      7.06    0.0814      2.36
   Au      4.81    -0.115      4.62
   Au      4.64      2.75      2.66
   Au       4.7     -2.53      3.11
    S      7.11      2.45      2.34
    S      7.27     -2.32       2.4
   Au    0.0048      3.97      2.05
   Au   -0.0472       6.9      2.45
   Au   -0.0554      4.61      4.75
   Au       2.7      4.61      2.73
   Au     -3.15      4.69      2.53
    S      2.41      7.11      2.54
    S     -2.48       7.2      2.25
   Au      4.01   -0.0301     -2.08
   Au      7.08    -0.131      -2.4
   Au       4.8    0.0542     -4.67
   Au      4.65     -2.79     -2.71
   Au       4.7      2.48     -3.16
    S      7.11     -2.47     -2.36
    S      7.25      2.26     -2.48
   Au    0.0432     -4.02      2.06
   Au    0.0722     -6.93      2.47
   Au     0.103     -4.67      4.75
   Au     -2.66     -4.64      2.76
   Au      3.16      -4.7      2.48
    S     -2.37     -7.15      2.55
    S      2.47     -7.27      2.31
   Au     -3.96   -0.0222     -2.07
   Au     -7.04    0.0689     -2.39
   Au     -4.75    -0.104     -4.66
   Au     -4.61      2.73      -2.7
   Au     -4.65     -2.52     -3.16
    S     -7.11      2.49     -2.38
    S     -7.23      -2.3     -2.44
   Au    0.0235   -0.0251     -5.78
   Au    0.0238   -0.0263     -2.06
   Au     -2.06   -0.0435     -4.02
   Au     -2.47   -0.0729     -6.93
   Au     -2.76      2.66     -4.64
   Au     -2.48     -3.17      -4.7
    S     -2.56       2.4     -7.15
    S     -2.29     -2.47     -7.27
   Au    0.0316   -0.0183      5.73
   Au    0.0289   -0.0235      2.01
   Au   0.00377      2.03      3.96
   Au      0.15      2.38      6.98
   Au      2.78      2.67      4.59
   Au     -2.53      3.15      4.69
    S      2.57      2.37      7.08
    S      -2.3      2.43       7.2
   Au      2.11  -0.00568     -4.03
   Au      2.52    0.0268     -6.93
   Au      2.79     -2.71     -4.64
   Au      2.53      3.12     -4.69
    S      2.59     -2.42     -7.17
    S      2.34      2.39     -7.29
   Au    0.0217     -2.07      3.96
   Au   -0.0747     -2.39      7.04
   Au     -2.74      -2.7      4.61
   Au      2.52     -3.16      4.65
    S     -2.46     -2.35       7.1
    S      2.35     -2.48       7.2
   Au     -2.05  -0.00474      3.97
   Au     -2.45    0.0476       6.9
   Au    0.0196      2.02     -4.01
   Au   -0.0721      2.36     -7.06
   Au      2.11   -0.0469      3.97
   Au      2.53   -0.0692      6.87
   Au    0.0286     -2.08     -4.01
   Au     0.118      -2.4     -7.08
   Au     -3.97     -2.11   -0.0464
   Au     -6.87     -2.53    -0.069
   Au     -4.62      -4.8    -0.116
   Au     -2.02     -4.01   -0.0201
   Au     -2.36     -7.06    0.0718
   Au     -2.03      3.96  -0.00384
   Au     -2.38      6.98    -0.146
   Au     -4.61      4.75    0.0568
   Au      2.07      3.96   -0.0222
   Au      2.39      7.04    0.0672
   Au      4.67      4.75    -0.106
   Au      2.08     -4.01   -0.0295
   Au       2.4     -7.08    -0.118
   Au      4.67      -4.8     0.056
   Au     -3.97      2.05  -0.00457
   Au      -6.9      2.45    0.0484
   Au      4.02      2.06   -0.0432
   Au      6.93      2.47   -0.0682
   Au      4.03     -2.11  -0.00578
   Au      6.93     -2.52     0.023
    C     -7.56     -5.28     -6.67
    C     -8.25     -4.32      -5.9
    C     -8.11     -5.66     -7.91
    C     -9.46     -3.79     -6.34
    H     -7.81     -3.96     -4.95
    C     -9.31     -5.11     -8.36
    H     -7.57     -6.38     -8.54
    C       -10     -4.19     -7.57
    H     -9.99     -3.06     -5.73
    H     -9.71     -5.41     -9.34
    H     -10.9     -3.76     -7.91
    C     -5.22     -6.67     -7.61
    C      -5.6     -7.91     -8.15
    C     -4.26     -5.89     -8.29
    C     -5.06     -8.33     -9.37
    H     -6.32     -8.54     -7.62
    C     -3.75     -6.31     -9.51
    H     -3.92     -4.93     -7.87
    C     -4.14     -7.54       -10
    H     -5.37      -9.3     -9.79
    H     -3.03     -5.68       -10
    H     -3.72     -7.88       -11
    C     -6.63     -7.61     -5.28
    C     -5.85     -8.28     -4.33
    C     -7.86     -8.15     -5.67
    C     -6.29      -9.5      -3.8
    H     -4.89     -7.87     -3.97
    C      -8.3     -9.36     -5.12
    H     -8.49     -7.62      -6.4
    C     -7.51       -10      -4.2
    H     -5.66       -10     -3.08
    H     -9.27     -9.77     -5.43
    H     -7.86       -11     -3.77
    C     -6.68    -0.917      -7.6
    C     -7.79    -0.745     -8.44
    C     -5.88     -2.06     -7.76
    C     -8.09     -1.68     -9.43
    H     -8.44     0.132     -8.32
    C     -6.17     -2.99     -8.76
    H     -5.02     -2.23      -7.1
    C     -7.27      -2.8      -9.6
    H     -8.96     -1.54     -10.1
    H     -5.54     -3.87     -8.88
    H      -7.5     -3.54     -10.4
    C     -8.03     0.672     -5.73
    C     -8.56      1.95      -5.5
    C     -8.82    -0.452      -5.4
    C     -9.84       2.1     -4.97
    H     -7.97      2.84     -5.75
    C     -10.1    -0.295     -4.87
    H     -8.41     -1.46     -5.56
    C     -10.6     0.984     -4.65
    H     -10.2      3.11     -4.79
    H     -10.7     -1.18     -4.62
    H     -11.6      1.11     -4.22
    C     -5.94      1.86     -7.35
    C      -5.8      3.12     -6.74
    C     -5.77      1.77     -8.75
    C     -5.57      4.26     -7.51
    H     -5.88      3.21     -5.65
    C     -5.53      2.91     -9.51
    H     -5.83     0.788     -9.24
    C     -5.45      4.16     -8.89
    H     -5.48      5.24     -7.01
    H      -5.4      2.82     -10.6
    H     -5.28      5.06      -9.5
    C       1.9     -7.37     -5.99
    C      3.16     -6.76     -5.84
    C       1.8     -8.76     -5.84
    C       4.3     -7.53     -5.62
    H      3.26     -5.67     -5.91
    C      2.95     -9.53      -5.6
    H     0.825     -9.25     -5.91
    C       4.2     -8.92     -5.51
    H      5.28     -7.04     -5.53
    H      2.86     -10.6     -5.48
    H       5.1     -9.52     -5.34
    C     -0.88     -7.61     -6.72
    C    -0.713     -8.44     -7.85
    C     -2.02     -7.76     -5.93
    C     -1.65     -9.43     -8.14
    H     0.162     -8.32      -8.5
    C     -2.95     -8.76     -6.22
    H     -2.19     -7.11     -5.06
    C     -2.77     -9.59     -7.32
    H     -1.51     -10.1     -9.02
    H     -3.84     -8.88     -5.58
    H     -3.51     -10.4     -7.55
    C     0.721     -5.74     -8.08
    C         2     -5.52      -8.6
    C      -0.4     -5.41     -8.86
    C      2.16     -4.97     -9.88
    H      2.89     -5.77     -8.01
    C    -0.237     -4.87     -10.1
    H     -1.41     -5.56     -8.46
    C      1.04     -4.65     -10.7
    H      3.17     -4.78     -10.3
    H     -1.12     -4.61     -10.7
    H      1.17     -4.22     -11.7
    C      6.72     0.879     -7.61
    C      7.84     0.707     -8.44
    C      5.92      2.02     -7.76
    C      8.14      1.65     -9.42
    H      8.49    -0.172     -8.32
    C      6.22      2.95     -8.76
    H      5.06      2.19     -7.11
    C      7.32      2.77     -9.59
    H      9.02       1.5     -10.1
    H      5.58      3.83     -8.89
    H      7.55      3.51     -10.4
    C      8.08    -0.718     -5.74
    C       8.6        -2     -5.51
    C      8.87     0.401     -5.41
    C      9.88     -2.16     -4.97
    H         8     -2.89     -5.75
    C      10.1     0.237     -4.87
    H      8.47      1.41     -5.57
    C      10.7     -1.04     -4.65
    H      10.3     -3.17     -4.79
    H      10.7      1.12     -4.61
    H      11.7     -1.17     -4.22
    C      5.99      -1.9     -7.37
    C      5.84     -3.16     -6.76
    C      5.83      -1.8     -8.76
    C      5.62      -4.3     -7.53
    H      5.91     -3.25     -5.67
    C       5.6     -2.95     -9.53
    H       5.9    -0.825     -9.26
    C      5.51      -4.2     -8.91
    H      5.52     -5.27     -7.03
    H      5.48     -2.86     -10.6
    H      5.34      -5.1     -9.52
    C      7.62      5.22     -6.66
    C      8.31      4.27     -5.88
    C      8.17      5.61     -7.89
    C      9.52      3.75     -6.32
    H      7.87      3.92     -4.93
    C      9.37      5.06     -8.34
    H      7.63      6.33     -8.53
    C      10.1      4.14     -7.55
    H      10.1      3.02      -5.7
    H      9.77      5.35     -9.32
    H        11      3.71      -7.9
    C      5.28      6.63      -7.6
    C      5.66      7.87     -8.14
    C      4.32      5.85     -8.28
    C      5.12       8.3     -9.36
    H      6.38       8.5     -7.61
    C       3.8      6.29     -9.49
    H      3.96       4.9     -7.86
    C      4.21       7.5       -10
    H      5.43      9.27     -9.77
    H      3.07      5.66       -10
    H      3.79      7.84       -11
    C      6.68      7.55     -5.27
    C       5.9      8.23     -4.32
    C      7.92       8.1     -5.66
    C      6.33      9.45      -3.8
    H      4.94      7.82     -3.97
    C      8.35      9.31     -5.12
    H      8.54      7.57     -6.39
    C      7.56      9.99     -4.19
    H      5.71      9.99     -3.07
    H      9.32      9.73     -5.42
    H      7.91      10.9     -3.76
    C     -0.66       5.7     -8.08
    C     -1.94      5.49     -8.61
    C      0.46      5.36     -8.87
    C      -2.1      4.97     -9.89
    H     -2.83      5.75     -8.02
    C     0.297      4.84     -10.1
    H      1.47       5.5     -8.46
    C    -0.984      4.64     -10.7
    H     -3.11      4.79     -10.3
    H      1.18      4.57     -10.7
    H     -1.11      4.21     -11.7
    C     0.934      7.56     -6.71
    C     0.745      8.42     -7.81
    C      2.09      7.71     -5.93
    C      1.68      9.41     -8.11
    H    -0.144      8.31     -8.45
    C      3.02      8.71     -6.22
    H      2.27      7.03     -5.08
    C      2.82      9.56     -7.31
    H      1.52      10.1     -8.97
    H      3.91      8.82     -5.59
    H      3.55      10.3     -7.54
    C     -1.83       7.3     -5.95
    C     -3.09      6.69     -5.82
    C     -1.73      8.69     -5.73
    C     -4.22      7.45     -5.53
    H     -3.19       5.6     -5.94
    C     -2.86      9.44     -5.42
    H    -0.749      9.18     -5.78
    C     -4.11      8.83     -5.34
    H      -5.2      6.96     -5.45
    H     -2.76      10.5     -5.24
    H     -5.01      9.42     -5.11
    C      -7.3      5.95     -1.85
    C     -6.67      5.85     -3.11
    C     -8.69      5.74     -1.77
    C     -7.42      5.62     -4.26
    H     -5.58      5.97     -3.19
    C     -9.43      5.49     -2.92
    H     -9.19      5.77    -0.796
    C     -8.81      5.45     -4.17
    H     -6.92      5.56     -5.23
    H     -10.5      5.33     -2.85
    H      -9.4      5.26     -5.08
    C     -7.59      6.58     0.943
    C     -8.46      7.68     0.813
    C     -7.74      5.73      2.05
    C     -9.46      7.91      1.76
    H     -8.35      8.37   -0.0361
    C     -8.75      5.94      2.98
    H     -7.06      4.88      2.19
    C     -9.61      7.03      2.84
    H     -10.1      8.77      1.65
    H     -8.87      5.26      3.82
    H     -10.4      7.21      3.57
    C     -5.73      8.04    -0.591
    C     -5.59      8.64     -1.86
    C     -5.35      8.77     0.551
    C     -5.09      9.93     -1.97
    H     -5.88      8.08     -2.76
    C     -4.85      10.1     0.429
    H     -5.42      8.31      1.54
    C     -4.72      10.7    -0.833
    H     -4.98      10.4     -2.97
    H     -4.55      10.6      1.33
    H     -4.32      11.7    -0.932
    C      7.35      5.95      1.86
    C      6.74      5.81      3.12
    C      8.74      5.78      1.76
    C      7.51      5.58      4.26
    H      5.65      5.88      3.21
    C       9.5      5.53       2.9
    H      9.23      5.85     0.782
    C      8.89      5.45      4.15
    H      7.01      5.49      5.23
    H      10.6      5.39      2.81
    H      9.49      5.26      5.05
    C      5.73      8.03     0.678
    C      5.51      8.55      1.96
    C      5.41       8.8     -0.45
    C      4.97      9.83       2.1
    H      5.75      7.96      2.85
    C      4.88      10.1    -0.297
    H      5.56      8.39     -1.46
    C      4.66      10.6     0.981
    H      4.79      10.2      3.11
    H      4.63      10.7     -1.19
    H      4.23      11.6       1.1
    C       7.6      6.67    -0.917
    C      8.44      7.79    -0.744
    C      7.76      5.88     -2.06
    C      9.43      8.08     -1.68
    H      8.32      8.44     0.133
    C      8.76      6.17     -2.99
    H      7.11      5.01     -2.23
    C       9.6      7.27      -2.8
    H      10.1      8.96     -1.53
    H      8.88      5.54     -3.88
    H      10.4       7.5     -3.54
    C    -0.944      7.59      6.59
    C    -0.816      8.46      7.69
    C     -2.05      7.73      5.74
    C     -1.76      9.46       7.9
    H    0.0284      8.35      8.38
    C     -2.98      8.75      5.95
    H     -2.19      7.06      4.89
    C     -2.83      9.62      7.03
    H     -1.64      10.1      8.76
    H     -3.82      8.86      5.26
    H     -3.57      10.4       7.2
    C      1.86       7.3      5.95
    C      3.11      6.67      5.86
    C      1.77      8.69      5.74
    C      4.26      7.43      5.62
    H       3.2      5.58      5.97
    C      2.93      9.43      5.49
    H     0.798      9.19      5.77
    C      4.17      8.81      5.45
    H      5.23      6.92      5.56
    H      2.85      10.5      5.33
    H      5.08       9.4      5.26
    C     0.593      5.73      8.04
    C      1.86      5.59      8.63
    C     -0.55      5.35      8.77
    C      1.97      5.09      9.93
    H      2.76      5.87      8.08
    C    -0.429      4.86      10.1
    H     -1.54      5.43      8.31
    C     0.834      4.72      10.6
    H      2.97      4.98      10.4
    H     -1.33      4.56      10.6
    H     0.932      4.32      11.7
    C     -5.52      6.26      7.81
    C     -6.47       6.3      8.85
    C     -4.17      6.43      8.13
    C     -6.07      6.52      10.2
    H     -7.54      6.16      8.62
    C     -3.77      6.66      9.44
    H     -3.41      6.39      7.33
    C     -4.72       6.7      10.5
    H     -6.82      6.54        11
    H     -2.71      6.81      9.67
    H     -4.41      6.88      11.5
    C     -7.81      5.53      6.26
    C     -8.85      6.48       6.3
    C     -8.13      4.17      6.42
    C     -10.2      6.07      6.52
    H     -8.62      7.54      6.16
    C     -9.44      3.77      6.66
    H     -7.33      3.41      6.38
    C     -10.5      4.72       6.7
    H       -11      6.82      6.55
    H     -9.67      2.71      6.81
    H     -11.5      4.41      6.88
    C     -6.26      7.81      5.53
    C      -6.3      8.85      6.48
    C     -6.42      8.13      4.17
    C     -6.52      10.2      6.07
    H     -6.17      8.62      7.54
    C     -6.66      9.44      3.77
    H     -6.38      7.33      3.41
    C      -6.7      10.5      4.72
    H     -6.55        11      6.82
    H     -6.81      9.67      2.71
    H     -6.88      11.5      4.41
    C     -7.56     -6.72    -0.935
    C     -8.42     -7.82    -0.748
    C     -7.71     -5.93     -2.09
    C     -9.41     -8.11     -1.68
    H     -8.31     -8.45      0.14
    C     -8.71     -6.22     -3.01
    H     -7.03     -5.08     -2.27
    C     -9.56      -7.3     -2.81
    H     -10.1     -8.97     -1.52
    H     -8.82     -5.59     -3.91
    H     -10.3     -7.53     -3.55
    C      -7.3     -5.95      1.84
    C     -6.68     -5.82       3.1
    C     -8.68     -5.73      1.73
    C     -7.45     -5.54      4.23
    H      -5.6     -5.95       3.2
    C     -9.44     -5.42      2.86
    H     -9.17     -5.79     0.748
    C     -8.82     -5.34      4.11
    H     -6.96     -5.45      5.21
    H     -10.5     -5.24      2.76
    H     -9.42      -5.1         5
    C      -5.7     -8.08     0.665
    C     -5.49     -8.61      1.95
    C     -5.36     -8.86    -0.458
    C     -4.97     -9.89       2.1
    H     -5.75     -8.02      2.84
    C     -4.84     -10.1    -0.296
    H     -5.52     -8.45     -1.47
    C     -4.63     -10.7     0.985
    H     -4.81     -10.3      3.11
    H     -4.58     -10.7     -1.18
    H     -4.21     -11.7      1.11
    C     -8.04    -0.592      5.73
    C     -8.64     -1.86      5.59
    C     -8.77      0.55      5.35
    C     -9.93     -1.97      5.09
    H     -8.08     -2.76      5.87
    C     -10.1     0.429      4.86
    H     -8.31      1.54      5.43
    C     -10.7    -0.832      4.72
    H     -10.4     -2.96      4.98
    H     -10.6      1.33      4.55
    H     -11.7    -0.931      4.32
    C     -5.95     -1.85      7.31
    C     -5.74     -1.77      8.69
    C     -5.85      -3.1      6.67
    C     -5.49     -2.92      9.44
    H     -5.77    -0.795       9.2
    C     -5.62     -4.25      7.42
    H     -5.97     -3.18      5.59
    C     -5.45     -4.17      8.81
    H     -5.33     -2.85      10.5
    H     -5.56     -5.23      6.92
    H     -5.27     -5.08      9.39
    C     -6.58     0.939      7.59
    C     -7.67     0.808      8.46
    C     -5.73      2.05      7.74
    C      -7.9      1.76      9.46
    H     -8.36   -0.0404      8.35
    C     -5.94      2.97      8.76
    H     -4.88      2.19      7.06
    C     -7.03      2.84      9.61
    H     -8.77      1.65      10.1
    H     -5.25      3.82      8.87
    H     -7.21      3.58      10.4
    C     -1.86     -7.36      5.94
    C     -3.12     -6.74       5.8
    C     -1.76     -8.75      5.77
    C     -4.26     -7.51      5.57
    H     -3.21     -5.65      5.88
    C     -2.91     -9.51      5.53
    H    -0.787     -9.24      5.84
    C     -4.16     -8.89      5.45
    H     -5.23     -7.01      5.49
    H     -2.82     -10.6      5.41
    H     -5.06     -9.49      5.28
    C     0.921      -7.6      6.67
    C     0.741     -8.44      7.79
    C      2.06     -7.76      5.87
    C      1.68     -9.42      8.09
    H    -0.141     -8.31      8.43
    C      2.99     -8.76      6.17
    H      2.23      -7.1      5.01
    C       2.8     -9.59      7.27
    H      1.53     -10.1      8.96
    H      3.88     -8.89      5.54
    H      3.53     -10.4      7.51
    C    -0.667     -5.73      8.03
    C     -1.95      -5.5      8.56
    C     0.457      -5.4      8.82
    C      -2.1     -4.97      9.84
    H     -2.84     -5.74      7.96
    C     0.298     -4.87      10.1
    H      1.46     -5.56      8.41
    C    -0.982     -4.65      10.6
    H     -3.11      -4.8      10.2
    H      1.18     -4.62      10.7
    H     -1.11     -4.23      11.6
    C      5.26     -6.68      7.56
    C      4.31      -5.9      8.24
    C      5.65     -7.91       8.1
    C      3.79     -6.34      9.46
    H      3.95     -4.95      7.82
    C      5.12     -8.35      9.31
    H      6.38     -8.54      7.56
    C      4.19     -7.56      9.99
    H      3.07     -5.71        10
    H      5.42     -9.32      9.72
    H      3.78     -7.91      10.9
    C      6.67     -7.61      5.23
    C      7.91     -8.16       5.6
    C      5.89     -8.28      4.27
    C      8.34     -9.37      5.06
    H      8.55     -7.63      6.32
    C      6.32      -9.5      3.74
    H      4.93     -7.86      3.92
    C      7.54     -10.1      4.14
    H      9.31     -9.79      5.36
    H      5.69       -10      3.02
    H      7.87       -11      3.72
    C      7.61     -5.28      6.62
    C       8.3     -4.33      5.84
    C      8.16     -5.67      7.86
    C      9.51     -3.81      6.29
    H      7.87     -3.98       4.9
    C      9.36     -5.12      8.31
    H      7.62      -6.4      8.48
    C        10      -4.2      7.52
    H        10     -3.08      5.67
    H      9.76     -5.43      9.28
    H        11     -3.77      7.87
    C      5.74     -8.08    -0.722
    C      5.51     -8.59     -2.01
    C      5.41     -8.86     0.401
    C      4.98     -9.87     -2.16
    H      5.76        -8      -2.9
    C      4.88     -10.1      0.24
    H      5.57     -8.45      1.41
    C      4.65     -10.6     -1.04
    H      4.79     -10.3     -3.17
    H      4.62     -10.7      1.12
    H      4.22     -11.6     -1.17
    C      7.37     -5.99      -1.9
    C      6.76     -5.85     -3.16
    C      8.76     -5.85      -1.8
    C      7.53     -5.63      -4.3
    H      5.66     -5.91     -3.26
    C      9.53      -5.6     -2.94
    H      9.26     -5.92    -0.824
    C      8.91     -5.51     -4.19
    H      7.04     -5.54     -5.28
    H      10.6     -5.48     -2.85
    H      9.52     -5.33     -5.09
    C      7.61     -6.72     0.883
    C      8.44     -7.84      0.71
    C      7.77     -5.92      2.03
    C      9.42     -8.14      1.65
    H      8.31     -8.48    -0.168
    C      8.76     -6.22      2.96
    H      7.11     -5.06       2.2
    C      9.59     -7.33      2.77
    H      10.1     -9.02       1.5
    H      8.89     -5.59      3.84
    H      10.4     -7.56      3.51
    C      6.72     -0.93      7.56
    C      7.82    -0.745      8.42
    C      5.93     -2.08      7.71
    C      8.11     -1.68      9.41
    H      8.46     0.141      8.31
    C      6.22     -3.01      8.71
    H      5.08     -2.26      7.04
    C       7.3     -2.81      9.56
    H      8.97     -1.53      10.1
    H      5.59     -3.91      8.82
    H      7.53     -3.55      10.3
    C      8.08     0.663       5.7
    C      8.61      1.95      5.49
    C      8.86    -0.458      5.36
    C      9.89       2.1      4.97
    H      8.02      2.84      5.74
    C      10.1    -0.296      4.84
    H      8.45     -1.47       5.5
    C      10.7     0.985      4.64
    H      10.3      3.11      4.79
    H      10.7     -1.18      4.57
    H      11.7      1.11      4.21
    C      5.96      1.83       7.3
    C      5.82      3.09      6.69
    C      5.73      1.73      8.68
    C      5.54      4.22      7.45
    H      5.94      3.19       5.6
    C      5.42      2.86      9.44
    H      5.79     0.748      9.17
    C      5.34      4.11      8.82
    H      5.44       5.2      6.95
    H      5.23      2.76      10.5
    H      5.11         5      9.42
       676
untitled
   Au     -4.66     -4.72     -4.71
   Au    0.0241     -5.78   -0.0234
   Au    0.0264     -2.06   -0.0235
   Au      2.06     -2.06     -2.06
   Au   0.00507     -4.03     -2.11
   Au     -2.07     -2.12     -2.12
   Au   -0.0261     -6.93     -2.52
   Au    -0.056     -4.67      -4.8
   Au      2.71     -4.65     -2.79
   Au     -3.12     -4.69     -2.53
    S      2.44     -7.15      -2.6
    S     -2.46     -7.24     -2.36
    P     -5.99     -6.02     -6.04
    P     0.411     -6.33     -6.35
    P      6.35     -0.41     -6.33
    P      6.05      5.98     -6.03
    P      -6.3     0.368     -6.32
    P     -6.28     -6.35     0.351
    P      6.33     -6.34    -0.408
    P      6.04     -6.03      5.99
    P    -0.345      6.27     -6.34
    P      6.34     0.347      6.27
    P     0.347      6.29      6.29
    P     -6.04      6.04      6.05
    P    -0.366     -6.32       6.3
    P     -6.29    -0.344      6.29
    P     -6.29      6.29    -0.344
    P      6.32      6.29     0.365
   Au     -4.73      4.73      4.73
   Au     -5.73   -0.0317   -0.0179
   Au     -2.01   -0.0286   -0.0232
   Au     -2.01     -2.05      2.01
   Au     -3.96  -0.00386      2.03
   Au     -2.11      2.11      2.11
   Au     -6.98    -0.146      2.38
   Au     -4.75    0.0561      4.61
   Au     -4.59     -2.78      2.68
   Au     -4.69      2.53      3.15
    S     -7.07     -2.57      2.37
    S      -7.2      2.26      2.45
   Au      4.71      4.67     -4.71
   Au    0.0179      5.73   -0.0319
   Au    0.0237      2.01   -0.0285
   Au     -2.01      2.01     -2.05
   Au    0.0467      3.97     -2.11
   Au      2.12      2.07     -2.12
   Au    0.0688      6.87     -2.53
   Au     0.115      4.62     -4.81
   Au     -2.68      4.59     -2.78
   Au      3.16      4.65     -2.52
    S     -2.36      7.08     -2.56
    S      2.48       7.2     -2.38
   Au      4.71     -4.72      4.67
   Au      5.79   -0.0241   -0.0247
   Au      2.06   -0.0237   -0.0262
   Au      2.05      2.01      2.01
   Au      4.01   -0.0201      2.02
   Au      2.12     -2.12      2.07
   Au      7.06     0.081      2.36
   Au      4.81    -0.115      4.62
   Au      4.64      2.75      2.66
   Au       4.7     -2.53      3.11
    S      7.11      2.46      2.34
    S      7.27     -2.32      2.41
   Au   0.00481      3.97      2.05
   Au   -0.0472       6.9      2.45
   Au   -0.0555      4.61      4.75
   Au       2.7      4.61      2.73
   Au     -3.15      4.69      2.53
    S      2.41      7.11      2.54
    S     -2.48       7.2      2.25
   Au      4.01   -0.0301     -2.08
   Au      7.08    -0.131      -2.4
   Au       4.8    0.0543     -4.67
   Au      4.65     -2.79     -2.71
   Au       4.7      2.48     -3.16
    S      7.11     -2.47     -2.36
    S      7.26      2.27     -2.48
   Au    0.0432     -4.02      2.06
   Au     0.072     -6.93      2.47
   Au     0.103     -4.67      4.75
   Au     -2.66     -4.64      2.76
   Au      3.16      -4.7      2.48
    S     -2.37     -7.15      2.55
    S      2.47     -7.27       2.3
   Au     -3.96   -0.0222     -2.07
   Au     -7.04    0.0689     -2.39
   Au     -4.75    -0.104     -4.66
   Au     -4.61      2.73      -2.7
   Au     -4.65     -2.52     -3.16
    S     -7.11      2.49     -2.38
    S     -7.23      -2.3     -2.44
   Au    0.0235    -0.025     -5.78
   Au    0.0237   -0.0263     -2.06
   Au     -2.06   -0.0435     -4.02
   Au     -2.47   -0.0728     -6.93
   Au     -2.76      2.66     -4.64
   Au     -2.48     -3.17      -4.7
    S     -2.55       2.4     -7.15
    S     -2.29     -2.47     -7.27
   Au    0.0316   -0.0182      5.73
   Au    0.0289   -0.0235      2.01
   Au   0.00378      2.03      3.96
   Au      0.15      2.38      6.98
   Au      2.78      2.67      4.59
   Au     -2.53      3.15      4.69
    S      2.57      2.37      7.08
    S     -2.29      2.43       7.2
   Au      2.11  -0.00569     -4.03
   Au      2.52    0.0266     -6.93
   Au      2.79     -2.71     -4.64
   Au      2.53      3.12     -4.69
    S      2.59     -2.42     -7.16
    S      2.34       2.4     -7.29
   Au    0.0217     -2.07      3.96
   Au   -0.0744     -2.39      7.04
   Au     -2.74      -2.7      4.61
   Au      2.52     -3.16      4.65
    S     -2.47     -2.35       7.1
    S      2.35     -2.48       7.2
   Au     -2.05  -0.00474      3.97
   Au     -2.45    0.0476       6.9
   Au    0.0196      2.02     -4.01
   Au   -0.0724      2.36     -7.06
   Au      2.11   -0.0469      3.97
   Au      2.53   -0.0692      6.87
   Au    0.0286     -2.08     -4.01
   Au     0.118      -2.4     -7.08
   Au     -3.97     -2.11   -0.0464
   Au     -6.87     -2.53    -0.069
   Au     -4.62      -4.8    -0.116
   Au     -2.02     -4.01   -0.0201
   Au     -2.36     -7.06    0.0721
   Au     -2.03      3.96  -0.00383
   Au     -2.38      6.98    -0.146
   Au     -4.61      4.75    0.0568
   Au      2.07      3.96   -0.0222
   Au      2.39      7.04    0.0674
   Au      4.67      4.75    -0.106
   Au      2.08     -4.01   -0.0295
   Au       2.4     -7.08    -0.119
   Au      4.67      -4.8    0.0559
   Au     -3.97      2.05  -0.00457
   Au      -6.9      2.45    0.0484
   Au      4.02      2.06   -0.0432
   Au      6.93      2.47   -0.0684
   Au      4.03     -2.11  -0.00577
   Au      6.93     -2.52    0.0231
    C     -7.56     -5.28     -6.67
    C     -8.24     -4.32      -5.9
    C     -8.11     -5.66     -7.91
    C     -9.46     -3.79     -6.34
    H     -7.81     -3.96     -4.95
    C     -9.31     -5.11     -8.36
    H     -7.57     -6.38     -8.54
    C       -10     -4.19     -7.57
    H     -9.99     -3.06     -5.72
    H     -9.71     -5.41     -9.34
    H     -10.9     -3.76     -7.91
    C     -5.22     -6.67     -7.61
    C      -5.6     -7.91     -8.15
    C     -4.26     -5.89     -8.29
    C     -5.06     -8.33     -9.37
    H     -6.32     -8.54     -7.62
    C     -3.75     -6.31     -9.51
    H     -3.92     -4.93     -7.87
    C     -4.14     -7.54       -10
    H     -5.37      -9.3     -9.79
    H     -3.03     -5.68       -10
    H     -3.72     -7.88       -11
    C     -6.63     -7.61     -5.28
    C     -5.85     -8.28     -4.33
    C     -7.86     -8.15     -5.67
    C     -6.29      -9.5      -3.8
    H     -4.89     -7.87     -3.97
    C      -8.3     -9.36     -5.12
    H     -8.49     -7.62      -6.4
    C     -7.51       -10      -4.2
    H     -5.66       -10     -3.08
    H     -9.27     -9.77     -5.43
    H     -7.86       -11     -3.77
    C     -6.68    -0.917      -7.6
    C     -7.79    -0.745     -8.44
    C     -5.88     -2.06     -7.76
    C     -8.09     -1.68     -9.43
    H     -8.44     0.132     -8.32
    C     -6.17     -2.99     -8.76
    H     -5.02     -2.23      -7.1
    C     -7.27      -2.8      -9.6
    H     -8.96     -1.54     -10.1
    H     -5.54     -3.87     -8.88
    H      -7.5     -3.54     -10.4
    C     -8.03     0.672     -5.73
    C     -8.56      1.95      -5.5
    C     -8.82    -0.452      -5.4
    C     -9.84       2.1     -4.97
    H     -7.97      2.84     -5.75
    C     -10.1    -0.295     -4.87
    H     -8.41     -1.46     -5.56
    C     -10.6     0.983     -4.65
    H     -10.2      3.11     -4.79
    H     -10.7     -1.18     -4.62
    H     -11.6      1.11     -4.22
    C     -5.94      1.86     -7.35
    C      -5.8      3.12     -6.74
    C     -5.77      1.77     -8.75
    C     -5.57      4.26     -7.51
    H     -5.88      3.21     -5.65
    C     -5.53      2.91     -9.51
    H     -5.83     0.787     -9.24
    C     -5.45      4.16     -8.89
    H     -5.48      5.24     -7.02
    H      -5.4      2.82     -10.6
    H     -5.28      5.06      -9.5
    C       1.9     -7.37     -5.99
    C      3.16     -6.76     -5.84
    C       1.8     -8.76     -5.84
    C       4.3     -7.53     -5.62
    H      3.26     -5.67     -5.91
    C      2.94     -9.53      -5.6
    H     0.825     -9.25     -5.91
    C       4.2     -8.92     -5.51
    H      5.28     -7.04     -5.53
    H      2.86     -10.6     -5.48
    H       5.1     -9.52     -5.34
    C     -0.88     -7.61     -6.72
    C    -0.713     -8.44     -7.84
    C     -2.02     -7.76     -5.93
    C     -1.65     -9.43     -8.14
    H     0.162     -8.32      -8.5
    C     -2.95     -8.76     -6.22
    H     -2.19     -7.11     -5.06
    C     -2.77     -9.59     -7.32
    H     -1.51     -10.1     -9.02
    H     -3.84     -8.88     -5.58
    H     -3.51     -10.4     -7.55
    C     0.721     -5.74     -8.08
    C         2     -5.52      -8.6
    C      -0.4     -5.41     -8.86
    C      2.16     -4.97     -9.88
    H      2.89     -5.77     -8.01
    C    -0.237     -4.87     -10.1
    H     -1.41     -5.56     -8.46
    C      1.04     -4.65     -10.6
    H      3.17     -4.78     -10.3
    H     -1.12     -4.61     -10.7
    H      1.17     -4.22     -11.7
    C      6.72     0.879     -7.61
    C      7.84     0.708     -8.44
    C      5.92      2.02     -7.76
    C      8.14      1.65     -9.42
    H      8.49    -0.172     -8.32
    C      6.22      2.95     -8.76
    H      5.06      2.19     -7.11
    C      7.32      2.77     -9.59
    H      9.02       1.5     -10.1
    H      5.58      3.83     -8.89
    H      7.55      3.51     -10.4
    C      8.08    -0.718     -5.74
    C       8.6        -2     -5.51
    C      8.87     0.401     -5.41
    C      9.88     -2.16     -4.97
    H         8     -2.89     -5.75
    C      10.1     0.237     -4.87
    H      8.47      1.41     -5.57
    C      10.7     -1.04     -4.65
    H      10.3     -3.17     -4.79
    H      10.7      1.12     -4.61
    H      11.7     -1.17     -4.22
    C      5.99      -1.9     -7.37
    C      5.84     -3.16     -6.76
    C      5.83      -1.8     -8.76
    C      5.62      -4.3     -7.53
    H      5.91     -3.25     -5.67
    C       5.6     -2.95     -9.53
    H       5.9    -0.825     -9.26
    C      5.51      -4.2     -8.91
    H      5.52     -5.27     -7.03
    H      5.48     -2.86     -10.6
    H      5.34      -5.1     -9.52
    C      7.62      5.22     -6.66
    C       8.3      4.27     -5.88
    C      8.17      5.61     -7.89
    C      9.52      3.75     -6.32
    H      7.87      3.92     -4.94
    C      9.37      5.06     -8.34
    H      7.63      6.32     -8.53
    C      10.1      4.14     -7.55
    H      10.1      3.02      -5.7
    H      9.77      5.35     -9.32
    H        11      3.71      -7.9
    C      5.28      6.63      -7.6
    C      5.66      7.87     -8.14
    C      4.32      5.85     -8.28
    C      5.12       8.3     -9.36
    H      6.38       8.5     -7.61
    C       3.8      6.29      -9.5
    H      3.96       4.9     -7.86
    C       4.2      7.51       -10
    H      5.43      9.27     -9.77
    H      3.07      5.66       -10
    H      3.79      7.84       -11
    C      6.68      7.55     -5.27
    C       5.9      8.23     -4.32
    C      7.92       8.1     -5.66
    C      6.33      9.45      -3.8
    H      4.94      7.82     -3.97
    C      8.35      9.31     -5.12
    H      8.54      7.57     -6.39
    C      7.56      9.99     -4.19
    H      5.71      9.99     -3.07
    H      9.32      9.73     -5.42
    H      7.91      10.9     -3.76
    C     -0.66       5.7     -8.08
    C     -1.94      5.49     -8.61
    C      0.46      5.36     -8.87
    C      -2.1      4.97     -9.89
    H     -2.83      5.75     -8.02
    C     0.297      4.84     -10.1
    H      1.47       5.5     -8.45
    C    -0.984      4.64     -10.7
    H     -3.11      4.79     -10.3
    H      1.18      4.57     -10.7
    H     -1.11      4.21     -11.7
    C     0.934      7.56     -6.71
    C     0.745      8.42     -7.81
    C      2.09      7.71     -5.93
    C      1.68      9.41     -8.11
    H    -0.143      8.31     -8.45
    C      3.02      8.71     -6.22
    H      2.27      7.03     -5.08
    C      2.82      9.56     -7.31
    H      1.52      10.1     -8.97
    H      3.91      8.82     -5.59
    H      3.55      10.3     -7.54
    C     -1.83       7.3     -5.95
    C     -3.09      6.69     -5.82
    C     -1.73      8.69     -5.73
    C     -4.22      7.45     -5.53
    H     -3.19       5.6     -5.94
    C     -2.86      9.44     -5.42
    H    -0.749      9.18     -5.78
    C     -4.11      8.83     -5.34
    H      -5.2      6.96     -5.45
    H     -2.76      10.5     -5.24
    H     -5.01      9.42     -5.11
    C      -7.3      5.95     -1.85
    C     -6.67      5.85     -3.11
    C     -8.69      5.74     -1.77
    C     -7.43      5.62     -4.26
    H     -5.58      5.97     -3.19
    C     -9.43      5.49     -2.92
    H     -9.19      5.77    -0.796
    C     -8.81      5.45     -4.17
    H     -6.92      5.56     -5.23
    H     -10.5      5.33     -2.85
    H      -9.4      5.26     -5.08
    C     -7.59      6.58     0.943
    C     -8.46      7.68     0.813
    C     -7.74      5.73      2.05
    C     -9.46      7.91      1.76
    H     -8.35      8.37   -0.0357
    C     -8.75      5.95      2.98
    H     -7.06      4.88      2.19
    C     -9.61      7.03      2.84
    H     -10.1      8.77      1.65
    H     -8.87      5.26      3.82
    H     -10.4      7.21      3.57
    C     -5.73      8.04    -0.591
    C     -5.59      8.64     -1.86
    C     -5.35      8.77     0.551
    C     -5.09      9.93     -1.97
    H     -5.88      8.08     -2.76
    C     -4.85      10.1     0.429
    H     -5.43      8.31      1.54
    C     -4.72      10.7    -0.833
    H     -4.98      10.4     -2.97
    H     -4.55      10.6      1.33
    H     -4.32      11.7    -0.932
    C      7.35      5.95      1.86
    C      6.74      5.81      3.12
    C      8.74      5.78      1.76
    C      7.51      5.58      4.26
    H      5.65      5.88      3.21
    C       9.5      5.53       2.9
    H      9.23      5.84     0.782
    C      8.89      5.45      4.15
    H      7.01      5.48      5.23
    H      10.6      5.39      2.81
    H      9.49      5.26      5.05
    C      5.73      8.03     0.678
    C      5.51      8.55      1.96
    C      5.41       8.8     -0.45
    C      4.97      9.83       2.1
    H      5.75      7.96      2.85
    C      4.88      10.1    -0.297
    H      5.56      8.39     -1.46
    C      4.66      10.6     0.981
    H      4.79      10.2      3.11
    H      4.62      10.7     -1.19
    H      4.23      11.6       1.1
    C       7.6      6.67    -0.917
    C      8.44      7.79    -0.744
    C      7.76      5.88     -2.06
    C      9.43      8.08     -1.68
    H      8.32      8.44     0.133
    C      8.76      6.17     -2.99
    H      7.11      5.01     -2.23
    C       9.6      7.27      -2.8
    H      10.1      8.96     -1.53
    H      8.88      5.54     -3.88
    H      10.4       7.5     -3.54
    C    -0.944      7.59      6.59
    C    -0.816      8.46      7.69
    C     -2.05      7.73      5.74
    C     -1.76      9.46       7.9
    H    0.0287      8.35      8.38
    C     -2.98      8.75      5.95
    H     -2.19      7.06      4.89
    C     -2.83      9.62      7.03
    H     -1.64      10.1      8.76
    H     -3.82      8.86      5.26
    H     -3.57      10.4       7.2
    C      1.86       7.3      5.95
    C      3.11      6.67      5.86
    C      1.77      8.69      5.74
    C      4.26      7.43      5.62
    H       3.2      5.58      5.97
    C      2.93      9.43      5.49
    H     0.798      9.19      5.77
    C      4.17      8.81      5.45
    H      5.23      6.92      5.56
    H      2.85      10.5      5.33
    H      5.08       9.4      5.26
    C     0.592      5.73      8.04
    C      1.86      5.59      8.63
    C     -0.55      5.35      8.77
    C      1.97      5.09      9.93
    H      2.76      5.87      8.08
    C    -0.429      4.86      10.1
    H     -1.54      5.43      8.31
    C     0.834      4.72      10.6
    H      2.97      4.98      10.4
    H     -1.33      4.56      10.6
    H     0.932      4.32      11.7
    C     -5.53      6.26      7.81
    C     -6.47       6.3      8.85
    C     -4.17      6.43      8.13
    C     -6.07      6.52      10.2
    H     -7.54      6.16      8.62
    C     -3.77      6.66      9.44
    H     -3.41      6.39      7.33
    C     -4.72       6.7      10.5
    H     -6.82      6.54        11
    H     -2.71      6.81      9.67
    H     -4.41      6.88      11.5
    C     -7.81      5.53      6.26
    C     -8.85      6.48       6.3
    C     -8.13      4.17      6.42
    C     -10.2      6.07      6.52
    H     -8.62      7.54      6.16
    C     -9.44      3.77      6.66
    H     -7.33      3.41      6.38
    C     -10.5      4.72       6.7
    H       -11      6.82      6.55
    H     -9.67      2.71      6.81
    H     -11.5      4.41      6.88
    C     -6.26      7.81      5.53
    C      -6.3      8.85      6.48
    C     -6.42      8.13      4.17
    C     -6.52      10.2      6.07
    H     -6.17      8.62      7.54
    C     -6.66      9.44      3.77
    H     -6.38      7.33      3.41
    C      -6.7      10.5      4.72
    H     -6.55        11      6.82
    H     -6.81      9.67      2.71
    H     -6.88      11.5      4.41
    C     -7.56     -6.72    -0.935
    C     -8.42     -7.82    -0.748
    C     -7.71     -5.93     -2.09
    C     -9.41     -8.11     -1.68
    H     -8.31     -8.45      0.14
    C     -8.71     -6.22     -3.01
    H     -7.03     -5.08     -2.27
    C     -9.56      -7.3     -2.81
    H     -10.1     -8.97     -1.52
    H     -8.82     -5.59     -3.91
    H     -10.3     -7.53     -3.55
    C      -7.3     -5.95      1.84
    C     -6.68     -5.82       3.1
    C     -8.68     -5.73      1.73
    C     -7.45     -5.54      4.23
    H      -5.6     -5.95       3.2
    C     -9.44     -5.42      2.86
    H     -9.17     -5.79     0.748
    C     -8.82     -5.34      4.11
    H     -6.96     -5.45      5.21
    H     -10.5     -5.24      2.76
    H     -9.42      -5.1         5
    C      -5.7     -8.08     0.665
    C     -5.49     -8.61      1.95
    C     -5.36     -8.86    -0.458
    C     -4.97     -9.89       2.1
    H     -5.75     -8.02      2.84
    C     -4.84     -10.1    -0.296
    H     -5.52     -8.46     -1.47
    C     -4.63     -10.7     0.985
    H     -4.81     -10.3      3.11
    H     -4.58     -10.7     -1.18
    H     -4.21     -11.7      1.11
    C     -8.04    -0.591      5.73
    C     -8.64     -1.86      5.59
    C     -8.77      0.55      5.35
    C     -9.93     -1.97      5.09
    H     -8.08     -2.76      5.87
    C     -10.1     0.429      4.86
    H     -8.31      1.54      5.43
    C     -10.7    -0.833      4.72
    H     -10.4     -2.96      4.98
    H     -10.6      1.33      4.55
    H     -11.7    -0.931      4.32
    C     -5.95     -1.85      7.31
    C     -5.74     -1.77      8.69
    C     -5.85      -3.1      6.67
    C     -5.49     -2.92      9.44
    H     -5.77    -0.795       9.2
    C     -5.62     -4.25      7.42
    H     -5.97     -3.18      5.59
    C     -5.45     -4.17      8.81
    H     -5.33     -2.85      10.5
    H     -5.56     -5.23      6.92
    H     -5.27     -5.08      9.39
    C     -6.58      0.94      7.59
    C     -7.67     0.809      8.46
    C     -5.73      2.05      7.74
    C      -7.9      1.76      9.46
    H     -8.36   -0.0398      8.35
    C     -5.94      2.97      8.76
    H     -4.88      2.19      7.06
    C     -7.03      2.84      9.61
    H     -8.77      1.65      10.1
    H     -5.25      3.82      8.87
    H     -7.21      3.58      10.4
    C     -1.86     -7.36      5.94
    C     -3.12     -6.74       5.8
    C     -1.76     -8.75      5.77
    C     -4.26     -7.51      5.57
    H     -3.21     -5.65      5.88
    C     -2.91     -9.51      5.53
    H    -0.786     -9.24      5.84
    C     -4.16     -8.89      5.45
    H     -5.23     -7.01      5.49
    H     -2.82     -10.6      5.41
    H     -5.06     -9.49      5.27
    C     0.921      -7.6      6.67
    C     0.741     -8.44      7.79
    C      2.06     -7.76      5.87
    C      1.68     -9.42      8.09
    H    -0.141     -8.31      8.43
    C      2.99     -8.76      6.17
    H      2.23      -7.1      5.01
    C       2.8     -9.59      7.27
    H      1.53     -10.1      8.96
    H      3.88     -8.89      5.54
    H      3.53     -10.4      7.51
    C    -0.667     -5.73      8.03
    C     -1.95      -5.5      8.56
    C     0.456      -5.4      8.82
    C      -2.1     -4.97      9.84
    H     -2.84     -5.74      7.96
    C     0.298     -4.87      10.1
    H      1.46     -5.56      8.41
    C    -0.982     -4.65      10.6
    H     -3.11      -4.8      10.2
    H      1.18     -4.62      10.7
    H     -1.11     -4.23      11.6
    C      5.26     -6.68      7.56
    C      4.31      -5.9      8.24
    C      5.65     -7.91       8.1
    C      3.79     -6.34      9.46
    H      3.95     -4.95      7.82
    C      5.12     -8.35      9.31
    H      6.38     -8.54      7.56
    C      4.19     -7.56      9.99
    H      3.07     -5.71        10
    H      5.42     -9.32      9.72
    H      3.78     -7.91      10.9
    C      6.67     -7.61      5.23
    C      7.91     -8.16       5.6
    C      5.89     -8.28      4.27
    C      8.34     -9.37      5.06
    H      8.55     -7.63      6.32
    C      6.32      -9.5      3.74
    H      4.93     -7.86      3.92
    C      7.54     -10.1      4.14
    H      9.31     -9.79      5.36
    H      5.69       -10      3.02
    H      7.87       -11      3.72
    C      7.61     -5.28      6.62
    C      8.29     -4.33      5.84
    C      8.16     -5.67      7.86
    C      9.51     -3.81      6.29
    H      7.86     -3.98       4.9
    C      9.36     -5.12       8.3
    H      7.62      -6.4      8.48
    C        10      -4.2      7.52
    H        10     -3.08      5.67
    H      9.76     -5.43      9.28
    H        11     -3.77      7.87
    C      5.74     -8.08    -0.721
    C      5.51     -8.59     -2.01
    C      5.41     -8.86     0.401
    C      4.98     -9.87     -2.16
    H      5.76        -8      -2.9
    C      4.88     -10.1      0.24
    H      5.57     -8.46      1.41
    C      4.65     -10.6     -1.04
    H      4.79     -10.3     -3.17
    H      4.62     -10.7      1.12
    H      4.22     -11.6     -1.17
    C      7.37     -5.99      -1.9
    C      6.76     -5.85     -3.16
    C      8.76     -5.85      -1.8
    C      7.53     -5.63      -4.3
    H      5.66     -5.91     -3.25
    C      9.53      -5.6     -2.94
    H      9.26     -5.92    -0.824
    C      8.91     -5.51     -4.19
    H      7.04     -5.54     -5.28
    H      10.6     -5.48     -2.85
    H      9.52     -5.33     -5.09
    C      7.61     -6.72     0.882
    C      8.44     -7.84      0.71
    C      7.77     -5.92      2.03
    C      9.42     -8.14      1.65
    H      8.31     -8.48    -0.168
    C      8.76     -6.22      2.96
    H      7.11     -5.06      2.19
    C      9.59     -7.33      2.77
    H      10.1     -9.02       1.5
    H      8.89     -5.59      3.84
    H      10.4     -7.56      3.51
    C      6.72     -0.93      7.56
    C      7.82    -0.745      8.42
    C      5.93     -2.08      7.71
    C      8.11     -1.68      9.41
    H      8.46     0.141      8.31
    C      6.22     -3.01      8.71
    H      5.08     -2.26      7.04
    C       7.3     -2.81      9.56
    H      8.97     -1.53      10.1
    H      5.59     -3.91      8.82
    H      7.53     -3.55      10.3
    C      8.08     0.663       5.7
    C      8.61      1.95      5.49
    C      8.86    -0.458      5.36
    C      9.89       2.1      4.97
    H      8.02      2.84      5.74
    C      10.1    -0.296      4.84
    H      8.45     -1.47       5.5
    C      10.7     0.985      4.64
    H      10.3      3.11      4.79
    H      10.7     -1.18      4.57
    H      11.7      1.11      4.21
    C      5.96      1.83       7.3
    C      5.82      3.09      6.69
    C      5.73      1.73      8.68
    C      5.53      4.22      7.45
    H      5.94      3.19       5.6
    C      5.42      2.86      9.44
    H      5.79     0.748      9.17
    C      5.34      4.11      8.82
    H      5.44       5.2      6.95
    H      5.23      2.76      10.5
    H      5.11         5      9.42
       676
untitled
   Au     -4.66     -4.72     -4.71
   Au    0.0241     -5.78   -0.0233
   Au    0.0264     -2.06   -0.0234
   Au      2.06     -2.06     -2.06
   Au   0.00507     -4.03     -2.11
   Au     -2.07     -2.12     -2.12
   Au   -0.0262     -6.93     -2.52
   Au    -0.056     -4.67      -4.8
   Au      2.71     -4.65     -2.79
   Au     -3.12     -4.69     -2.53
    S      2.44     -7.15      -2.6
    S     -2.46     -7.24     -2.36
    P     -5.99     -6.02     -6.04
    P     0.411     -6.33     -6.35
    P      6.35    -0.409     -6.33
    P      6.05      5.98     -6.03
    P      -6.3     0.368     -6.32
    P     -6.28     -6.35     0.351
    P      6.33     -6.34    -0.408
    P      6.04     -6.03      5.99
    P    -0.345      6.27     -6.34
    P      6.34     0.347      6.27
    P     0.347      6.29      6.29
    P     -6.04      6.05      6.05
    P    -0.366     -6.32       6.3
    P     -6.29    -0.344      6.29
    P     -6.29      6.29    -0.344
    P      6.32      6.29     0.365
   Au     -4.73      4.73      4.73
   Au     -5.73   -0.0317   -0.0179
   Au     -2.01   -0.0286   -0.0232
   Au     -2.01     -2.05      2.01
   Au     -3.96  -0.00387      2.03
   Au     -2.11      2.11      2.11
   Au     -6.98    -0.146      2.38
   Au     -4.75    0.0561      4.61
   Au     -4.59     -2.78      2.68
   Au     -4.69      2.53      3.15
    S     -7.07     -2.57      2.37
    S      -7.2      2.26      2.45
   Au      4.71      4.67     -4.71
   Au    0.0179      5.73   -0.0319
   Au    0.0237      2.01   -0.0285
   Au     -2.01      2.01     -2.05
   Au    0.0467      3.97     -2.11
   Au      2.12      2.07     -2.12
   Au    0.0688      6.87     -2.53
   Au     0.114      4.62     -4.81
   Au     -2.68      4.59     -2.78
   Au      3.16      4.64     -2.52
    S     -2.36      7.08     -2.56
    S      2.48       7.2     -2.38
   Au      4.71     -4.72      4.67
   Au      5.79   -0.0241   -0.0247
   Au      2.06   -0.0237   -0.0262
   Au      2.05      2.01      2.01
   Au      4.01   -0.0201      2.02
   Au      2.12     -2.12      2.07
   Au      7.06    0.0814      2.36
   Au      4.81    -0.115      4.62
   Au      4.64      2.75      2.66
   Au       4.7     -2.53      3.11
    S      7.11      2.45      2.34
    S      7.27     -2.32       2.4
   Au    0.0048      3.97      2.05
   Au   -0.0472       6.9      2.45
   Au   -0.0554      4.61      4.75
   Au       2.7      4.61      2.73
   Au     -3.15      4.69      2.53
    S      2.41      7.11      2.54
    S     -2.48       7.2      2.25
   Au      4.01   -0.0301     -2.08
   Au      7.08    -0.131      -2.4
   Au       4.8    0.0542     -4.67
   Au      4.65     -2.79     -2.71
   Au       4.7      2.48     -3.16
    S      7.11     -2.47     -2.36
    S      7.25      2.26     -2.48
   Au    0.0432     -4.02      2.06
   Au    0.0722     -6.93      2.47
   Au     0.103     -4.67      4.75
   Au     -2.66     -4.64      2.76
   Au      3.16      -4.7      2.48
    S     -2.37     -7.15      2.55
    S      2.47     -7.27      2.31
   Au     -3.96   -0.0222     -2.07
   Au     -7.04    0.0689     -2.39
   Au     -4.75    -0.104     -4.66
   Au     -4.61      2.73      -2.7
   Au     -4.65     -2.52     -3.16
    S     -7.11      2.49     -2.38
    S     -7.23      -2.3     -2.44
   Au    0.0235   -0.0251     -5.78
   Au    0.0238   -0.0263     -2.06
   Au     -2.06   -0.0435     -4.02
   Au     -2.47   -0.0729     -6.93
   Au     -2.76      2.66     -4.64
   Au     -2.48     -3.17      -4.7
    S     -2.56       2.4     -7.15
    S     -2.29     -2.47     -7.27
   Au    0.0316   -0.0183      5.73
   Au    0.0289   -0.0235      2.01
   Au   0.00377      2.03      3.96
   Au      0.15      2.38      6.98
   Au      2.78      2.67      4.59
   Au     -2.53      3.15      4.69
    S      2.57      2.37      7.08
    S      -2.3      2.43       7.2
   Au      2.11  -0.00568     -4.03
   Au      2.52    0.0268     -6.93
   Au      2.79     -2.71     -4.64
   Au      2.53      3.12     -4.69
    S      2.59     -2.42     -7.17
    S      2.34      2.39     -7.29
   Au    0.0217     -2.07      3.96
   Au   -0.0747     -2.39      7.04
   Au     -2.74      -2.7      4.61
   Au      2.52     -3.16      4.65
    S     -2.46     -2.35       7.1
    S      2.35     -2.48       7.2
   Au     -2.05  -0.00474      3.97
   Au     -2.45    0.0476       6.9
   Au    0.0196      2.02     -4.01
   Au   -0.0721      2.36     -7.06
   Au      2.11   -0.0469      3.97
   Au      2.53   -0.0692      6.87
   Au    0.0286     -2.08     -4.01
   Au     0.118      -2.4     -7.08
   Au     -3.97     -2.11   -0.0464
   Au     -6.87     -2.53    -0.069
   Au     -4.62      -4.8    -0.116
   Au     -2.02     -4.01   -0.0201
   Au     -2.36     -7.06    0.0718
   Au     -2.03      3.96  -0.00384
   Au     -2.38      6.98    -0.146
   Au     -4.61      4.75    0.0568
   Au      2.07      3.96   -0.0222
   Au      2.39      7.04    0.0672
   Au      4.67      4.75    -0.106
   Au      2.08     -4.01   -0.0295
   Au       2.4     -7.08    -0.118
   Au      4.67      -4.8     0.056
   Au     -3.97      2.05  -0.00457
   Au      -6.9      2.45    0.0484
   Au      4.02      2.06   -0.0432
   Au      6.93      2.47   -0.0682
   Au      4.03     -2.11  -0.00578
   Au      6.93     -2.52     0.023
    C     -7.56     -5.28     -6.67
    C     -8.25     -4.32      -5.9
    C     -8.11     -5.66     -7.91
    C     -9.46     -3.79     -6.34
    H     -7.81     -3.96     -4.95
    C     -9.31     -5.11     -8.36
    H     -7.57     -6.38     -8.54
    C       -10     -4.19     -7.57
    H     -9.99     -3.06     -5.73
    H     -9.71     -5.41     -9.34
    H     -10.9     -3.76     -7.91
    C     -5.22     -6.67     -7.61
    C      -5.6     -7.91     -8.15
    C     -4.26     -5.89     -8.29
    C     -5.06     -8.33     -9.37
    H     -6.32     -8.54     -7.62
    C     -3.75     -6.31     -9.51
    H     -3.92     -4.93     -7.87
    C     -4.14     -7.54       -10
    H     -5.37      -9.3     -9.79
    H     -3.03     -5.68       -10
    H     -3.72     -7.88       -11
    C     -6.63     -7.61     -5.28
    C     -5.85     -8.28     -4.33
    C     -7.86     -8.15     -5.67
    C     -6.29      -9.5      -3.8
    H     -4.89     -7.87     -3.97
    C      -8.3     -9.36     -5.12
    H     -8.49     -7.62      -6.4
    C     -7.51       -10      -4.2
    H     -5.66       -10     -3.08
    H     -9.27     -9.77     -5.43
    H     -7.86       -11     -3.77
    C     -6.68    -0.917      -7.6
    C     -7.79    -0.745     -8.44
    C     -5.88     -2.06     -7.76
    C     -8.09     -1.68     -9.43
    H     -8.44     0.132     -8.32
    C     -6.17     -2.99     -8.76
    H     -5.02     -2.23      -7.1
    C     -7.27      -2.8      -9.6
    H     -8.96     -1.54     -10.1
    H     -5.54     -3.87     -8.88
    H      -7.5     -3.54     -10.4
    C     -8.03     0.672     -5.73
    C     -8.56      1.95      -5.5
    C     -8.82    -0.452      -5.4
    C     -9.84       2.1     -4.97
    H     -7.97      2.84     -5.75
    C     -10.1    -0.295     -4.87
    H     -8.41     -1.46     -5.56
    C     -10.6     0.984     -4.65
    H     -10.2      3.11     -4.79
    H     -10.7     -1.18     -4.62
    H     -11.6      1.11     -4.22
    C     -5.94      1.86     -7.35
    C      -5.8      3.12     -6.74
    C     -5.77      1.77     -8.75
    C     -5.57      4.26     -7.51
    H     -5.88      3.21     -5.65
    C     -5.53      2.91     -9.51
    H     -5.83     0.788     -9.24
    C     -5.45      4.16     -8.89
    H     -5.48      5.24     -7.01
    H      -5.4      2.82     -10.6
    H     -5.28      5.06      -9.5
    C       1.9     -7.37     -5.99
    C      3.16     -6.76     -5.84
    C       1.8     -8.76     -5.84
    C       4.3     -7.53     -5.62
    H      3.26     -5.67     -5.91
    C      2.95     -9.53      -5.6
    H     0.825     -9.25     -5.91
    C       4.2     -8.92     -5.51
    H      5.28     -7.04     -5.53
    H      2.86     -10.6     -5.48
    H       5.1     -9.52     -5.34
    C     -0.88     -7.61     -6.72
    C    -0.713     -8.44     -7.85
    C     -2.02     -7.76     -5.93
    C     -1.65     -9.43     -8.14
    H     0.162     -8.32      -8.5
    C     -2.95     -8.76     -6.22
    H     -2.19     -7.11     -5.06
    C     -2.77     -9.59     -7.32
    H     -1.51     -10.1     -9.02
    H     -3.84     -8.88     -5.58
    H     -3.51     -10.4     -7.55
    C     0.721     -5.74     -8.08
    C         2     -5.52      -8.6
    C      -0.4     -5.41     -8.86
    C      2.16     -4.97     -9.88
    H      2.89     -5.77     -8.01
    C    -0.237     -4.87     -10.1
    H     -1.41     -5.56     -8.46
    C      1.04     -4.65     -10.7
    H      3.17     -4.78     -10.3
    H     -1.12     -4.61     -10.7
    H      1.17     -4.22     -11.7
    C      6.72     0.879     -7.61
    C      7.84     0.707     -8.44
    C      5.92      2.02     -7.76
    C      8.14      1.65     -9.42
    H      8.49    -0.172     -8.32
    C      6.22      2.95     -8.76
    H      5.06      2.19     -7.11
    C      7.32      2.77     -9.59
    H      9.02       1.5     -10.1
    H      5.58      3.83     -8.89
    H      7.55      3.51     -10.4
    C      8.08    -0.718     -5.74
    C       8.6        -2     -5.51
    C      8.87     0.401     -5.41
    C      9.88     -2.16     -4.97
    H         8     -2.89     -5.75
    C      10.1     0.237     -4.87
    H      8.47      1.41     -5.57
    C      10.7     -1.04     -4.65
    H      10.3     -3.17     -4.79
    H      10.7      1.12     -4.61
    H      11.7     -1.17     -4.22
    C      5.99      -1.9     -7.37
    C      5.84     -3.16     -6.76
    C      5.83      -1.8     -8.76
    C      5.62      -4.3     -7.53
    H      5.91     -3.25     -5.67
    C       5.6     -2.95     -9.53
    H       5.9    -0.825     -9.26
    C      5.51      -4.2     -8.91
    H      5.52     -5.27     -7.03
    H      5.48     -2.86     -10.6
    H      5.34      -5.1     -9.52
    C      7.62      5.22     -6.66
    C      8.31      4.27     -5.88
    C      8.17      5.61     -7.89
    C      9.52      3.75     -6.32
    H      7.87      3.92     -4.93
    C      9.37      5.06     -8.34
    H      7.63      6.33     -8.53
    C      10.1      4.14     -7.55
    H      10.1      3.02      -5.7
    H      9.77      5.35     -9.32
    H        11      3.71      -7.9
    C      5.28      6.63      -7.6
    C      5.66      7.87     -8.14
    C      4.32      5.85     -8.28
    C      5.12       8.3     -9.36
    H      6.38       8.5     -7.61
    C       3.8      6.29     -9.49
    H      3.96       4.9     -7.86
    C      4.21       7.5       -10
    H      5.43      9.27     -9.77
    H      3.07      5.66       -10
    H      3.79      7.84       -11
    C      6.68      7.55     -5.27
    C       5.9      8.23     -4.32
    C      7.92       8.1     -5.66
    C      6.33      9.45      -3.8
    H      4.94      7.82     -3.97
    C      8.35      9.31     -5.12
    H      8.54      7.57     -6.39
    C      7.56      9.99     -4.19
    H      5.71      9.99     -3.07
    H      9.32      9.73     -5.42
    H      7.91      10.9     -3.76
    C     -0.66       5.7     -8.08
    C     -1.94      5.49     -8.61
    C      0.46      5.36     -8.87
    C      -2.1      4.97     -9.89
    H     -2.83      5.75     -8.02
    C     0.297      4.84     -10.1
    H      1.47       5.5     -8.46
    C    -0.984      4.64     -10.7
    H     -3.11      4.79     -10.3
    H      1.18      4.57     -10.7
    H     -1.11      4.21     -11.7
    C     0.934      7.56     -6.71
    C     0.745      8.42     -7.81
    C      2.09      7.71     -5.93
    C      1.68      9.41     -8.11
    H    -0.144      8.31     -8.45
    C      3.02      8.71     -6.22
    H      2.27      7.03     -5.08
    C      2.82      9.56     -7.31
    H      1.52      10.1     -8.97
    H      3.91      8.82     -5.59
    H      3.55      10.3     -7.54
    C     -1.83       7.3     -5.95
    C     -3.09      6.69     -5.82
    C     -1.73      8.69     -5.73
    C     -4.22      7.45     -5.53
    H     -3.19       5.6     -5.94
    C     -2.86      9.44     -5.42
    H    -0.749      9.18     -5.78
    C     -4.11      8.83     -5.34
    H      -5.2      6.96     -5.45
    H     -2.76      10.5     -5.24
    H     -5.01      9.42     -5.11
    C      -7.3      5.95     -1.85
    C     -6.67      5.85     -3.11
    C     -8.69      5.74     -1.77
    C     -7.42      5.62     -4.26
    H     -5.58      5.97     -3.19
    C     -9.43      5.49     -2.92
    H     -9.19      5.77    -0.796
    C     -8.81      5.45     -4.17
    H     -6.92      5.56     -5.23
    H     -10.5      5.33     -2.85
    H      -9.4      5.26     -5.08
    C     -7.59      6.58     0.943
    C     -8.46      7.68     0.813
    C     -7.74      5.73      2.05
    C     -9.46      7.91      1.76
    H     -8.35      8.37   -0.0361
    C     -8.75      5.94      2.98
    H     -7.06      4.88      2.19
    C     -9.61      7.03      2.84
    H     -10.1      8.77      1.65
    H     -8.87      5.26      3.82
    H     -10.4      7.21      3.57
    C     -5.73      8.04    -0.591
    C     -5.59      8.64     -1.86
    C     -5.35      8.77     0.551
    C     -5.09      9.93     -1.97
    H     -5.88      8.08     -2.76
    C     -4.85      10.1     0.429
    H     -5.42      8.31      1.54
    C     -4.72      10.7    -0.833
    H     -4.98      10.4     -2.97
    H     -4.55      10.6      1.33
    H     -4.32      11.7    -0.932
    C      7.35      5.95      1.86
    C      6.74      5.81      3.12
    C      8.74      5.78      1.76
    C      7.51      5.58      4.26
    H      5.65      5.88      3.21
    C       9.5      5.53       2.9
    H      9.23      5.85     0.782
    C      8.89      5.45      4.15
    H      7.01      5.49      5.23
    H      10.6      5.39      2.81
    H      9.49      5.26      5.05
    C      5.73      8.03     0.678
    C      5.51      8.55      1.96
    C      5.41       8.8     -0.45
    C      4.97      9.83       2.1
    H      5.75      7.96      2.85
    C      4.88      10.1    -0.297
    H      5.56      8.39     -1.46
    C      4.66      10.6     0.981
    H      4.79      10.2      3.11
    H      4.63      10.7     -1.19
    H      4.23      11.6       1.1
    C       7.6      6.67    -0.917
    C      8.44      7.79    -0.744
    C      7.76      5.88     -2.06
    C      9.43      8.08     -1.68
    H      8.32      8.44     0.133
    C      8.76      6.17     -2.99
    H      7.11      5.01     -2.23
    C       9.6      7.27      -2.8
    H      10.1      8.96     -1.53
    H      8.88      5.54     -3.88
    H      10.4       7.5     -3.54
    C    -0.944      7.59      6.59
    C    -0.816      8.46      7.69
    C     -2.05      7.73      5.74
    C     -1.76      9.46       7.9
    H    0.0284      8.35      8.38
    C     -2.98      8.75      5.95
    H     -2.19      7.06      4.89
    C     -2.83      9.62      7.03
    H     -1.64      10.1      8.76
    H     -3.82      8.86      5.26
    H     -3.57      10.4       7.2
    C      1.86       7.3      5.95
    C      3.11      6.67      5.86
    C      1.77      8.69      5.74
    C      4.26      7.43      5.62
    H       3.2      5.58      5.97
    C      2.93      9.43      5.49
    H     0.798      9.19      5.77
    C      4.17      8.81      5.45
    H      5.23      6.92      5.56
    H      2.85      10.5      5.33
    H      5.08       9.4      5.26
    C     0.593      5.73      8.04
    C      1.86      5.59      8.63
    C     -0.55      5.35      8.77
    C      1.97      5.09      9.93
    H      2.76      5.87      8.08
    C    -0.429      4.86      10.1
    H     -1.54      5.43      8.31
    C     0.834      4.72      10.6
    H      2.97      4.98      10.4
    H     -1.33      4.56      10.6
    H     0.932      4.32      11.7
    C     -5.52      6.26      7.81
    C     -6.47       6.3      8.85
    C     -4.17      6.43      8.13
    C     -6.07      6.52      10.2
    H     -7.54      6.16      8.62
    C     -3.77      6.66      9.44
    H     -3.41      6.39      7.33
    C     -4.72       6.7      10.5
    H     -6.82      6.54        11
    H     -2.71      6.81      9.67
    H     -4.41      6.88      11.5
    C     -7.81      5.53      6.26
    C     -8.85      6.48       6.3
    C     -8.13      4.17      6.42
    C     -10.2      6.07      6.52
    H     -8.62      7.54      6.16
    C     -9.44      3.77      6.66
    H     -7.33      3.41      6.38
    C     -10.5      4.72       6.7
    H       -11      6.82      6.55
    H     -9.67      2.71      6.81
    H     -11.5      4.41      6.88
    C     -6.26      7.81      5.53
    C      -6.3      8.85      6.48
    C     -6.42      8.13      4.17
    C     -6.52      10.2      6.07
    H     -6.17      8.62      7.54
    C     -6.66      9.44      3.77
    H     -6.38      7.33      3.41
    C      -6.7      10.5      4.72
    H     -6.55        11      6.82
    H     -6.81      9.67      2.71
    H     -6.88      11.5      4.41
    C     -7.56     -6.72    -0.935
    C     -8.42     -7.82    -0.748
    C     -7.71     -5.93     -2.09
    C     -9.41     -8.11     -1.68
    H     -8.31     -8.45      0.14
    C     -8.71     -6.22     -3.01
    H     -7.03     -5.08     -2.27
    C     -9.56      -7.3     -2.81
    H     -10.1     -8.97     -1.52
    H     -8.82     -5.59     -3.91
    H     -10.3     -7.53     -3.55
    C      -7.3     -5.95      1.84
    C     -6.68     -5.82       3.1
    C     -8.68     -5.73      1.73
    C     -7.45     -5.54      4.23
    H      -5.6     -5.95       3.2
    C     -9.44     -5.42      2.86
    H     -9.17     -5.79     0.748
    C     -8.82     -5.34      4.11
    H     -6.96     -5.45      5.21
    H     -10.5     -5.24      2.76
    H     -9.42      -5.1         5
    C      -5.7     -8.08     0.665
    C     -5.49     -8.61      1.95
    C     -5.36     -8.86    -0.458
    C     -4.97     -9.89       2.1
    H     -5.75     -8.02      2.84
    C     -4.84     -10.1    -0.296
    H     -5.52     -8.45     -1.47
    C     -4.63     -10.7     0.985
    H     -4.81     -10.3      3.11
    H     -4.58     -10.7     -1.18
    H     -4.21     -11.7      1.11
    C     -8.04    -0.592      5.73
    C     -8.64     -1.86      5.59
    C     -8.77      0.55      5.35
    C     -9.93     -1.97      5.09
    H     -8.08     -2.76      5.87
    C     -10.1     0.429      4.86
    H     -8.31      1.54      5.43
    C     -10.7    -0.832      4.72
    H     -10.4     -2.96      4.98
    H     -10.6      1.33      4.55
    H     -11.7    -0.931      4.32
    C     -5.95     -1.85      7.31
    C     -5.74     -1.77      8.69
    C     -5.85      -3.1      6.67
    C     -5.49     -2.92      9.44
    H     -5.77    -0.795       9.2
    C     -5.62     -4.25      7.42
    H     -5.97     -3.18      5.59
    C     -5.45     -4.17      8.81
    H     -5.33     -2.85      10.5
    H     -5.56     -5.23      6.92
    H     -5.27     -5.08      9.39
    C     -6.58     0.939      7.59
    C     -7.67     0.808      8.46
    C     -5.73      2.05      7.74
    C      -7.9      1.76      9.46
    H     -8.36   -0.0404      8.35
    C     -5.94      2.97      8.76
    H     -4.88      2.19      7.06
    C     -7.03      2.84      9.61
    H     -8.77      1.65      10.1
    H     -5.25      3.82      8.87
    H     -7.21      3.58      10.4
    C     -1.86     -7.36      5.94
    C     -3.12     -6.74       5.8
    C     -1.76     -8.75      5.77
    C     -4.26     -7.51      5.57
    H     -3.21     -5.65      5.88
    C     -2.91     -9.51      5.53
    H    -0.787     -9.24      5.84
    C     -4.16     -8.89      5.45
    H     -5.23     -7.01      5.49
    H     -2.82     -10.6      5.41
    H     -5.06     -9.49      5.28
    C     0.921      -7.6      6.67
    C     0.741     -8.44      7.79
    C      2.06     -7.76      5.87
    C      1.68     -9.42      8.09
    H    -0.141     -8.31      8.43
    C      2.99     -8.76      6.17
    H      2.23      -7.1      5.01
    C       2.8     -9.59      7.27
    H      1.53     -10.1      8.96
    H      3.88     -8.89      5.54
    H      3.53     -10.4      7.51
    C    -0.667     -5.73      8.03
    C     -1.95      -5.5      8.56
    C     0.457      -5.4      8.82
    C      -2.1     -4.97      9.84
    H     -2.84     -5.74      7.96
    C     0.298     -4.87      10.1
    H      1.46     -5.56      8.41
    C    -0.982     -4.65      10.6
    H     -3.11      -4.8      10.2
    H      1.18     -4.62      10.7
    H     -1.11     -4.23      11.6
    C      5.26     -6.68      7.56
    C      4.31      -5.9      8.24
    C      5.65     -7.91       8.1
    C      3.79     -6.34      9.46
    H      3.95     -4.95      7.82
    C      5.12     -8.35      9.31
    H      6.38     -8.54      7.56
    C      4.19     -7.56      9.99
    H      3.07     -5.71        10
    H      5.42     -9.32      9.72
    H      3.78     -7.91      10.9
    C      6.67     -7.61      5.23
    C      7.91     -8.16       5.6
    C      5.89     -8.28      4.27
    C      8.34     -9.37      5.06
    H      8.55     -7.63      6.32
    C      6.32      -9.5      3.74
    H      4.93     -7.86      3.92
    C      7.54     -10.1      4.14
    H      9.31     -9.79      5.36
    H      5.69       -10      3.02
    H      7.87       -11      3.72
    C      7.61     -5.28      6.62
    C       8.3     -4.33      5.84
    C      8.16     -5.67      7.86
    C      9.51     -3.81      6.29
    H      7.87     -3.98       4.9
    C      9.36     -5.12      8.31
    H      7.62      -6.4      8.48
    C        10      -4.2      7.52
    H        10     -3.08      5.67
    H      9.76     -5.43      9.28
    H        11     -3.77      7.87
    C      5.74     -8.08    -0.722
    C      5.51     -8.59     -2.01
    C      5.41     -8.86     0.401
    C      4.98     -9.87     -2.16
    H      5.76        -8      -2.9
    C      4.88     -10.1      0.24
    H      5.57     -8.45      1.41
    C      4.65     -10.6     -1.04
    H      4.79     -10.3     -3.17
    H      4.62     -10.7      1.12
    H      4.22     -11.6     -1.17
    C      7.37     -5.99      -1.9
    C      6.76     -5.85     -3.16
    C      8.76     -5.85      -1.8
    C      7.53     -5.63      -4.3
    H      5.66     -5.91     -3.26
    C      9.53      -5.6     -2.94
    H      9.26     -5.92    -0.824
    C      8.91     -5.51     -4.19
    H      7.04     -5.54     -5.28
    H      10.6     -5.48     -2.85
    H      9.52     -5.33     -5.09
    C      7.61     -6.72     0.883
    C      8.44     -7.84      0.71
    C      7.77     -5.92      2.03
    C      9.42     -8.14      1.65
    H      8.31     -8.48    -0.168
    C      8.76     -6.22      2.96
    H      7.11     -5.06       2.2
    C      9.59     -7.33      2.77
    H      10.1     -9.02       1.5
    H      8.89     -5.59      3.84
    H      10.4     -7.56      3.51
    C      6.72     -0.93      7.56
    C      7.82    -0.745      8.42
    C      5.93     -2.08      7.71
    C      8.11     -1.68      9.41
    H      8.46     0.141      8.31
    C      6.22     -3.01      8.71
    H      5.08     -2.26      7.04
    C       7.3     -2.81      9.56
    H      8.97     -1.53      10.1
    H      5.59     -3.91      8.82
    H      7.53     -3.55      10.3
    C      8.08     0.663       5.7
    C      8.61      1.95      5.49
    C      8.86    -0.458      5.36
    C      9.89       2.1      4.97
    H      8.02      2.84      5.74
    C      10.1    -0.296      4.84
    H      8.45     -1.47       5.5
    C      10.7     0.985      4.64
    H      10.3      3.11      4.79
    H      10.7     -1.18      4.57
    H      11.7      1.11      4.21
    C      5.96      1.83       7.3
    C      5.82      3.09      6.69
    C      5.73      1.73      8.68
    C      5.54      4.22      7.45
    H      5.94      3.19       5.6
    C      5.42      2.86      9.44
    H      5.79     0.748      9.17
    C      5.34      4.11      8.82
    H      5.44       5.2      6.95
    H      5.23      2.76      10.5
    H      5.11         5      9.42
       676
untitled
   Au     -4.66     -4.72     -4.71
   Au    0.0241     -5.78   -0.0233
   Au    0.0264     -2.06   -0.0234
   Au      2.06     -2.06     -2.06
   Au   0.00509     -4.02     -2.11
   Au     -2.07     -2.12     -2.12
   Au   -0.0263     -6.93     -2.52
   Au   -0.0559     -4.67      -4.8
   Au      2.71     -4.65     -2.79
   Au     -3.12     -4.69     -2.53
    S      2.45     -7.15     -2.61
    S     -2.46     -7.25     -2.36
    P     -5.99     -6.02     -6.04
    P     0.411     -6.33     -6.35
    P      6.35    -0.409     -6.33
    P      6.05      5.98     -6.03
    P      -6.3     0.369     -6.32
    P     -6.28     -6.35     0.351
    P      6.33     -6.34    -0.408
    P      6.04     -6.03      5.99
    P    -0.344      6.27     -6.34
    P      6.34     0.347      6.27
    P     0.347      6.29      6.29
    P     -6.04      6.05      6.05
    P    -0.365     -6.32      6.31
    P     -6.29    -0.344      6.29
    P     -6.29      6.29    -0.344
    P      6.32      6.29     0.365
   Au     -4.73      4.73      4.73
   Au     -5.73   -0.0316    -0.018
   Au     -2.01   -0.0285   -0.0231
   Au     -2.01     -2.05      2.01
   Au     -3.96   -0.0039      2.03
   Au     -2.11      2.11      2.11
   Au     -6.98    -0.146      2.38
   Au     -4.75     0.056      4.61
   Au     -4.59     -2.78      2.68
   Au     -4.69      2.53      3.15
    S     -7.07     -2.57      2.37
    S      -7.2      2.26      2.45
   Au      4.71      4.67     -4.71
   Au    0.0178      5.73    -0.032
   Au    0.0237      2.01   -0.0284
   Au     -2.01      2.01     -2.05
   Au    0.0467      3.97     -2.11
   Au      2.12      2.07     -2.12
   Au    0.0688      6.87     -2.53
   Au     0.114      4.62     -4.81
   Au     -2.68      4.59     -2.78
   Au      3.16      4.64     -2.52
    S     -2.36      7.08     -2.56
    S      2.47       7.2     -2.38
   Au      4.71     -4.72      4.67
   Au      5.79   -0.0241   -0.0248
   Au      2.06   -0.0237   -0.0262
   Au      2.05      2.01      2.01
   Au      4.01   -0.0201      2.02
   Au      2.12     -2.12      2.07
   Au      7.07    0.0826      2.36
   Au      4.81    -0.115      4.62
   Au      4.64      2.75      2.66
   Au       4.7     -2.53      3.11
    S      7.11      2.44      2.33
    S      7.26     -2.32       2.4
   Au   0.00478      3.97      2.05
   Au   -0.0472       6.9      2.45
   Au   -0.0553      4.61      4.75
   Au       2.7      4.61      2.73
   Au     -3.15      4.69      2.53
    S      2.42      7.11      2.55
    S     -2.49       7.2      2.25
   Au      4.01   -0.0302     -2.08
   Au      7.08    -0.133      -2.4
   Au       4.8     0.054     -4.67
   Au      4.65     -2.79     -2.71
   Au       4.7      2.48     -3.16
    S       7.1     -2.45     -2.35
    S      7.25      2.26     -2.48
   Au    0.0432     -4.02      2.06
   Au    0.0726     -6.93      2.47
   Au     0.103     -4.67      4.75
   Au     -2.66     -4.64      2.76
   Au      3.16      -4.7      2.47
    S     -2.38     -7.16      2.56
    S      2.47     -7.27      2.31
   Au     -3.96   -0.0223     -2.07
   Au     -7.04     0.069     -2.39
   Au     -4.75    -0.104     -4.66
   Au     -4.61      2.73      -2.7
   Au     -4.65     -2.52     -3.16
    S     -7.11      2.49     -2.37
    S     -7.23      -2.3     -2.44
   Au    0.0236   -0.0251     -5.78
   Au    0.0238   -0.0262     -2.06
   Au     -2.06   -0.0435     -4.02
   Au     -2.47   -0.0732     -6.93
   Au     -2.76      2.66     -4.64
   Au     -2.48     -3.17      -4.7
    S     -2.57      2.41     -7.15
    S     -2.29     -2.47     -7.28
   Au    0.0316   -0.0183      5.73
   Au     0.029   -0.0234      2.01
   Au   0.00375      2.03      3.96
   Au     0.151      2.38      6.98
   Au      2.78      2.67      4.59
   Au     -2.53      3.15      4.69
    S      2.58      2.37      7.08
    S      -2.3      2.42       7.2
   Au      2.11  -0.00566     -4.02
   Au      2.52    0.0272     -6.93
   Au      2.79     -2.71     -4.64
   Au      2.53      3.12     -4.69
    S       2.6     -2.42     -7.17
    S      2.35      2.39     -7.29
   Au    0.0217     -2.07      3.96
   Au   -0.0756     -2.39      7.04
   Au     -2.74      -2.7      4.61
   Au      2.52     -3.16      4.65
    S     -2.45     -2.35       7.1
    S      2.35     -2.48       7.2
   Au     -2.05  -0.00473      3.97
   Au     -2.45    0.0478       6.9
   Au    0.0196      2.02     -4.01
   Au   -0.0713      2.36     -7.06
   Au      2.11   -0.0469      3.97
   Au      2.53   -0.0693      6.87
   Au    0.0286     -2.08     -4.01
   Au     0.117      -2.4     -7.08
   Au     -3.97     -2.11   -0.0464
   Au     -6.87     -2.53   -0.0687
   Au     -4.62      -4.8    -0.116
   Au     -2.02     -4.01   -0.0201
   Au     -2.36     -7.06    0.0708
   Au     -2.03      3.96  -0.00388
   Au     -2.38      6.98    -0.146
   Au     -4.61      4.75    0.0568
   Au      2.07      3.96   -0.0223
   Au      2.39      7.04    0.0663
   Au      4.67      4.75    -0.107
   Au      2.08     -4.01   -0.0295
   Au       2.4     -7.08    -0.117
   Au      4.67      -4.8    0.0561
   Au     -3.97      2.05  -0.00457
   Au      -6.9      2.45    0.0485
   Au      4.02      2.06   -0.0432
   Au      6.93      2.47   -0.0675
   Au      4.03     -2.11   -0.0058
   Au      6.93     -2.52    0.0227
    C     -7.56     -5.28     -6.67
    C     -8.25     -4.32      -5.9
    C     -8.11     -5.66     -7.91
    C     -9.46     -3.79     -6.34
    H     -7.81     -3.96     -4.95
    C     -9.31     -5.11     -8.36
    H     -7.57     -6.38     -8.54
    C       -10     -4.19     -7.57
    H     -9.99     -3.06     -5.73
    H     -9.71     -5.41     -9.34
    H     -10.9     -3.76     -7.92
    C     -5.22     -6.67     -7.61
    C      -5.6     -7.91     -8.15
    C     -4.26     -5.89     -8.29
    C     -5.06     -8.33     -9.37
    H     -6.32     -8.54     -7.62
    C     -3.75     -6.31     -9.51
    H     -3.92     -4.93     -7.87
    C     -4.14     -7.54       -10
    H     -5.37      -9.3     -9.79
    H     -3.03     -5.68       -10
    H     -3.73     -7.88       -11
    C     -6.63     -7.61     -5.28
    C     -5.85     -8.28     -4.33
    C     -7.86     -8.15     -5.67
    C     -6.29      -9.5      -3.8
    H     -4.89     -7.87     -3.97
    C      -8.3     -9.36     -5.12
    H     -8.49     -7.62      -6.4
    C     -7.51       -10      -4.2
    H     -5.66       -10     -3.08
    H     -9.27     -9.77     -5.43
    H     -7.86       -11     -3.77
    C     -6.68    -0.916      -7.6
    C     -7.79    -0.745     -8.44
    C     -5.88     -2.06     -7.76
    C     -8.09     -1.68     -9.43
    H     -8.44     0.132     -8.32
    C     -6.17     -2.99     -8.76
    H     -5.02     -2.23      -7.1
    C     -7.27      -2.8      -9.6
    H     -8.96     -1.54     -10.1
    H     -5.54     -3.87     -8.88
    H      -7.5     -3.54     -10.4
    C     -8.03     0.671     -5.73
    C     -8.56      1.95      -5.5
    C     -8.82    -0.452      -5.4
    C     -9.84       2.1     -4.97
    H     -7.97      2.84     -5.75
    C     -10.1    -0.294     -4.87
    H     -8.41     -1.46     -5.55
    C     -10.6     0.984     -4.65
    H     -10.2      3.11     -4.79
    H     -10.7     -1.18     -4.62
    H     -11.6      1.11     -4.22
    C     -5.94      1.86     -7.36
    C      -5.8      3.12     -6.74
    C     -5.77      1.77     -8.75
    C     -5.57      4.26     -7.51
    H     -5.88      3.21     -5.65
    C     -5.53      2.91     -9.51
    H     -5.83     0.788     -9.24
    C     -5.45      4.16     -8.89
    H     -5.48      5.24     -7.01
    H     -5.41      2.82     -10.6
    H     -5.28      5.06      -9.5
    C       1.9     -7.37     -5.99
    C      3.16     -6.76     -5.84
    C       1.8     -8.76     -5.83
    C       4.3     -7.53     -5.62
    H      3.26     -5.67     -5.91
    C      2.95     -9.53      -5.6
    H     0.826     -9.25      -5.9
    C       4.2     -8.92     -5.51
    H      5.28     -7.04     -5.52
    H      2.86     -10.6     -5.48
    H       5.1     -9.52     -5.34
    C     -0.88     -7.61     -6.72
    C    -0.713     -8.44     -7.85
    C     -2.02     -7.76     -5.93
    C     -1.65     -9.43     -8.14
    H     0.162     -8.32      -8.5
    C     -2.95     -8.76     -6.22
    H     -2.19     -7.11     -5.06
    C     -2.77     -9.59     -7.32
    H     -1.51     -10.1     -9.02
    H     -3.84     -8.88     -5.58
    H     -3.51     -10.4     -7.55
    C     0.721     -5.74     -8.08
    C         2     -5.52      -8.6
    C      -0.4     -5.41     -8.87
    C      2.16     -4.97     -9.88
    H      2.89     -5.77     -8.01
    C    -0.237     -4.87     -10.1
    H     -1.41     -5.56     -8.46
    C      1.04     -4.65     -10.7
    H      3.17     -4.78     -10.3
    H     -1.12     -4.61     -10.7
    H      1.17     -4.22     -11.7
    C      6.72     0.879     -7.61
    C      7.84     0.707     -8.44
    C      5.92      2.02     -7.76
    C      8.14      1.65     -9.42
    H      8.49    -0.174     -8.32
    C      6.22      2.95     -8.76
    H      5.05      2.18     -7.11
    C      7.33      2.77     -9.59
    H      9.02       1.5     -10.1
    H      5.58      3.83     -8.89
    H      7.56      3.51     -10.4
    C      8.08    -0.717     -5.74
    C       8.6        -2     -5.51
    C      8.87     0.402     -5.41
    C      9.88     -2.16     -4.97
    H         8     -2.89     -5.75
    C      10.1     0.237     -4.87
    H      8.47      1.41     -5.57
    C      10.7     -1.04     -4.65
    H      10.3     -3.17     -4.79
    H      10.7      1.12     -4.61
    H      11.7     -1.18     -4.22
    C      5.99      -1.9     -7.37
    C      5.84     -3.15     -6.76
    C      5.83      -1.8     -8.76
    C      5.62      -4.3     -7.53
    H      5.91     -3.25     -5.67
    C       5.6     -2.95     -9.53
    H       5.9    -0.825     -9.26
    C      5.51      -4.2     -8.91
    H      5.52     -5.27     -7.03
    H      5.48     -2.86     -10.6
    H      5.34      -5.1     -9.52
    C      7.63      5.22     -6.65
    C      8.31      4.27     -5.88
    C      8.17      5.61     -7.89
    C      9.52      3.75     -6.32
    H      7.87      3.92     -4.93
    C      9.37      5.06     -8.34
    H      7.63      6.33     -8.53
    C      10.1      4.14     -7.55
    H      10.1      3.02      -5.7
    H      9.77      5.35     -9.32
    H        11      3.71      -7.9
    C      5.28      6.63      -7.6
    C      5.66      7.87     -8.14
    C      4.32      5.86     -8.27
    C      5.12       8.3     -9.36
    H      6.38       8.5     -7.61
    C       3.8      6.29     -9.49
    H      3.96       4.9     -7.86
    C      4.21       7.5       -10
    H      5.43      9.27     -9.77
    H      3.07      5.66       -10
    H       3.8      7.84       -11
    C      6.68      7.55     -5.27
    C       5.9      8.23     -4.32
    C      7.92       8.1     -5.66
    C      6.33      9.45      -3.8
    H      4.94      7.82     -3.97
    C      8.35      9.31     -5.12
    H      8.55      7.57     -6.39
    C      7.56      9.98     -4.19
    H       5.7      9.98     -3.07
    H      9.32      9.73     -5.42
    H      7.91      10.9     -3.76
    C     -0.66       5.7     -8.08
    C     -1.94      5.49     -8.61
    C      0.46      5.36     -8.87
    C      -2.1      4.97     -9.89
    H     -2.83      5.75     -8.02
    C     0.297      4.84     -10.1
    H      1.47       5.5     -8.46
    C    -0.984      4.64     -10.7
    H     -3.11      4.79     -10.3
    H      1.18      4.57     -10.7
    H     -1.11      4.21     -11.7
    C     0.934      7.56     -6.71
    C     0.745      8.42     -7.81
    C      2.09      7.71     -5.93
    C      1.68      9.41     -8.11
    H    -0.144      8.31     -8.45
    C      3.02      8.71     -6.22
    H      2.27      7.03     -5.08
    C      2.82      9.56     -7.31
    H      1.52      10.1     -8.97
    H      3.91      8.83     -5.59
    H      3.55      10.3     -7.54
    C     -1.83       7.3     -5.95
    C     -3.09      6.69     -5.82
    C     -1.73      8.69     -5.73
    C     -4.22      7.45     -5.53
    H     -3.19       5.6     -5.94
    C     -2.86      9.44     -5.42
    H    -0.749      9.18     -5.78
    C     -4.11      8.83     -5.34
    H      -5.2      6.96     -5.45
    H     -2.76      10.5     -5.24
    H     -5.01      9.42     -5.11
    C      -7.3      5.95     -1.85
    C     -6.67      5.86     -3.11
    C     -8.69      5.74     -1.77
    C     -7.42      5.62     -4.26
    H     -5.58      5.97     -3.19
    C     -9.43      5.49     -2.92
    H     -9.19      5.77    -0.796
    C     -8.81      5.45     -4.17
    H     -6.92      5.56     -5.23
    H     -10.5      5.33     -2.85
    H      -9.4      5.26     -5.08
    C     -7.59      6.58     0.942
    C     -8.46      7.68     0.812
    C     -7.74      5.73      2.05
    C     -9.46      7.91      1.76
    H     -8.35      8.37   -0.0371
    C     -8.75      5.94      2.98
    H     -7.06      4.88      2.19
    C     -9.61      7.03      2.84
    H     -10.1      8.77      1.65
    H     -8.87      5.25      3.82
    H     -10.4      7.21      3.57
    C     -5.73      8.04    -0.591
    C     -5.59      8.64     -1.86
    C     -5.35      8.77     0.551
    C     -5.09      9.93     -1.97
    H     -5.87      8.08     -2.76
    C     -4.85      10.1     0.429
    H     -5.42      8.31      1.54
    C     -4.72      10.7    -0.833
    H     -4.98      10.4     -2.97
    H     -4.55      10.6      1.33
    H     -4.32      11.7    -0.931
    C      7.35      5.95      1.86
    C      6.74      5.81      3.12
    C      8.74      5.78      1.76
    C      7.51      5.58      4.26
    H      5.65      5.88      3.22
    C       9.5      5.53       2.9
    H      9.23      5.85     0.781
    C      8.89      5.45      4.15
    H      7.01      5.49      5.23
    H      10.6      5.39      2.81
    H      9.49      5.26      5.05
    C      5.73      8.02      0.68
    C      5.51      8.55      1.96
    C      5.41       8.8    -0.449
    C      4.97      9.83       2.1
    H      5.75      7.96      2.85
    C      4.88      10.1    -0.297
    H      5.57      8.38     -1.45
    C      4.66      10.6      0.98
    H      4.79      10.2      3.11
    H      4.63      10.7     -1.19
    H      4.23      11.6       1.1
    C       7.6      6.67    -0.917
    C      8.44      7.79    -0.744
    C      7.76      5.88     -2.06
    C      9.43      8.08     -1.68
    H      8.32      8.44     0.132
    C      8.76      6.18     -2.99
    H      7.11      5.01     -2.23
    C       9.6      7.27      -2.8
    H      10.1      8.96     -1.53
    H      8.88      5.54     -3.88
    H      10.4       7.5     -3.54
    C    -0.944      7.59      6.59
    C    -0.817      8.46      7.69
    C     -2.05      7.73      5.74
    C     -1.76      9.46      7.91
    H    0.0273      8.35      8.38
    C     -2.98      8.75      5.95
    H     -2.19      7.06      4.89
    C     -2.83      9.62      7.03
    H     -1.64      10.1      8.76
    H     -3.82      8.86      5.26
    H     -3.57      10.4      7.19
    C      1.86       7.3      5.95
    C      3.11      6.67      5.86
    C      1.77      8.69      5.74
    C      4.26      7.43      5.62
    H       3.2      5.58      5.97
    C      2.93      9.43      5.49
    H     0.798      9.19      5.77
    C      4.17      8.81      5.45
    H      5.24      6.92      5.56
    H      2.85      10.5      5.32
    H      5.08       9.4      5.26
    C     0.593      5.73      8.04
    C      1.86      5.59      8.63
    C     -0.55      5.35      8.77
    C      1.97      5.09      9.93
    H      2.76      5.87      8.08
    C    -0.428      4.86      10.1
    H     -1.54      5.43       8.3
    C     0.834      4.72      10.6
    H      2.97      4.98      10.4
    H     -1.33      4.56      10.6
    H     0.932      4.32      11.7
    C     -5.52      6.26      7.81
    C     -6.47       6.3      8.85
    C     -4.17      6.43      8.13
    C     -6.07      6.52      10.2
    H     -7.54      6.16      8.62
    C     -3.77      6.66      9.44
    H     -3.41      6.39      7.33
    C     -4.72       6.7      10.5
    H     -6.82      6.54        11
    H     -2.71      6.81      9.68
    H     -4.41      6.87      11.5
    C     -7.81      5.53      6.26
    C     -8.85      6.48       6.3
    C     -8.13      4.17      6.42
    C     -10.2      6.07      6.52
    H     -8.62      7.54      6.16
    C     -9.44      3.77      6.66
    H     -7.33      3.41      6.38
    C     -10.5      4.72       6.7
    H       -11      6.82      6.55
    H     -9.67      2.71      6.81
    H     -11.5      4.41      6.88
    C     -6.26      7.81      5.53
    C      -6.3      8.85      6.48
    C     -6.42      8.13      4.17
    C     -6.52      10.2      6.07
    H     -6.17      8.62      7.54
    C     -6.66      9.44      3.77
    H     -6.38      7.33      3.41
    C      -6.7      10.5      4.72
    H     -6.55        11      6.82
    H     -6.81      9.67      2.71
    H     -6.88      11.5      4.41
    C     -7.56     -6.72    -0.935
    C     -8.42     -7.82    -0.748
    C     -7.71     -5.93     -2.09
    C     -9.41     -8.11     -1.68
    H     -8.31     -8.45     0.139
    C     -8.71     -6.22     -3.01
    H     -7.03     -5.08     -2.27
    C     -9.56      -7.3     -2.81
    H     -10.1     -8.97     -1.52
    H     -8.82     -5.59     -3.91
    H     -10.3     -7.53     -3.55
    C      -7.3     -5.95      1.84
    C     -6.68     -5.82       3.1
    C     -8.68     -5.73      1.73
    C     -7.45     -5.54      4.23
    H      -5.6     -5.95       3.2
    C     -9.44     -5.42      2.86
    H     -9.17     -5.79     0.747
    C     -8.82     -5.34      4.11
    H     -6.96     -5.45      5.21
    H     -10.5     -5.24      2.76
    H     -9.42      -5.1         5
    C      -5.7     -8.08     0.665
    C     -5.49     -8.61      1.95
    C     -5.36     -8.86    -0.457
    C     -4.97     -9.89       2.1
    H     -5.75     -8.02      2.84
    C     -4.84     -10.1    -0.296
    H     -5.52     -8.45     -1.47
    C     -4.63     -10.7     0.985
    H     -4.81     -10.3      3.11
    H     -4.58     -10.7     -1.18
    H     -4.21     -11.7      1.11
    C     -8.04    -0.592      5.73
    C     -8.64     -1.86      5.59
    C     -8.77      0.55      5.35
    C     -9.93     -1.97      5.09
    H     -8.08     -2.76      5.87
    C     -10.1     0.429      4.86
    H     -8.31      1.54      5.43
    C     -10.7    -0.832      4.72
    H     -10.4     -2.96      4.98
    H     -10.6      1.33      4.55
    H     -11.7    -0.931      4.32
    C     -5.95     -1.85      7.31
    C     -5.74     -1.77       8.7
    C     -5.85      -3.1      6.68
    C      -5.5     -2.92      9.44
    H     -5.77    -0.795       9.2
    C     -5.62     -4.25      7.42
    H     -5.97     -3.18      5.59
    C     -5.45     -4.17      8.81
    H     -5.34     -2.85      10.5
    H     -5.56     -5.23      6.92
    H     -5.27     -5.08      9.39
    C     -6.57     0.938      7.59
    C     -7.67     0.807      8.46
    C     -5.72      2.04      7.74
    C      -7.9      1.76      9.46
    H     -8.36   -0.0422      8.36
    C     -5.94      2.97      8.76
    H     -4.88      2.19      7.06
    C     -7.03      2.84      9.61
    H     -8.77      1.65      10.1
    H     -5.25      3.82      8.87
    H     -7.21      3.58      10.4
    C     -1.86     -7.36      5.94
    C     -3.12     -6.74       5.8
    C     -1.76     -8.75      5.77
    C     -4.26     -7.51      5.57
    H     -3.21     -5.65      5.88
    C     -2.91     -9.51      5.53
    H    -0.787     -9.24      5.83
    C     -4.16     -8.89      5.45
    H     -5.23     -7.01      5.49
    H     -2.83     -10.6      5.41
    H     -5.06     -9.49      5.28
    C     0.921      -7.6      6.67
    C     0.741     -8.44      7.79
    C      2.06     -7.76      5.87
    C      1.68     -9.42      8.09
    H    -0.142     -8.31      8.43
    C      2.99     -8.76      6.17
    H      2.23      -7.1      5.01
    C       2.8     -9.59      7.28
    H      1.53     -10.1      8.96
    H      3.88     -8.89      5.54
    H      3.53     -10.4      7.51
    C    -0.666     -5.73      8.04
    C     -1.95      -5.5      8.56
    C     0.457      -5.4      8.82
    C      -2.1     -4.97      9.84
    H     -2.84     -5.74      7.96
    C     0.298     -4.87      10.1
    H      1.47     -5.56      8.41
    C    -0.982     -4.65      10.6
    H     -3.11      -4.8      10.2
    H      1.18     -4.62      10.7
    H     -1.11     -4.23      11.6
    C      5.26     -6.68      7.56
    C       4.3      -5.9      8.24
    C      5.65     -7.91       8.1
    C      3.79     -6.34      9.46
    H      3.95     -4.95      7.82
    C      5.12     -8.35      9.31
    H      6.37     -8.54      7.56
    C      4.19     -7.56      9.99
    H      3.06     -5.72        10
    H      5.42     -9.32      9.72
    H      3.78      -7.9        11
    C      6.67     -7.61      5.23
    C      7.91     -8.16       5.6
    C      5.89     -8.28      4.27
    C      8.34     -9.37      5.06
    H      8.55     -7.63      6.32
    C      6.32      -9.5      3.74
    H      4.93     -7.86      3.92
    C      7.53       -10      4.14
    H      9.31     -9.79      5.36
    H      5.69       -10      3.02
    H      7.87       -11      3.72
    C      7.61     -5.28      6.62
    C       8.3     -4.33      5.84
    C      8.16     -5.67      7.85
    C      9.51     -3.81      6.29
    H      7.87     -3.98       4.9
    C      9.36     -5.12      8.31
    H      7.62      -6.4      8.48
    C        10      -4.2      7.52
    H        10     -3.08      5.67
    H      9.76     -5.43      9.28
    H        11     -3.76      7.87
    C      5.74     -8.08    -0.722
    C      5.51     -8.59     -2.01
    C      5.41     -8.86     0.401
    C      4.98     -9.87     -2.16
    H      5.76        -8      -2.9
    C      4.88     -10.1      0.24
    H      5.58     -8.45      1.41
    C      4.66     -10.6     -1.04
    H      4.79     -10.3     -3.17
    H      4.62     -10.7      1.12
    H      4.22     -11.6     -1.17
    C      7.37     -5.99      -1.9
    C      6.76     -5.85     -3.16
    C      8.76     -5.85      -1.8
    C      7.53     -5.63      -4.3
    H      5.66     -5.91     -3.26
    C      9.53      -5.6     -2.94
    H      9.26     -5.92    -0.824
    C      8.92     -5.51     -4.19
    H      7.04     -5.54     -5.28
    H      10.6     -5.48     -2.85
    H      9.52     -5.32     -5.09
    C      7.61     -6.71     0.883
    C      8.44     -7.84      0.71
    C      7.77     -5.92      2.03
    C      9.42     -8.14      1.65
    H      8.31     -8.48    -0.168
    C      8.76     -6.22      2.96
    H      7.11     -5.06       2.2
    C      9.59     -7.33      2.77
    H      10.1     -9.02       1.5
    H      8.89     -5.59      3.84
    H      10.4     -7.56      3.51
    C      6.72     -0.93      7.56
    C      7.82    -0.745      8.42
    C      5.93     -2.08      7.71
    C      8.11     -1.68      9.41
    H      8.46     0.141      8.31
    C      6.22     -3.01      8.71
    H      5.08     -2.26      7.04
    C       7.3     -2.81      9.56
    H      8.97     -1.53      10.1
    H      5.59     -3.91      8.82
    H      7.53     -3.55      10.3
    C      8.08     0.664       5.7
    C      8.61      1.95      5.49
    C      8.86    -0.457      5.36
    C      9.89       2.1      4.96
    H      8.02      2.84      5.74
    C      10.1    -0.296      4.84
    H      8.45     -1.47       5.5
    C      10.7     0.985      4.64
    H      10.3      3.11      4.79
    H      10.7     -1.18      4.57
    H      11.7      1.11      4.21
    C      5.96      1.83       7.3
    C      5.83      3.09      6.69
    C      5.73      1.73      8.68
    C      5.54      4.22      7.45
    H      5.94      3.19       5.6
    C      5.42      2.86      9.44
    H      5.79     0.748      9.17
    C      5.34      4.11      8.82
    H      5.44       5.2      6.95
    H      5.23      2.76      10.5
    H      5.11         5      9.42
       676
untitled
   Au     -4.66     -4.72     -4.71
   Au    0.0241     -5.78   -0.0232
   Au    0.0265     -2.06   -0.0233
   Au      2.06     -2.06     -2.06
   Au    0.0051     -4.02     -2.11
   Au     -2.07     -2.12     -2.12
   Au   -0.0265     -6.93     -2.52
   Au   -0.0559     -4.67      -4.8
   Au      2.71     -4.65     -2.79
   Au     -3.12     -4.69     -2.53
    S      2.47     -7.16     -2.63
    S     -2.47     -7.25     -2.36
    P        -6     -6.02     -6.04
    P     0.412     -6.33     -6.35
    P      6.35    -0.409     -6.33
    P      6.05      5.97     -6.03
    P      -6.3     0.369     -6.32
    P     -6.28     -6.35     0.352
    P      6.33     -6.34    -0.407
    P      6.04     -6.03      5.99
    P    -0.344      6.28     -6.34
    P      6.34     0.348      6.27
    P     0.348      6.29      6.29
    P     -6.04      6.05      6.05
    P    -0.365     -6.32      6.31
    P     -6.29    -0.343      6.29
    P     -6.29      6.29    -0.343
    P      6.32      6.29     0.366
   Au     -4.73      4.73      4.73
   Au     -5.73   -0.0316    -0.018
   Au     -2.01   -0.0284    -0.023
   Au     -2.01     -2.05      2.01
   Au     -3.96  -0.00395      2.03
   Au     -2.11      2.11      2.11
   Au     -6.98    -0.146      2.39
   Au     -4.75    0.0559      4.61
   Au     -4.59     -2.78      2.67
   Au     -4.69      2.53      3.15
    S     -7.06     -2.57      2.37
    S      -7.2      2.26      2.45
   Au      4.71      4.67     -4.71
   Au    0.0177      5.73   -0.0321
   Au    0.0238      2.01   -0.0283
   Au     -2.01      2.01     -2.05
   Au    0.0467      3.97     -2.11
   Au      2.12      2.07     -2.12
   Au    0.0689      6.87     -2.53
   Au     0.114      4.62     -4.81
   Au     -2.68      4.59     -2.78
   Au      3.16      4.64     -2.52
    S     -2.36      7.08     -2.56
    S      2.47      7.21     -2.39
   Au      4.71     -4.72      4.67
   Au      5.79   -0.0241   -0.0248
   Au      2.06   -0.0236   -0.0261
   Au      2.05      2.01      2.01
   Au      4.01   -0.0201      2.02
   Au      2.12     -2.12      2.07
   Au      7.07    0.0844      2.36
   Au      4.81    -0.115      4.62
   Au      4.64      2.76      2.66
   Au       4.7     -2.53      3.11
    S       7.1      2.42      2.32
    S      7.25     -2.32       2.4
   Au   0.00475      3.97      2.05
   Au   -0.0472       6.9      2.45
   Au   -0.0551      4.61      4.75
   Au       2.7      4.61      2.73
   Au     -3.15      4.69      2.53
    S      2.43      7.11      2.57
    S      -2.5       7.2      2.24
   Au      4.01   -0.0303     -2.08
   Au      7.08    -0.135      -2.4
   Au       4.8    0.0536     -4.67
   Au      4.65     -2.79     -2.71
   Au       4.7      2.48     -3.16
    S      7.09     -2.42     -2.33
    S      7.24      2.25     -2.49
   Au    0.0433     -4.02      2.06
   Au    0.0733     -6.93      2.47
   Au     0.102     -4.66      4.75
   Au     -2.66     -4.64      2.76
   Au      3.17      -4.7      2.47
    S     -2.38     -7.17      2.57
    S      2.47     -7.28      2.31
   Au     -3.96   -0.0223     -2.07
   Au     -7.04    0.0691     -2.39
   Au     -4.75    -0.104     -4.66
   Au     -4.61      2.73      -2.7
   Au     -4.64     -2.53     -3.16
    S     -7.11      2.49     -2.37
    S     -7.23      -2.3     -2.45
   Au    0.0237   -0.0252     -5.78
   Au    0.0239   -0.0261     -2.06
   Au     -2.06   -0.0435     -4.02
   Au     -2.47   -0.0736     -6.93
   Au     -2.76      2.66     -4.64
   Au     -2.48     -3.17      -4.7
    S     -2.59      2.42     -7.16
    S     -2.29     -2.48     -7.28
   Au    0.0316   -0.0184      5.73
   Au    0.0291   -0.0233      2.01
   Au   0.00371      2.03      3.96
   Au     0.152      2.38      6.98
   Au      2.78      2.67      4.59
   Au     -2.53      3.15      4.69
    S      2.58      2.37      7.08
    S     -2.31      2.41       7.2
   Au      2.11  -0.00563     -4.02
   Au      2.52    0.0279     -6.93
   Au      2.79     -2.71     -4.64
   Au      2.52      3.12     -4.69
    S      2.61     -2.43     -7.18
    S      2.36      2.39      -7.3
   Au    0.0216     -2.07      3.96
   Au   -0.0769     -2.39      7.04
   Au     -2.74      -2.7      4.61
   Au      2.52     -3.16      4.65
    S     -2.44     -2.34      7.09
    S      2.35     -2.48       7.2
   Au     -2.05  -0.00471      3.97
   Au     -2.45     0.048       6.9
   Au    0.0195      2.02     -4.01
   Au     -0.07      2.36     -7.06
   Au      2.11    -0.047      3.97
   Au      2.53   -0.0694      6.87
   Au    0.0285     -2.08     -4.01
   Au     0.116      -2.4     -7.08
   Au     -3.97     -2.11   -0.0463
   Au     -6.87     -2.53   -0.0683
   Au     -4.62      -4.8    -0.116
   Au     -2.02     -4.01   -0.0202
   Au     -2.36     -7.06    0.0691
   Au     -2.03      3.96  -0.00394
   Au     -2.38      6.98    -0.146
   Au     -4.61      4.75    0.0568
   Au      2.07      3.96   -0.0223
   Au      2.39      7.04     0.065
   Au      4.67      4.75    -0.108
   Au      2.08     -4.01   -0.0295
   Au       2.4     -7.08    -0.116
   Au      4.67      -4.8    0.0563
   Au     -3.97      2.05  -0.00456
   Au      -6.9      2.45    0.0488
   Au      4.02      2.06   -0.0432
   Au      6.93      2.47   -0.0665
   Au      4.03     -2.11  -0.00583
   Au      6.93     -2.52    0.0221
    C     -7.57     -5.28     -6.67
    C     -8.25     -4.32      -5.9
    C     -8.11     -5.66     -7.91
    C     -9.46     -3.79     -6.34
    H     -7.81     -3.96     -4.95
    C     -9.31     -5.11     -8.36
    H     -7.58     -6.38     -8.54
    C       -10     -4.19     -7.57
    H       -10     -3.06     -5.73
    H     -9.71     -5.41     -9.34
    H     -10.9     -3.76     -7.92
    C     -5.22     -6.67     -7.61
    C      -5.6     -7.91     -8.15
    C     -4.26     -5.89     -8.28
    C     -5.06     -8.33     -9.37
    H     -6.32     -8.54     -7.62
    C     -3.74     -6.31     -9.51
    H     -3.91     -4.93     -7.87
    C     -4.14     -7.54       -10
    H     -5.37      -9.3     -9.79
    H     -3.03     -5.68       -10
    H     -3.73     -7.87       -11
    C     -6.63     -7.61     -5.28
    C     -5.85     -8.28     -4.33
    C     -7.86     -8.15     -5.67
    C     -6.28      -9.5      -3.8
    H     -4.89     -7.87     -3.98
    C      -8.3     -9.36     -5.12
    H     -8.49     -7.62      -6.4
    C     -7.51       -10      -4.2
    H     -5.66       -10     -3.08
    H     -9.27     -9.77     -5.43
    H     -7.86       -11     -3.77
    C     -6.68    -0.916      -7.6
    C     -7.79    -0.745     -8.44
    C     -5.88     -2.06     -7.76
    C     -8.09     -1.68     -9.43
    H     -8.44     0.132     -8.32
    C     -6.17     -2.99     -8.76
    H     -5.02     -2.23      -7.1
    C     -7.27      -2.8      -9.6
    H     -8.96     -1.54     -10.1
    H     -5.53     -3.87     -8.88
    H      -7.5     -3.54     -10.4
    C     -8.03     0.671     -5.73
    C     -8.56      1.95      -5.5
    C     -8.82    -0.452      -5.4
    C     -9.84       2.1     -4.97
    H     -7.97      2.84     -5.75
    C     -10.1    -0.294     -4.87
    H     -8.41     -1.46     -5.55
    C     -10.6     0.985     -4.65
    H     -10.2      3.11     -4.79
    H     -10.7     -1.18     -4.62
    H     -11.6      1.11     -4.22
    C     -5.94      1.86     -7.36
    C      -5.8      3.12     -6.74
    C     -5.77      1.77     -8.75
    C     -5.57      4.26     -7.51
    H     -5.88      3.21     -5.65
    C     -5.53      2.91     -9.51
    H     -5.83     0.789     -9.24
    C     -5.46      4.16     -8.89
    H     -5.48      5.24     -7.01
    H     -5.41      2.83     -10.6
    H     -5.28      5.06      -9.5
    C       1.9     -7.37     -5.99
    C      3.16     -6.76     -5.84
    C       1.8     -8.76     -5.83
    C       4.3     -7.53     -5.62
    H      3.25     -5.67     -5.91
    C      2.95     -9.53      -5.6
    H     0.826     -9.26      -5.9
    C       4.2     -8.92     -5.51
    H      5.28     -7.04     -5.52
    H      2.86     -10.6     -5.48
    H       5.1     -9.52     -5.34
    C    -0.879      -7.6     -6.72
    C    -0.713     -8.44     -7.85
    C     -2.02     -7.76     -5.93
    C     -1.65     -9.43     -8.14
    H     0.162     -8.32      -8.5
    C     -2.95     -8.76     -6.22
    H     -2.19     -7.11     -5.06
    C     -2.77      -9.6     -7.32
    H     -1.51     -10.1     -9.02
    H     -3.84     -8.88     -5.58
    H     -3.51     -10.4     -7.55
    C     0.721     -5.74     -8.08
    C         2     -5.52      -8.6
    C      -0.4     -5.41     -8.87
    C      2.16     -4.97     -9.88
    H      2.89     -5.77     -8.01
    C    -0.236     -4.87     -10.1
    H     -1.41     -5.56     -8.46
    C      1.04     -4.65     -10.7
    H      3.17     -4.78     -10.3
    H     -1.12     -4.61     -10.7
    H      1.17     -4.22     -11.7
    C      6.72     0.879     -7.61
    C      7.84     0.706     -8.44
    C      5.92      2.02     -7.76
    C      8.14      1.65     -9.42
    H      8.48    -0.175     -8.32
    C      6.22      2.95     -8.76
    H      5.05      2.18     -7.11
    C      7.33      2.77     -9.59
    H      9.02       1.5     -10.1
    H      5.58      3.83     -8.89
    H      7.56      3.51     -10.4
    C      8.09    -0.716     -5.74
    C       8.6        -2     -5.51
    C      8.87     0.402     -5.41
    C      9.88     -2.16     -4.97
    H         8     -2.89     -5.75
    C      10.1     0.237     -4.87
    H      8.47      1.41     -5.56
    C      10.7     -1.04     -4.65
    H      10.3     -3.17     -4.79
    H      10.7      1.12     -4.61
    H      11.7     -1.18     -4.22
    C      5.99      -1.9     -7.37
    C      5.84     -3.15     -6.76
    C      5.83      -1.8     -8.77
    C      5.61     -4.29     -7.52
    H      5.91     -3.25     -5.67
    C       5.6     -2.95     -9.53
    H       5.9    -0.826     -9.26
    C      5.51      -4.2     -8.91
    H      5.52     -5.27     -7.03
    H      5.49     -2.86     -10.6
    H      5.35      -5.1     -9.52
    C      7.63      5.22     -6.65
    C      8.31      4.27     -5.88
    C      8.17      5.61     -7.89
    C      9.53      3.75     -6.32
    H      7.87      3.91     -4.93
    C      9.37      5.06     -8.35
    H      7.63      6.33     -8.52
    C      10.1      4.14     -7.55
    H      10.1      3.02     -5.71
    H      9.76      5.35     -9.33
    H        11       3.7     -7.91
    C      5.28      6.63      -7.6
    C      5.65      7.87     -8.14
    C      4.31      5.86     -8.27
    C      5.12       8.3     -9.36
    H      6.37      8.51      -7.6
    C      3.79      6.29     -9.49
    H      3.96      4.91     -7.85
    C      4.21       7.5       -10
    H      5.43      9.27     -9.77
    H      3.07      5.66       -10
    H       3.8      7.83       -11
    C      6.69      7.55     -5.27
    C       5.9      8.23     -4.32
    C      7.92       8.1     -5.66
    C      6.33      9.45      -3.8
    H      4.94      7.82     -3.98
    C      8.35      9.31     -5.12
    H      8.55      7.58     -6.39
    C      7.56      9.98     -4.18
    H       5.7      9.98     -3.07
    H      9.32      9.73     -5.42
    H      7.91      10.9     -3.75
    C    -0.659       5.7     -8.08
    C     -1.94      5.49     -8.61
    C      0.46      5.36     -8.87
    C      -2.1      4.97     -9.89
    H     -2.83      5.75     -8.02
    C     0.297      4.84     -10.1
    H      1.47       5.5     -8.46
    C    -0.984      4.64     -10.7
    H     -3.11      4.79     -10.3
    H      1.18      4.57     -10.7
    H     -1.11      4.21     -11.7
    C     0.934      7.56     -6.71
    C     0.745      8.42     -7.81
    C      2.09      7.71     -5.93
    C      1.68      9.41     -8.11
    H    -0.144      8.31     -8.44
    C      3.02      8.71     -6.22
    H      2.27      7.03     -5.08
    C      2.82      9.56     -7.31
    H      1.53      10.1     -8.97
    H      3.91      8.83     -5.59
    H      3.55      10.3     -7.54
    C     -1.83       7.3     -5.95
    C     -3.09      6.69     -5.82
    C     -1.73      8.69     -5.73
    C     -4.22      7.45     -5.53
    H     -3.19       5.6     -5.94
    C     -2.86      9.44     -5.42
    H    -0.749      9.18     -5.78
    C     -4.11      8.83     -5.34
    H      -5.2      6.96     -5.45
    H     -2.77      10.5     -5.24
    H     -5.01      9.42     -5.11
    C      -7.3      5.95     -1.85
    C     -6.67      5.86     -3.11
    C     -8.69      5.74     -1.77
    C     -7.42      5.62     -4.25
    H     -5.58      5.97     -3.19
    C     -9.43      5.49     -2.92
    H     -9.19      5.78    -0.796
    C     -8.81      5.45     -4.17
    H     -6.92      5.56     -5.23
    H     -10.5      5.33     -2.85
    H     -9.39      5.26     -5.08
    C     -7.59      6.58     0.942
    C     -8.46      7.68     0.811
    C     -7.74      5.73      2.05
    C     -9.46      7.91      1.76
    H     -8.35      8.37   -0.0386
    C     -8.75      5.94      2.98
    H     -7.06      4.88      2.19
    C     -9.61      7.03      2.84
    H     -10.1      8.77      1.65
    H     -8.87      5.25      3.82
    H     -10.4      7.21      3.58
    C     -5.73      8.04    -0.591
    C     -5.59      8.64     -1.86
    C     -5.35      8.77     0.551
    C     -5.09      9.93     -1.97
    H     -5.87      8.08     -2.76
    C     -4.85      10.1     0.429
    H     -5.42      8.31      1.54
    C     -4.72      10.7    -0.833
    H     -4.98      10.4     -2.96
    H     -4.55      10.6      1.33
    H     -4.32      11.7    -0.931
    C      7.35      5.95      1.86
    C      6.73      5.81      3.12
    C      8.74      5.79      1.76
    C      7.51      5.58      4.26
    H      5.64      5.89      3.22
    C       9.5      5.53       2.9
    H      9.23      5.85     0.779
    C      8.89      5.44      4.15
    H      7.01      5.49      5.24
    H      10.6      5.39       2.8
    H      9.49      5.25      5.05
    C      5.73      8.02     0.683
    C      5.51      8.55      1.96
    C      5.41       8.8    -0.447
    C      4.98      9.83       2.1
    H      5.75      7.96      2.86
    C      4.89      10.1    -0.297
    H      5.57      8.38     -1.45
    C      4.66      10.6      0.98
    H      4.79      10.2      3.11
    H      4.63      10.7     -1.19
    H      4.23      11.6       1.1
    C       7.6      6.67    -0.916
    C      8.44      7.79    -0.745
    C      7.76      5.88     -2.06
    C      9.43      8.08     -1.68
    H      8.32      8.44     0.131
    C      8.76      6.18     -2.99
    H      7.11      5.01     -2.23
    C       9.6      7.27      -2.8
    H      10.1      8.96     -1.53
    H      8.88      5.54     -3.88
    H      10.4       7.5     -3.54
    C    -0.945      7.58      6.59
    C    -0.818      8.46      7.69
    C     -2.05      7.73      5.74
    C     -1.75      9.47      7.91
    H    0.0258      8.34      8.39
    C     -2.98      8.75      5.95
    H     -2.19      7.06      4.89
    C     -2.83      9.62      7.03
    H     -1.64      10.1      8.76
    H     -3.82      8.86      5.26
    H     -3.56      10.4      7.19
    C      1.86       7.3      5.95
    C      3.11      6.67      5.86
    C      1.77      8.69      5.74
    C      4.26      7.43      5.62
    H       3.2      5.58      5.97
    C      2.93      9.43      5.49
    H     0.798      9.19      5.77
    C      4.17      8.81      5.45
    H      5.24      6.92      5.56
    H      2.85      10.5      5.32
    H      5.08       9.4      5.26
    C     0.593      5.73      8.04
    C      1.86      5.59      8.63
    C     -0.55      5.36      8.77
    C      1.97      5.09      9.93
    H      2.76      5.87      8.07
    C    -0.428      4.86      10.1
    H     -1.54      5.43       8.3
    C     0.834      4.73      10.6
    H      2.97      4.98      10.4
    H     -1.33      4.56      10.6
    H     0.932      4.32      11.7
    C     -5.52      6.26      7.81
    C     -6.47       6.3      8.85
    C     -4.17      6.43      8.13
    C     -6.07      6.52      10.2
    H     -7.54      6.16      8.62
    C     -3.77      6.66      9.44
    H     -3.41      6.39      7.33
    C     -4.72       6.7      10.5
    H     -6.82      6.54        11
    H     -2.71      6.81      9.68
    H     -4.41      6.87      11.5
    C     -7.81      5.53      6.26
    C     -8.85      6.48       6.3
    C     -8.13      4.17      6.42
    C     -10.2      6.07      6.52
    H     -8.62      7.54      6.16
    C     -9.44      3.77      6.66
    H     -7.33      3.41      6.38
    C     -10.5      4.72       6.7
    H       -11      6.82      6.55
    H     -9.67      2.71      6.81
    H     -11.5      4.41      6.88
    C     -6.26      7.81      5.53
    C      -6.3      8.85      6.48
    C     -6.42      8.13      4.17
    C     -6.52      10.2      6.07
    H     -6.17      8.62      7.54
    C     -6.65      9.44      3.77
    H     -6.38      7.33      3.41
    C      -6.7      10.5      4.72
    H     -6.55        11      6.82
    H     -6.81      9.67      2.71
    H     -6.88      11.5      4.41
    C     -7.56     -6.72    -0.935
    C     -8.42     -7.82    -0.748
    C     -7.71     -5.93     -2.09
    C     -9.41     -8.11     -1.68
    H     -8.31     -8.46     0.139
    C     -8.71     -6.22     -3.01
    H     -7.03     -5.08     -2.27
    C     -9.56      -7.3     -2.81
    H     -10.1     -8.97     -1.52
    H     -8.82      -5.6     -3.91
    H     -10.4     -7.53     -3.55
    C      -7.3     -5.95      1.84
    C     -6.68     -5.82       3.1
    C     -8.68     -5.73      1.73
    C     -7.45     -5.54      4.23
    H      -5.6     -5.95       3.2
    C     -9.44     -5.42      2.86
    H     -9.17     -5.79     0.747
    C     -8.82     -5.34      4.11
    H     -6.96     -5.45      5.21
    H     -10.5     -5.24      2.76
    H     -9.42      -5.1         5
    C      -5.7     -8.08     0.666
    C     -5.49     -8.61      1.95
    C     -5.37     -8.86    -0.457
    C     -4.97     -9.89       2.1
    H     -5.75     -8.02      2.84
    C     -4.84     -10.1    -0.296
    H     -5.52     -8.45     -1.47
    C     -4.63     -10.7     0.986
    H     -4.81     -10.3      3.11
    H     -4.58     -10.7     -1.18
    H     -4.21     -11.7      1.11
    C     -8.04    -0.593      5.73
    C     -8.64     -1.86      5.59
    C     -8.77     0.549      5.35
    C     -9.94     -1.97      5.09
    H     -8.08     -2.76      5.87
    C     -10.1     0.429      4.86
    H     -8.31      1.54      5.43
    C     -10.7    -0.832      4.72
    H     -10.4     -2.96      4.98
    H     -10.6      1.33      4.55
    H     -11.7     -0.93      4.31
    C     -5.94     -1.85      7.31
    C     -5.74     -1.77       8.7
    C     -5.85      -3.1      6.68
    C      -5.5     -2.92      9.44
    H     -5.77    -0.794       9.2
    C     -5.62     -4.25      7.42
    H     -5.97     -3.18      5.59
    C     -5.45     -4.17      8.81
    H     -5.34     -2.85      10.5
    H     -5.56     -5.22      6.92
    H     -5.27     -5.08      9.39
    C     -6.57     0.937       7.6
    C     -7.67     0.805      8.47
    C     -5.72      2.04      7.74
    C      -7.9      1.76      9.45
    H     -8.36   -0.0449      8.36
    C     -5.94      2.97      8.76
    H     -4.88      2.19      7.06
    C     -7.03      2.84      9.61
    H     -8.77      1.65      10.1
    H     -5.25      3.82      8.87
    H     -7.22      3.58      10.4
    C     -1.86     -7.36      5.94
    C     -3.11     -6.74       5.8
    C     -1.77     -8.75      5.77
    C     -4.26     -7.51      5.57
    H     -3.21     -5.65      5.88
    C     -2.91     -9.51      5.53
    H    -0.788     -9.25      5.83
    C     -4.16     -8.89      5.45
    H     -5.23     -7.01      5.48
    H     -2.83     -10.6      5.41
    H     -5.06     -9.49      5.28
    C     0.921      -7.6      6.67
    C      0.74     -8.44      7.79
    C      2.06     -7.76      5.87
    C      1.68     -9.42      8.09
    H    -0.143     -8.31      8.43
    C      2.99     -8.76      6.17
    H      2.23      -7.1      5.01
    C       2.8     -9.59      7.28
    H      1.53     -10.1      8.96
    H      3.87     -8.89      5.53
    H      3.53     -10.4      7.51
    C    -0.664     -5.73      8.04
    C     -1.95      -5.5      8.56
    C     0.458      -5.4      8.82
    C      -2.1     -4.97      9.84
    H     -2.84     -5.74      7.96
    C     0.298     -4.87      10.1
    H      1.47     -5.56      8.42
    C    -0.982     -4.65      10.6
    H     -3.11      -4.8      10.2
    H      1.18     -4.61      10.7
    H     -1.11     -4.23      11.6
    C      5.26     -6.67      7.56
    C       4.3      -5.9      8.24
    C      5.65     -7.91       8.1
    C      3.79     -6.34      9.46
    H      3.95     -4.95      7.82
    C      5.12     -8.35      9.31
    H      6.37     -8.54      7.56
    C       4.2     -7.56        10
    H      3.06     -5.72        10
    H      5.42     -9.32      9.72
    H      3.78      -7.9        11
    C      6.67     -7.61      5.23
    C      7.91     -8.16       5.6
    C      5.89     -8.28      4.27
    C      8.34     -9.37      5.06
    H      8.55     -7.63      6.32
    C      6.32     -9.49      3.74
    H      4.93     -7.86      3.92
    C      7.53       -10      4.14
    H      9.31     -9.79      5.36
    H      5.69       -10      3.02
    H      7.86       -11      3.72
    C      7.61     -5.28      6.62
    C       8.3     -4.33      5.84
    C      8.16     -5.68      7.85
    C      9.51     -3.81      6.29
    H      7.87     -3.98      4.89
    C      9.36     -5.12      8.31
    H      7.62      -6.4      8.48
    C        10     -4.19      7.52
    H        10     -3.08      5.67
    H      9.76     -5.43      9.28
    H        11     -3.76      7.88
    C      5.74     -8.08    -0.722
    C      5.51     -8.59     -2.01
    C      5.41     -8.85     0.401
    C      4.98     -9.87     -2.16
    H      5.76        -8      -2.9
    C      4.88     -10.1     0.241
    H      5.58     -8.45      1.41
    C      4.66     -10.6     -1.04
    H      4.79     -10.3     -3.17
    H      4.63     -10.7      1.13
    H      4.22     -11.6     -1.17
    C      7.37     -5.99      -1.9
    C      6.76     -5.85     -3.16
    C      8.76     -5.85      -1.8
    C      7.53     -5.63      -4.3
    H      5.66     -5.91     -3.26
    C      9.53      -5.6     -2.94
    H      9.25     -5.93    -0.824
    C      8.92      -5.5     -4.19
    H      7.04     -5.54     -5.28
    H      10.6     -5.48     -2.85
    H      9.52     -5.32     -5.09
    C      7.61     -6.71     0.884
    C      8.44     -7.83     0.711
    C      7.77     -5.92      2.03
    C      9.42     -8.14      1.65
    H      8.31     -8.48    -0.168
    C      8.77     -6.22      2.96
    H      7.11     -5.06       2.2
    C      9.59     -7.33      2.77
    H      10.1     -9.02       1.5
    H      8.89     -5.59      3.84
    H      10.4     -7.56       3.5
    C      6.72    -0.929      7.56
    C      7.82    -0.745      8.42
    C      5.93     -2.08      7.71
    C      8.11     -1.68      9.42
    H      8.46     0.141      8.31
    C      6.22     -3.01      8.71
    H      5.08     -2.26      7.04
    C       7.3     -2.81      9.56
    H      8.97     -1.53      10.1
    H      5.59      -3.9      8.81
    H      7.53     -3.55      10.3
    C      8.08     0.664       5.7
    C      8.61      1.95      5.49
    C      8.86    -0.457      5.36
    C      9.89       2.1      4.96
    H      8.02      2.84      5.74
    C      10.1    -0.295      4.84
    H      8.45     -1.47       5.5
    C      10.7     0.985      4.64
    H      10.3      3.11      4.79
    H      10.7     -1.18      4.58
    H      11.7      1.11      4.21
    C      5.96      1.83       7.3
    C      5.83      3.09      6.69
    C      5.73      1.73      8.68
    C      5.54      4.22      7.45
    H      5.94      3.19       5.6
    C      5.42      2.86      9.44
    H      5.79     0.748      9.17
    C      5.34      4.11      8.82
    H      5.45       5.2      6.95
    H      5.23      2.76      10.5
    H      5.11         5      9.42
       676
untitled
   Au     -4.66     -4.72     -4.71
   Au     0.024     -5.78   -0.0231
   Au    0.0266     -2.06   -0.0232
   Au      2.06     -2.06     -2.06
   Au   0.00513     -4.02     -2.11
   Au     -2.07     -2.12     -2.12
   Au   -0.0267     -6.93     -2.52
   Au   -0.0558     -4.67      -4.8
   Au      2.71     -4.65     -2.79
   Au     -3.12     -4.69     -2.53
    S      2.48     -7.16     -2.66
    S     -2.47     -7.26     -2.36
    P        -6     -6.02     -6.04
    P     0.412     -6.33     -6.35
    P      6.35    -0.408     -6.33
    P      6.06      5.97     -6.03
    P      -6.3      0.37     -6.32
    P     -6.28     -6.35     0.353
    P      6.33     -6.34    -0.407
    P      6.04     -6.03      5.99
    P    -0.343      6.28     -6.34
    P      6.34     0.348      6.27
    P     0.349      6.29      6.29
    P     -6.04      6.05      6.05
    P    -0.364     -6.32      6.31
    P     -6.29    -0.343      6.29
    P     -6.29      6.29    -0.343
    P      6.32      6.29     0.367
   Au     -4.73      4.73      4.73
   Au     -5.73   -0.0315    -0.018
   Au     -2.01   -0.0283   -0.0229
   Au     -2.01     -2.05      2.01
   Au     -3.96  -0.00401      2.03
   Au     -2.11      2.11      2.11
   Au     -6.98    -0.146      2.39
   Au     -4.75    0.0558      4.61
   Au     -4.59     -2.78      2.67
   Au     -4.69      2.53      3.15
    S     -7.06     -2.57      2.37
    S     -7.19      2.26      2.44
   Au      4.72      4.67     -4.71
   Au    0.0176      5.73   -0.0322
   Au    0.0239      2.01   -0.0282
   Au     -2.01      2.01     -2.05
   Au    0.0467      3.97     -2.11
   Au      2.12      2.07     -2.12
   Au     0.069      6.87     -2.53
   Au     0.114      4.62     -4.81
   Au     -2.68      4.59     -2.78
   Au      3.16      4.64     -2.52
    S     -2.35      7.08     -2.55
    S      2.46      7.21     -2.39
   Au      4.71     -4.72      4.67
   Au      5.79   -0.0242   -0.0248
   Au      2.06   -0.0235    -0.026
   Au      2.05      2.01      2.01
   Au      4.01   -0.0202      2.02
   Au      2.12     -2.12      2.07
   Au      7.07    0.0866      2.36
   Au      4.81    -0.115      4.62
   Au      4.64      2.76      2.66
   Au       4.7     -2.53       3.1
    S      7.09       2.4      2.31
    S      7.24     -2.31      2.39
   Au   0.00471      3.97      2.05
   Au   -0.0472       6.9      2.45
   Au   -0.0549      4.61      4.75
   Au       2.7      4.61      2.73
   Au     -3.15      4.69      2.53
    S      2.44      7.12      2.59
    S     -2.51       7.2      2.23
   Au      4.01   -0.0304     -2.08
   Au      7.08    -0.138      -2.4
   Au       4.8    0.0531     -4.67
   Au      4.65     -2.79     -2.71
   Au       4.7      2.48     -3.15
    S      7.07     -2.38     -2.31
    S      7.23      2.24     -2.49
   Au    0.0433     -4.02      2.06
   Au    0.0742     -6.93      2.47
   Au     0.102     -4.66      4.75
   Au     -2.66     -4.64      2.75
   Au      3.17      -4.7      2.47
    S     -2.39     -7.18      2.59
    S      2.47     -7.29      2.32
   Au     -3.96   -0.0224     -2.07
   Au     -7.04    0.0692     -2.39
   Au     -4.75    -0.103     -4.66
   Au     -4.61      2.73      -2.7
   Au     -4.64     -2.53     -3.16
    S     -7.11      2.48     -2.37
    S     -7.23      -2.3     -2.45
   Au    0.0238   -0.0253     -5.78
   Au     0.024    -0.026     -2.06
   Au     -2.06   -0.0435     -4.02
   Au     -2.47   -0.0741     -6.93
   Au     -2.76      2.66     -4.64
   Au     -2.47     -3.17     -4.69
    S     -2.62      2.44     -7.16
    S     -2.29     -2.48     -7.29
   Au    0.0316   -0.0185      5.73
   Au    0.0292   -0.0232      2.01
   Au   0.00366      2.03      3.96
   Au     0.154      2.39      6.98
   Au      2.78      2.67      4.59
   Au     -2.53      3.15      4.69
    S      2.58      2.37      7.08
    S     -2.33       2.4       7.2
   Au      2.11   -0.0056     -4.02
   Au      2.52    0.0288     -6.93
   Au      2.79     -2.71     -4.64
   Au      2.52      3.12     -4.69
    S      2.63     -2.43     -7.19
    S      2.37      2.38     -7.31
   Au    0.0216     -2.07      3.96
   Au   -0.0787     -2.39      7.04
   Au     -2.74      -2.7      4.61
   Au      2.52     -3.16      4.65
    S     -2.42     -2.32      7.09
    S      2.35     -2.48      7.19
   Au     -2.05  -0.00469      3.97
   Au     -2.45    0.0482       6.9
   Au    0.0195      2.02     -4.01
   Au   -0.0683      2.36     -7.06
   Au      2.11    -0.047      3.97
   Au      2.53   -0.0695      6.87
   Au    0.0284     -2.08     -4.01
   Au     0.114      -2.4     -7.08
   Au     -3.97     -2.11   -0.0463
   Au     -6.87     -2.53   -0.0679
   Au     -4.62      -4.8    -0.117
   Au     -2.02     -4.01   -0.0203
   Au     -2.36     -7.06    0.0671
   Au     -2.03      3.96  -0.00401
   Au     -2.38      6.98    -0.146
   Au     -4.61      4.75    0.0567
   Au      2.07      3.96   -0.0224
   Au      2.39      7.04    0.0634
   Au      4.67      4.75    -0.109
   Au      2.08     -4.01   -0.0296
   Au       2.4     -7.08    -0.114
   Au      4.68      -4.8    0.0566
   Au     -3.97      2.05  -0.00455
   Au      -6.9      2.45     0.049
   Au      4.02      2.06   -0.0432
   Au      6.93      2.47   -0.0652
   Au      4.03     -2.11  -0.00586
   Au      6.93     -2.52    0.0214
    C     -7.57     -5.28     -6.67
    C     -8.25     -4.32      -5.9
    C     -8.11     -5.66     -7.91
    C     -9.47     -3.79     -6.34
    H     -7.81     -3.96     -4.95
    C     -9.31     -5.11     -8.36
    H     -7.58     -6.38     -8.54
    C       -10     -4.19     -7.57
    H       -10     -3.06     -5.73
    H     -9.71     -5.41     -9.34
    H     -10.9     -3.76     -7.92
    C     -5.21     -6.67     -7.61
    C     -5.59     -7.91     -8.15
    C     -4.26     -5.89     -8.28
    C     -5.06     -8.33     -9.37
    H     -6.32     -8.54     -7.62
    C     -3.74     -6.31     -9.51
    H     -3.91     -4.93     -7.86
    C     -4.14     -7.53       -10
    H     -5.37      -9.3     -9.79
    H     -3.02     -5.68       -10
    H     -3.73     -7.87       -11
    C     -6.63      -7.6     -5.28
    C     -5.85     -8.28     -4.33
    C     -7.86     -8.15     -5.67
    C     -6.28      -9.5      -3.8
    H     -4.89     -7.87     -3.98
    C      -8.3     -9.36     -5.12
    H     -8.49     -7.62      -6.4
    C     -7.51       -10     -4.19
    H     -5.66       -10     -3.08
    H     -9.27     -9.77     -5.43
    H     -7.86       -11     -3.77
    C     -6.68    -0.915      -7.6
    C     -7.79    -0.744     -8.44
    C     -5.88     -2.06     -7.76
    C     -8.09     -1.68     -9.43
    H     -8.45     0.132     -8.32
    C     -6.17     -2.99     -8.76
    H     -5.02     -2.23      -7.1
    C     -7.27      -2.8      -9.6
    H     -8.96     -1.54     -10.1
    H     -5.53     -3.87     -8.88
    H      -7.5     -3.54     -10.4
    C     -8.03      0.67     -5.73
    C     -8.56      1.95      -5.5
    C     -8.82    -0.452      -5.4
    C     -9.84       2.1     -4.97
    H     -7.97      2.84     -5.75
    C     -10.1    -0.293     -4.87
    H     -8.42     -1.46     -5.55
    C     -10.6     0.986     -4.65
    H     -10.2      3.11     -4.79
    H     -10.7     -1.18     -4.61
    H     -11.6      1.11     -4.22
    C     -5.93      1.86     -7.36
    C      -5.8      3.12     -6.74
    C     -5.77      1.77     -8.75
    C     -5.57      4.26     -7.51
    H     -5.87      3.21     -5.65
    C     -5.53      2.91     -9.51
    H     -5.82      0.79     -9.25
    C     -5.46      4.16     -8.89
    H     -5.48      5.24     -7.01
    H     -5.41      2.83     -10.6
    H     -5.29      5.07      -9.5
    C       1.9     -7.37     -5.99
    C      3.16     -6.76     -5.84
    C      1.81     -8.76     -5.83
    C       4.3     -7.53     -5.62
    H      3.25     -5.67     -5.91
    C      2.95     -9.53      -5.6
    H     0.827     -9.26      -5.9
    C       4.2     -8.92     -5.51
    H      5.28     -7.04     -5.52
    H      2.86     -10.6     -5.49
    H       5.1     -9.52     -5.35
    C    -0.879      -7.6     -6.72
    C    -0.713     -8.44     -7.85
    C     -2.02     -7.76     -5.93
    C     -1.65     -9.43     -8.14
    H     0.161     -8.31      -8.5
    C     -2.95     -8.76     -6.22
    H     -2.19     -7.11     -5.06
    C     -2.77      -9.6     -7.32
    H     -1.51     -10.1     -9.02
    H     -3.84     -8.88     -5.58
    H     -3.51     -10.4     -7.55
    C      0.72     -5.74     -8.08
    C         2     -5.52      -8.6
    C      -0.4     -5.41     -8.87
    C      2.16     -4.97     -9.88
    H      2.89     -5.77     -8.01
    C    -0.236     -4.87     -10.1
    H     -1.41     -5.56     -8.46
    C      1.05     -4.65     -10.7
    H      3.17     -4.78     -10.3
    H     -1.12     -4.61     -10.7
    H      1.17     -4.22     -11.7
    C      6.72     0.879      -7.6
    C      7.84     0.705     -8.44
    C      5.92      2.02     -7.76
    C      8.14      1.65     -9.42
    H      8.48    -0.177     -8.32
    C      6.22      2.95     -8.76
    H      5.05      2.18     -7.11
    C      7.33      2.77     -9.58
    H      9.02       1.5     -10.1
    H      5.58      3.83     -8.89
    H      7.56      3.51     -10.4
    C      8.09    -0.714     -5.74
    C       8.6        -2     -5.51
    C      8.88     0.403      -5.4
    C      9.88     -2.16     -4.97
    H      8.01     -2.89     -5.75
    C      10.2     0.237     -4.87
    H      8.48      1.41     -5.56
    C      10.7     -1.05     -4.65
    H      10.3     -3.17     -4.79
    H      10.7      1.12     -4.61
    H      11.7     -1.18     -4.21
    C      5.99      -1.9     -7.37
    C      5.84     -3.15     -6.76
    C      5.83      -1.8     -8.77
    C      5.61     -4.29     -7.52
    H      5.91     -3.25     -5.67
    C       5.6     -2.95     -9.53
    H      5.89    -0.826     -9.26
    C      5.51      -4.2     -8.91
    H      5.52     -5.27     -7.03
    H      5.49     -2.87     -10.6
    H      5.35      -5.1     -9.51
    C      7.63      5.22     -6.65
    C      8.32      4.27     -5.87
    C      8.18      5.61     -7.88
    C      9.54      3.75     -6.32
    H      7.87      3.91     -4.93
    C      9.37      5.06     -8.35
    H      7.63      6.33     -8.51
    C      10.1      4.14     -7.56
    H      10.1      3.02     -5.71
    H      9.76      5.35     -9.33
    H        11       3.7     -7.92
    C      5.28      6.63     -7.59
    C      5.65      7.88     -8.13
    C      4.31      5.86     -8.26
    C      5.12       8.3     -9.36
    H      6.36      8.51      -7.6
    C      3.79      6.29     -9.48
    H      3.95      4.91     -7.85
    C      4.21       7.5       -10
    H      5.43      9.26     -9.78
    H      3.06      5.66       -10
    H      3.81      7.82       -11
    C      6.69      7.55     -5.27
    C       5.9      8.23     -4.33
    C      7.92       8.1     -5.67
    C      6.33      9.44      -3.8
    H      4.94      7.82     -3.98
    C      8.35      9.31     -5.12
    H      8.55      7.58      -6.4
    C      7.56      9.98     -4.18
    H       5.7      9.98     -3.08
    H      9.32      9.73     -5.42
    H      7.91      10.9     -3.75
    C    -0.658       5.7     -8.08
    C     -1.94      5.49     -8.61
    C     0.461      5.36     -8.87
    C      -2.1      4.97     -9.89
    H     -2.83      5.75     -8.02
    C     0.298      4.84     -10.1
    H      1.47       5.5     -8.46
    C    -0.984      4.64     -10.7
    H     -3.11      4.79     -10.3
    H      1.18      4.57     -10.7
    H     -1.11      4.21     -11.7
    C     0.935      7.57     -6.71
    C     0.745      8.42     -7.81
    C      2.09      7.71     -5.93
    C      1.68      9.41     -8.11
    H    -0.145      8.31     -8.44
    C      3.02      8.71     -6.22
    H      2.27      7.03     -5.08
    C      2.82      9.56     -7.31
    H      1.53      10.1     -8.97
    H      3.91      8.83     -5.59
    H      3.55      10.3     -7.54
    C     -1.83      7.31     -5.95
    C     -3.09      6.69     -5.82
    C     -1.73      8.69     -5.72
    C     -4.22      7.45     -5.53
    H     -3.19       5.6     -5.94
    C     -2.86      9.44     -5.42
    H    -0.749      9.18     -5.78
    C     -4.11      8.83     -5.34
    H      -5.2      6.96     -5.45
    H     -2.77      10.5     -5.23
    H     -5.01      9.42     -5.11
    C      -7.3      5.95     -1.85
    C     -6.67      5.86      -3.1
    C     -8.69      5.75     -1.77
    C     -7.42      5.62     -4.25
    H     -5.58      5.97     -3.19
    C     -9.43      5.49     -2.92
    H      -9.2      5.78    -0.796
    C     -8.81      5.45     -4.17
    H     -6.92      5.55     -5.23
    H     -10.5      5.33     -2.85
    H     -9.39      5.26     -5.08
    C     -7.59      6.58     0.942
    C     -8.46      7.68      0.81
    C     -7.74      5.73      2.05
    C     -9.46      7.91      1.76
    H     -8.35      8.36   -0.0405
    C     -8.75      5.94      2.98
    H     -7.06      4.88      2.19
    C     -9.61      7.04      2.84
    H     -10.1      8.77      1.65
    H     -8.87      5.25      3.82
    H     -10.4      7.21      3.58
    C     -5.73      8.04    -0.591
    C     -5.59      8.64     -1.86
    C     -5.35      8.77     0.551
    C     -5.09      9.93     -1.97
    H     -5.87      8.08     -2.76
    C     -4.85      10.1     0.429
    H     -5.42      8.31      1.54
    C     -4.72      10.7    -0.832
    H     -4.98      10.4     -2.96
    H     -4.55      10.6      1.33
    H     -4.32      11.7    -0.931
    C      7.34      5.96      1.86
    C      6.73      5.82      3.12
    C      8.73      5.79      1.76
    C       7.5      5.58      4.26
    H      5.64      5.89      3.22
    C       9.5      5.53      2.89
    H      9.22      5.86     0.777
    C      8.89      5.44      4.15
    H      7.02      5.49      5.24
    H      10.6      5.39       2.8
    H      9.49      5.25      5.04
    C      5.73      8.02     0.687
    C      5.51      8.55      1.97
    C      5.41      8.79    -0.445
    C      4.98      9.83      2.11
    H      5.76      7.96      2.86
    C      4.89      10.1    -0.297
    H      5.57      8.37     -1.45
    C      4.67      10.6     0.979
    H      4.79      10.2      3.11
    H      4.63      10.7     -1.19
    H      4.23      11.6       1.1
    C       7.6      6.68    -0.916
    C      8.44      7.79    -0.746
    C      7.76      5.88     -2.06
    C      9.44      8.08     -1.68
    H      8.32      8.45     0.129
    C      8.76      6.18     -2.99
    H      7.11      5.01     -2.23
    C       9.6      7.27      -2.8
    H      10.1      8.96     -1.53
    H      8.88      5.54     -3.88
    H      10.4       7.5     -3.54
    C    -0.945      7.58       6.6
    C    -0.819      8.46       7.7
    C     -2.05      7.73      5.74
    C     -1.75      9.47      7.91
    H    0.0238      8.34      8.39
    C     -2.98      8.75      5.95
    H     -2.18      7.06      4.89
    C     -2.83      9.62      7.03
    H     -1.64      10.1      8.76
    H     -3.82      8.86      5.26
    H     -3.56      10.4      7.19
    C      1.86       7.3      5.96
    C      3.11      6.67      5.86
    C      1.78      8.69      5.74
    C      4.26      7.43      5.62
    H       3.2      5.58      5.97
    C      2.93      9.43      5.49
    H     0.799      9.19      5.77
    C      4.17      8.81      5.44
    H      5.24      6.92      5.56
    H      2.85      10.5      5.32
    H      5.08       9.4      5.26
    C     0.594      5.73      8.04
    C      1.86      5.59      8.63
    C     -0.55      5.36      8.77
    C      1.97      5.09      9.93
    H      2.76      5.87      8.07
    C    -0.428      4.86      10.1
    H     -1.54      5.43       8.3
    C     0.834      4.73      10.6
    H      2.97      4.98      10.4
    H     -1.33      4.56      10.6
    H     0.932      4.32      11.7
    C     -5.52      6.26      7.81
    C     -6.47       6.3      8.85
    C     -4.16      6.43      8.13
    C     -6.07      6.52      10.2
    H     -7.54      6.16      8.62
    C     -3.77      6.66      9.44
    H     -3.41      6.39      7.33
    C     -4.72       6.7      10.5
    H     -6.82      6.54        11
    H     -2.71      6.81      9.68
    H     -4.41      6.87      11.5
    C     -7.81      5.53      6.26
    C     -8.85      6.48       6.3
    C     -8.13      4.17      6.42
    C     -10.2      6.07      6.52
    H     -8.62      7.54      6.16
    C     -9.44      3.77      6.66
    H     -7.33      3.41      6.38
    C     -10.5      4.72       6.7
    H       -11      6.82      6.55
    H     -9.67      2.71      6.81
    H     -11.5      4.41      6.88
    C     -6.26      7.82      5.53
    C      -6.3      8.85      6.48
    C     -6.42      8.13      4.17
    C     -6.52      10.2      6.08
    H     -6.17      8.62      7.55
    C     -6.65      9.44      3.78
    H     -6.38      7.33      3.41
    C      -6.7      10.5      4.72
    H     -6.55        11      6.82
    H     -6.81      9.67      2.71
    H     -6.88      11.5      4.41
    C     -7.56     -6.72    -0.935
    C     -8.42     -7.82    -0.749
    C     -7.71     -5.93     -2.09
    C     -9.42     -8.11     -1.68
    H     -8.31     -8.46     0.138
    C     -8.71     -6.22     -3.01
    H     -7.03     -5.08     -2.27
    C     -9.57      -7.3     -2.81
    H     -10.1     -8.97     -1.52
    H     -8.82      -5.6     -3.91
    H     -10.4     -7.52     -3.55
    C      -7.3     -5.95      1.84
    C     -6.68     -5.82       3.1
    C     -8.68     -5.73      1.73
    C     -7.45     -5.54      4.23
    H     -5.59     -5.95       3.2
    C     -9.43     -5.42      2.86
    H     -9.17     -5.79     0.747
    C     -8.82     -5.34      4.11
    H     -6.96     -5.45      5.21
    H     -10.5     -5.24      2.76
    H     -9.42      -5.1         5
    C      -5.7     -8.08     0.668
    C     -5.49     -8.61      1.95
    C     -5.37     -8.86    -0.456
    C     -4.97     -9.89       2.1
    H     -5.76     -8.02      2.84
    C     -4.84     -10.1    -0.295
    H     -5.52     -8.45     -1.46
    C     -4.63     -10.7     0.986
    H     -4.81     -10.3      3.11
    H     -4.58     -10.7     -1.18
    H      -4.2     -11.7      1.11
    C     -8.04    -0.593      5.73
    C     -8.64     -1.86      5.59
    C     -8.78     0.548      5.35
    C     -9.94     -1.97      5.09
    H     -8.09     -2.76      5.87
    C     -10.1     0.429      4.86
    H     -8.31      1.54      5.43
    C     -10.7    -0.832      4.72
    H     -10.4     -2.96      4.98
    H     -10.6      1.33      4.55
    H     -11.7     -0.93      4.31
    C     -5.94     -1.84      7.31
    C     -5.74     -1.77       8.7
    C     -5.85      -3.1      6.68
    C      -5.5     -2.92      9.44
    H     -5.77    -0.793      9.21
    C     -5.62     -4.25      7.42
    H     -5.97     -3.18      5.59
    C     -5.45     -4.17      8.81
    H     -5.34     -2.85      10.5
    H     -5.56     -5.22      6.92
    H     -5.27     -5.08      9.39
    C     -6.57     0.935       7.6
    C     -7.66     0.802      8.47
    C     -5.72      2.04      7.74
    C      -7.9      1.76      9.45
    H     -8.35   -0.0484      8.36
    C     -5.93      2.97      8.76
    H     -4.88      2.19      7.06
    C     -7.03      2.84      9.61
    H     -8.78      1.66      10.1
    H     -5.24      3.82      8.87
    H     -7.22      3.59      10.4
    C     -1.86     -7.36      5.94
    C     -3.11     -6.74       5.8
    C     -1.77     -8.75      5.77
    C     -4.26      -7.5      5.57
    H     -3.21     -5.65      5.88
    C     -2.91     -9.51      5.53
    H    -0.788     -9.25      5.83
    C     -4.16     -8.89      5.45
    H     -5.23     -7.01      5.48
    H     -2.83     -10.6      5.41
    H     -5.06     -9.49      5.28
    C     0.921      -7.6      6.67
    C      0.74     -8.44      7.78
    C      2.06     -7.76      5.87
    C      1.68     -9.42      8.09
    H    -0.145     -8.31      8.42
    C      2.99     -8.76      6.17
    H      2.23      -7.1      5.01
    C       2.8     -9.59      7.28
    H      1.53     -10.1      8.96
    H      3.87     -8.89      5.53
    H      3.53     -10.4      7.51
    C    -0.662     -5.73      8.04
    C     -1.94      -5.5      8.56
    C     0.459      -5.4      8.82
    C      -2.1     -4.97      9.84
    H     -2.84     -5.74      7.97
    C     0.298     -4.87      10.1
    H      1.47     -5.55      8.42
    C    -0.982     -4.65      10.6
    H     -3.11     -4.79      10.2
    H      1.18     -4.61      10.7
    H     -1.11     -4.23      11.6
    C      5.26     -6.67      7.56
    C       4.3      -5.9      8.24
    C      5.65     -7.91       8.1
    C      3.79     -6.34      9.46
    H      3.94     -4.95      7.81
    C      5.12     -8.35      9.31
    H      6.37     -8.54      7.56
    C       4.2     -7.56        10
    H      3.06     -5.72        10
    H      5.42     -9.32      9.72
    H      3.79      -7.9        11
    C      6.68      -7.6      5.23
    C      7.91     -8.16       5.6
    C      5.89     -8.27      4.27
    C      8.34     -9.37      5.06
    H      8.56     -7.63      6.32
    C      6.32     -9.49      3.74
    H      4.94     -7.86      3.92
    C      7.53       -10      4.14
    H       9.3     -9.79      5.36
    H      5.68       -10      3.02
    H      7.86       -11      3.72
    C      7.62     -5.28      6.62
    C      8.31     -4.34      5.84
    C      8.16     -5.68      7.85
    C      9.52     -3.81      6.29
    H      7.87     -3.98      4.89
    C      9.36     -5.12      8.31
    H      7.63     -6.41      8.47
    C        10     -4.19      7.53
    H      10.1     -3.08      5.67
    H      9.76     -5.42      9.28
    H        11     -3.75      7.88
    C      5.74     -8.07    -0.723
    C      5.51     -8.59     -2.01
    C      5.41     -8.85     0.402
    C      4.98     -9.87     -2.16
    H      5.76        -8      -2.9
    C      4.88     -10.1     0.242
    H      5.58     -8.45      1.41
    C      4.66     -10.6     -1.04
    H      4.79     -10.3     -3.17
    H      4.63     -10.7      1.13
    H      4.22     -11.6     -1.17
    C      7.37        -6      -1.9
    C      6.76     -5.86     -3.16
    C      8.76     -5.85      -1.8
    C      7.53     -5.63      -4.3
    H      5.66     -5.91     -3.26
    C      9.53      -5.6     -2.94
    H      9.25     -5.94    -0.824
    C      8.92      -5.5     -4.19
    H      7.05     -5.55     -5.28
    H      10.6     -5.48     -2.85
    H      9.52     -5.31     -5.09
    C      7.61     -6.71     0.886
    C      8.44     -7.83     0.712
    C      7.77     -5.92      2.03
    C      9.42     -8.14      1.65
    H      8.31     -8.48    -0.167
    C      8.77     -6.22      2.96
    H      7.11     -5.06       2.2
    C       9.6     -7.33      2.77
    H      10.1     -9.02       1.5
    H       8.9     -5.59      3.85
    H      10.4     -7.56       3.5
    C      6.72    -0.927      7.56
    C      7.82    -0.744      8.42
    C      5.94     -2.08      7.71
    C      8.11     -1.68      9.42
    H      8.46      0.14      8.31
    C      6.22     -3.01      8.71
    H      5.08     -2.26      7.04
    C       7.3     -2.81      9.56
    H      8.97     -1.53      10.1
    H      5.59      -3.9      8.81
    H      7.53     -3.55      10.3
    C      8.08     0.665       5.7
    C      8.61      1.95      5.49
    C      8.86    -0.456      5.36
    C      9.89       2.1      4.96
    H      8.02      2.84      5.74
    C      10.1    -0.295      4.84
    H      8.45     -1.47       5.5
    C      10.7     0.986      4.64
    H      10.3      3.11      4.79
    H      10.7     -1.18      4.58
    H      11.7      1.11      4.21
    C      5.96      1.83       7.3
    C      5.83      3.09      6.69
    C      5.73      1.73      8.68
    C      5.54      4.22      7.45
    H      5.94      3.19       5.6
    C      5.42      2.86      9.44
    H      5.79     0.748      9.18
    C      5.34      4.11      8.82
    H      5.45       5.2      6.95
    H      5.23      2.76      10.5
    H      5.11         5      9.42
       676
untitled
   Au     -4.66     -4.72     -4.71
   Au     0.024     -5.78    -0.023
   Au    0.0268     -2.06   -0.0231
   Au      2.06     -2.06     -2.06
   Au   0.00515     -4.02     -2.11
   Au     -2.07     -2.12     -2.12
   Au    -0.027     -6.93     -2.52
   Au   -0.0557     -4.67      -4.8
   Au      2.71     -4.65     -2.79
   Au     -3.12     -4.69     -2.53
    S       2.5     -7.17     -2.68
    S     -2.48     -7.27     -2.36
    P        -6     -6.02     -6.04
    P     0.413     -6.33     -6.35
    P      6.35    -0.407     -6.33
    P      6.06      5.97     -6.03
    P      -6.3     0.371     -6.32
    P     -6.28     -6.35     0.353
    P      6.33     -6.34    -0.406
    P      6.04     -6.02      5.99
    P    -0.342      6.28     -6.34
    P      6.34     0.349      6.27
    P     0.349      6.29      6.29
    P     -6.04      6.05      6.05
    P    -0.363     -6.32      6.31
    P     -6.29    -0.342      6.29
    P     -6.29      6.29    -0.342
    P      6.32      6.29     0.367
   Au     -4.73      4.73      4.73
   Au     -5.73   -0.0315    -0.018
   Au     -2.01   -0.0282   -0.0228
   Au     -2.01     -2.05      2.01
   Au     -3.96  -0.00408      2.03
   Au     -2.11      2.11      2.11
   Au     -6.98    -0.146      2.39
   Au     -4.75    0.0556      4.61
   Au     -4.59     -2.78      2.67
   Au     -4.69      2.53      3.15
    S     -7.06     -2.57      2.38
    S     -7.19      2.26      2.44
   Au      4.72      4.67     -4.71
   Au    0.0175      5.73   -0.0324
   Au     0.024      2.01   -0.0281
   Au     -2.01      2.01     -2.05
   Au    0.0467      3.97     -2.11
   Au      2.12      2.07     -2.12
   Au     0.069      6.87     -2.52
   Au     0.114      4.62      -4.8
   Au     -2.68      4.59     -2.78
   Au      3.16      4.64     -2.52
    S     -2.35      7.08     -2.55
    S      2.46      7.21      -2.4
   Au      4.71     -4.72      4.67
   Au      5.79   -0.0242   -0.0249
   Au      2.06   -0.0233   -0.0259
   Au      2.05      2.01      2.01
   Au      4.01   -0.0202      2.02
   Au      2.12     -2.12      2.07
   Au      7.07    0.0892      2.36
   Au      4.81    -0.115      4.62
   Au      4.64      2.76      2.66
   Au       4.7     -2.53       3.1
    S      7.08      2.37       2.3
    S      7.23     -2.31      2.39
   Au   0.00467      3.97      2.05
   Au   -0.0472       6.9      2.45
   Au   -0.0547      4.61      4.75
   Au       2.7      4.61      2.73
   Au     -3.15      4.69      2.53
    S      2.46      7.12      2.61
    S     -2.53       7.2      2.23
   Au      4.02   -0.0305     -2.08
   Au      7.08    -0.142     -2.41
   Au       4.8    0.0525     -4.67
   Au      4.65     -2.79     -2.71
   Au       4.7      2.48     -3.15
    S      7.06     -2.33     -2.28
    S      7.21      2.22      -2.5
   Au    0.0434     -4.02      2.06
   Au    0.0752     -6.93      2.47
   Au     0.101     -4.66      4.75
   Au     -2.66     -4.64      2.75
   Au      3.17      -4.7      2.47
    S      -2.4     -7.19      2.61
    S      2.46     -7.29      2.33
   Au     -3.96   -0.0224     -2.07
   Au     -7.04    0.0694     -2.39
   Au     -4.75    -0.103     -4.66
   Au     -4.61      2.73      -2.7
   Au     -4.64     -2.53     -3.16
    S     -7.11      2.48     -2.36
    S     -7.23      -2.3     -2.45
   Au     0.024   -0.0255     -5.78
   Au    0.0241   -0.0259     -2.06
   Au     -2.06   -0.0435     -4.02
   Au     -2.47   -0.0746     -6.93
   Au     -2.75      2.66     -4.64
   Au     -2.47     -3.17     -4.69
    S     -2.65      2.46     -7.17
    S      -2.3     -2.49      -7.3
   Au    0.0315   -0.0186      5.73
   Au    0.0293   -0.0231      2.01
   Au   0.00361      2.03      3.96
   Au     0.155      2.39      6.98
   Au      2.78      2.67      4.59
   Au     -2.53      3.15      4.69
    S      2.58      2.37      7.08
    S     -2.34      2.38      7.21
   Au      2.11  -0.00555     -4.02
   Au      2.52    0.0298     -6.93
   Au      2.79     -2.71     -4.64
   Au      2.52      3.12     -4.69
    S      2.65     -2.44      -7.2
    S      2.38      2.37     -7.32
   Au    0.0215     -2.07      3.96
   Au   -0.0806     -2.39      7.04
   Au     -2.74      -2.7      4.61
   Au      2.52     -3.16      4.65
    S     -2.41     -2.31      7.09
    S      2.34     -2.48      7.19
   Au     -2.05  -0.00467      3.97
   Au     -2.45    0.0485       6.9
   Au    0.0195      2.02     -4.01
   Au   -0.0665      2.36     -7.06
   Au      2.11    -0.047      3.97
   Au      2.53   -0.0697      6.87
   Au    0.0283     -2.08     -4.01
   Au     0.112      -2.4     -7.08
   Au     -3.97     -2.11   -0.0462
   Au     -6.87     -2.53   -0.0674
   Au     -4.62      -4.8    -0.117
   Au     -2.02     -4.01   -0.0204
   Au     -2.36     -7.06    0.0649
   Au     -2.03      3.96   -0.0041
   Au     -2.38      6.98    -0.145
   Au     -4.61      4.75    0.0567
   Au      2.07      3.96   -0.0225
   Au      2.38      7.04    0.0616
   Au      4.67      4.75     -0.11
   Au      2.08     -4.01   -0.0297
   Au       2.4     -7.08    -0.111
   Au      4.68      -4.8     0.057
   Au     -3.97      2.05  -0.00454
   Au      -6.9      2.45    0.0493
   Au      4.02      2.06   -0.0431
   Au      6.93      2.47   -0.0638
   Au      4.03     -2.11   -0.0059
   Au      6.92     -2.52    0.0207
    C     -7.57     -5.27     -6.67
    C     -8.26     -4.32     -5.89
    C     -8.12     -5.66      -7.9
    C     -9.47      -3.8     -6.34
    H     -7.81     -3.96     -4.95
    C     -9.31     -5.11     -8.36
    H     -7.58     -6.38     -8.53
    C       -10     -4.19     -7.57
    H       -10     -3.06     -5.73
    H     -9.71      -5.4     -9.34
    H     -10.9     -3.75     -7.93
    C     -5.21     -6.67     -7.61
    C     -5.59     -7.91     -8.15
    C     -4.26     -5.89     -8.28
    C     -5.06     -8.33     -9.37
    H     -6.31     -8.55     -7.62
    C     -3.74     -6.31      -9.5
    H     -3.91     -4.93     -7.86
    C     -4.14     -7.53     -10.1
    H     -5.37      -9.3     -9.79
    H     -3.02     -5.68       -10
    H     -3.73     -7.87       -11
    C     -6.63      -7.6     -5.28
    C     -5.85     -8.28     -4.33
    C     -7.86     -8.15     -5.67
    C     -6.28      -9.5      -3.8
    H     -4.89     -7.87     -3.98
    C      -8.3     -9.36     -5.12
    H     -8.49     -7.63      -6.4
    C     -7.51       -10     -4.19
    H     -5.66       -10     -3.08
    H     -9.27     -9.77     -5.43
    H     -7.86       -11     -3.77
    C     -6.68    -0.914      -7.6
    C     -7.79    -0.744     -8.44
    C     -5.88     -2.06     -7.76
    C     -8.09     -1.68     -9.43
    H     -8.45     0.132     -8.32
    C     -6.17     -2.99     -8.76
    H     -5.02     -2.23      -7.1
    C     -7.27      -2.8      -9.6
    H     -8.96     -1.54     -10.1
    H     -5.53     -3.87     -8.88
    H      -7.5     -3.54     -10.4
    C     -8.04     0.669     -5.73
    C     -8.56      1.95      -5.5
    C     -8.82    -0.451      -5.4
    C     -9.84       2.1     -4.97
    H     -7.97      2.84     -5.75
    C     -10.1    -0.292     -4.87
    H     -8.42     -1.46     -5.55
    C     -10.6     0.987     -4.65
    H     -10.2      3.11     -4.79
    H     -10.7     -1.18     -4.61
    H     -11.6      1.11     -4.22
    C     -5.93      1.86     -7.36
    C     -5.79      3.12     -6.74
    C     -5.76      1.77     -8.75
    C     -5.57      4.26     -7.51
    H     -5.87      3.21     -5.65
    C     -5.53      2.92     -9.51
    H     -5.82     0.791     -9.25
    C     -5.46      4.17     -8.89
    H     -5.48      5.24     -7.01
    H     -5.41      2.83     -10.6
    H     -5.29      5.07      -9.5
    C       1.9     -7.37     -5.98
    C      3.16     -6.76     -5.84
    C      1.81     -8.76     -5.83
    C       4.3     -7.53     -5.62
    H      3.25     -5.67     -5.91
    C      2.95     -9.53      -5.6
    H     0.828     -9.26      -5.9
    C       4.2     -8.92     -5.51
    H      5.28     -7.04     -5.52
    H      2.86     -10.6     -5.49
    H       5.1     -9.52     -5.35
    C    -0.879      -7.6     -6.72
    C    -0.713     -8.44     -7.85
    C     -2.02     -7.76     -5.93
    C     -1.65     -9.43     -8.14
    H     0.161     -8.31      -8.5
    C     -2.95     -8.76     -6.22
    H     -2.19     -7.11     -5.06
    C     -2.77      -9.6     -7.32
    H     -1.51     -10.1     -9.02
    H     -3.84     -8.88     -5.58
    H     -3.51     -10.4     -7.55
    C      0.72     -5.74     -8.08
    C         2     -5.52      -8.6
    C      -0.4     -5.41     -8.87
    C      2.16     -4.97     -9.88
    H      2.89     -5.77     -8.01
    C    -0.235     -4.87     -10.1
    H     -1.41     -5.56     -8.47
    C      1.05     -4.65     -10.7
    H      3.17     -4.78     -10.3
    H     -1.12     -4.61     -10.7
    H      1.17     -4.22     -11.7
    C      6.72     0.878      -7.6
    C      7.84     0.704     -8.44
    C      5.92      2.02     -7.76
    C      8.14      1.65     -9.42
    H      8.48    -0.179     -8.32
    C      6.22      2.95     -8.76
    H      5.05      2.18     -7.11
    C      7.33      2.77     -9.58
    H      9.02       1.5     -10.1
    H      5.58      3.83     -8.89
    H      7.56      3.51     -10.4
    C      8.09    -0.712     -5.74
    C      8.61        -2     -5.51
    C      8.88     0.404      -5.4
    C      9.88     -2.16     -4.97
    H      8.01     -2.89     -5.74
    C      10.2     0.237     -4.87
    H      8.48      1.42     -5.56
    C      10.7     -1.05     -4.65
    H      10.3     -3.17     -4.79
    H      10.8      1.12      -4.6
    H      11.7     -1.18     -4.21
    C      5.98      -1.9     -7.37
    C      5.84     -3.15     -6.76
    C      5.83      -1.8     -8.77
    C      5.61     -4.29     -7.52
    H      5.91     -3.25     -5.67
    C       5.6     -2.95     -9.53
    H      5.89    -0.827     -9.27
    C      5.51      -4.2     -8.91
    H      5.51     -5.27     -7.03
    H      5.49     -2.87     -10.6
    H      5.35      -5.1     -9.51
    C      7.64      5.22     -6.64
    C      8.33      4.27     -5.87
    C      8.18      5.61     -7.88
    C      9.54      3.75     -6.33
    H      7.87      3.91     -4.93
[truncated: 87,145 more chars]
