# Supplementary material for: Density-functional tight-binding for phosphine-stabilized nanoscale gold clusters
Source: Chem Sci. 2020 Nov 2;11(48):13113–28. doi: 10.1039/d0sc04514d (PMC8163209; doi:10.1039/d0sc04514d)
Supplement: SC-011-D0SC04514D-s003 [file SC-011-D0SC04514D-s003.xyz]

       676
untitled
   Au     -4.66     -4.72     -4.72
   Au    0.0242     -5.78   -0.0225
   Au    0.0266     -2.06   -0.0232
   Au      2.06     -2.06     -2.06
   Au   0.00581     -4.02     -2.11
   Au     -2.07     -2.12     -2.12
   Au   -0.0212     -6.92     -2.52
   Au   -0.0557     -4.67      -4.8
   Au      2.71     -4.64     -2.79
   Au     -3.11     -4.69     -2.53
    S      2.48     -7.18     -2.67
    S     -2.52     -7.34     -2.39
    P        -6     -6.02     -6.04
    P     0.409     -6.33     -6.34
    P      6.35    -0.407     -6.33
    P      6.06      5.97     -6.03
    P     -6.29     0.366     -6.32
    P     -6.28     -6.35     0.349
    P      6.33     -6.34    -0.409
    P      6.04     -6.02      5.99
    P    -0.343      6.28     -6.34
    P      6.34      0.35      6.27
    P     0.349      6.29      6.29
    P     -6.04      6.05      6.05
    P    -0.364     -6.32      6.31
    P     -6.29    -0.344      6.29
    P     -6.29      6.29    -0.342
    P      6.31      6.29     0.371
   Au     -4.73      4.73      4.73
   Au     -5.73   -0.0305   -0.0172
   Au     -2.01   -0.0283   -0.0229
   Au     -2.01     -2.05      2.01
   Au     -3.96  -0.00407      2.03
   Au     -2.11      2.11      2.11
   Au     -6.99    -0.148      2.39
   Au     -4.75    0.0546      4.61
   Au     -4.59     -2.78      2.67
   Au     -4.69      2.53      3.15
    S     -7.06     -2.56      2.36
    S      -7.2      2.26      2.45
   Au      4.72      4.67      -4.7
   Au    0.0172      5.73   -0.0326
   Au    0.0238      2.01   -0.0283
   Au     -2.01      2.01     -2.05
   Au    0.0468      3.97     -2.11
   Au      2.12      2.07     -2.12
   Au    0.0708      6.87     -2.52
   Au     0.114      4.62      -4.8
   Au     -2.68      4.59     -2.78
   Au      3.17      4.64     -2.52
    S     -2.36      7.07     -2.55
    S      2.45       7.2     -2.39
   Au      4.71     -4.71      4.67
   Au      5.79   -0.0241   -0.0254
   Au      2.06   -0.0235    -0.026
   Au      2.05      2.01      2.01
   Au      4.01   -0.0213      2.02
   Au      2.12     -2.12      2.07
   Au      7.07    0.0783      2.37
   Au      4.81    -0.115      4.61
   Au      4.64      2.76      2.66
   Au       4.7     -2.53      3.11
    S      7.11       2.4       2.3
    S      7.16     -2.28      2.35
   Au   0.00464      3.97      2.05
   Au   -0.0465       6.9      2.45
   Au   -0.0554      4.61      4.75
   Au       2.7      4.61      2.73
   Au     -3.15      4.69      2.53
    S      2.45      7.13      2.61
    S     -2.52       7.2      2.22
   Au      4.02   -0.0292     -2.08
   Au      7.08     -0.13     -2.41
   Au       4.8    0.0523     -4.67
   Au      4.65     -2.79     -2.71
   Au       4.7      2.48     -3.16
    S      7.07     -2.35      -2.3
    S      7.12      2.18     -2.45
   Au    0.0431     -4.02      2.06
   Au    0.0763     -6.93      2.47
   Au     0.101     -4.66      4.75
   Au     -2.66     -4.64      2.75
   Au      3.17      -4.7      2.47
    S     -2.42     -7.15       2.6
    S      2.47      -7.3      2.34
   Au     -3.96   -0.0212     -2.07
   Au     -7.04    0.0787     -2.39
   Au     -4.75    -0.103     -4.67
   Au     -4.61      2.73      -2.7
   Au     -4.65     -2.53     -3.16
    S      -7.1      2.47     -2.36
    S     -7.32     -2.33     -2.49
   Au    0.0244   -0.0251     -5.78
   Au     0.024    -0.026     -2.06
   Au     -2.06   -0.0428     -4.02
   Au     -2.47   -0.0686     -6.92
   Au     -2.76      2.66     -4.64
   Au     -2.48     -3.16      -4.7
    S     -2.64      2.43     -7.19
    S     -2.32     -2.53     -7.37
   Au     0.032   -0.0195      5.73
   Au    0.0292   -0.0232      2.01
   Au   0.00351      2.03      3.96
   Au     0.154      2.39      6.98
   Au      2.78      2.67      4.59
   Au     -2.53      3.15      4.69
    S      2.59      2.36       7.1
    S     -2.35      2.37       7.2
   Au      2.11  -0.00601     -4.02
   Au      2.52    0.0299     -6.93
   Au      2.79     -2.71     -4.65
   Au      2.52      3.12     -4.69
    S      2.64     -2.45     -7.17
    S      2.39      2.39     -7.34
   Au    0.0222     -2.07      3.96
   Au   -0.0746     -2.39      7.04
   Au     -2.74      -2.7      4.61
   Au      2.52     -3.17      4.65
    S     -2.41     -2.32      7.08
    S      2.32     -2.46      7.14
   Au     -2.05   -0.0047      3.97
   Au     -2.45    0.0509       6.9
   Au    0.0195      2.02     -4.01
   Au   -0.0709      2.36     -7.06
   Au      2.11   -0.0476      3.97
   Au      2.53   -0.0716      6.87
   Au    0.0297     -2.08     -4.01
   Au      0.12      -2.4     -7.08
   Au     -3.97     -2.11   -0.0453
   Au     -6.87     -2.53   -0.0623
   Au     -4.62     -4.81    -0.116
   Au     -2.02     -4.01   -0.0191
   Au     -2.36     -7.06    0.0721
   Au     -2.03      3.96  -0.00411
   Au     -2.38      6.98    -0.145
   Au     -4.61      4.75    0.0566
   Au      2.07      3.96   -0.0227
   Au      2.39      7.04    0.0603
   Au      4.67      4.74     -0.11
   Au      2.08     -4.01   -0.0295
   Au       2.4     -7.08    -0.114
   Au      4.67      -4.8    0.0569
   Au     -3.97      2.05  -0.00465
   Au      -6.9      2.45    0.0483
   Au      4.02      2.06   -0.0443
   Au      6.93      2.47   -0.0678
   Au      4.03     -2.11  -0.00498
   Au      6.93     -2.52    0.0259
    C     -7.57     -5.27     -6.67
    C     -8.26     -4.32      -5.9
    C     -8.12     -5.66     -7.91
    C     -9.47     -3.79     -6.35
    H     -7.81     -3.96     -4.96
    C     -9.32     -5.11     -8.36
    H     -7.59     -6.38     -8.54
    C       -10     -4.18     -7.57
    H       -10     -3.06     -5.73
    H     -9.71      -5.4     -9.34
    H       -11     -3.75     -7.93
    C     -5.22     -6.67     -7.61
    C     -5.59     -7.91     -8.16
    C     -4.26     -5.89     -8.28
    C     -5.06     -8.33     -9.37
    H     -6.32     -8.55     -7.63
    C     -3.74     -6.31     -9.51
    H     -3.91     -4.94     -7.87
    C     -4.14     -7.53     -10.1
    H     -5.37      -9.3      -9.8
    H     -3.02     -5.68       -10
    H     -3.73     -7.87       -11
    C     -6.63     -7.61     -5.28
    C     -5.85     -8.29     -4.33
    C     -7.87     -8.16     -5.67
    C     -6.29      -9.5      -3.8
    H     -4.89     -7.88     -3.98
    C      -8.3     -9.36     -5.12
    H      -8.5     -7.63      -6.4
    C     -7.51       -10     -4.19
    H     -5.66       -10     -3.08
    H     -9.27     -9.78     -5.42
    H     -7.86       -11     -3.76
    C     -6.65    -0.915      -7.6
    C     -7.77    -0.725     -8.43
    C     -5.85     -2.06     -7.77
    C     -8.08     -1.66     -9.41
    H      -8.4     0.159      -8.3
    C     -6.17     -2.98     -8.76
    H     -4.99     -2.23     -7.11
    C     -7.28     -2.79     -9.58
    H     -8.96     -1.51       -10
    H     -5.54     -3.88      -8.9
    H     -7.53     -3.53     -10.3
    C     -8.04      0.66     -5.73
    C     -8.56      1.94      -5.5
    C     -8.83    -0.457     -5.39
    C     -9.84       2.1     -4.96
    H     -7.96      2.83     -5.74
    C     -10.1    -0.291     -4.87
    H     -8.43     -1.47     -5.54
    C     -10.6      0.99     -4.65
    H     -10.2      3.11     -4.78
    H     -10.7     -1.17     -4.62
    H     -11.6      1.12     -4.23
    C     -5.93      1.84     -7.38
    C     -5.79      3.09     -6.75
    C     -5.76      1.76     -8.77
    C     -5.57      4.24      -7.5
    H     -5.88      3.17     -5.66
    C     -5.53      2.92     -9.52
    H     -5.81     0.793     -9.28
    C     -5.46      4.17     -8.88
    H     -5.48      5.21     -6.99
    H     -5.41      2.86     -10.6
    H      -5.3      5.08     -9.48
    C      1.89     -7.38     -5.98
    C      3.14     -6.76     -5.84
    C       1.8     -8.78     -5.83
    C      4.29     -7.52     -5.62
    H      3.23     -5.67     -5.91
    C      2.96     -9.53      -5.6
    H      0.83     -9.28     -5.89
    C       4.2     -8.91     -5.52
    H      5.26     -7.02     -5.53
    H      2.88     -10.6     -5.48
    H      5.11     -9.51     -5.35
    C     -0.88      -7.6      -6.7
    C      -0.7     -8.43     -7.82
    C     -2.02     -7.77     -5.91
    C     -1.64     -9.41     -8.14
    H      0.18      -8.3     -8.47
    C     -2.95     -8.76     -6.22
    H     -2.19     -7.11     -5.04
    C     -2.76     -9.58     -7.33
    H     -1.49       -10     -9.02
    H     -3.84     -8.89     -5.59
    H      -3.5     -10.4     -7.57
    C     0.712     -5.74     -8.08
    C         2     -5.51      -8.6
    C    -0.405      -5.4     -8.87
    C      2.16     -4.96     -9.87
    H      2.88     -5.76        -8
    C    -0.235     -4.87     -10.2
    H     -1.42     -5.55     -8.47
    C      1.05     -4.66     -10.7
    H      3.17     -4.78     -10.3
    H     -1.12     -4.61     -10.8
    H      1.18     -4.23     -11.7
    C      6.72     0.879      -7.6
    C      7.84     0.703     -8.44
    C      5.92      2.02     -7.76
    C      8.14      1.65     -9.41
    H      8.48     -0.18     -8.31
    C      6.22      2.95     -8.76
    H      5.05      2.18     -7.11
    C      7.33      2.77     -9.58
    H      9.02       1.5     -10.1
    H      5.58      3.83     -8.89
    H      7.56       3.5     -10.4
    C      8.09    -0.708     -5.74
    C      8.61     -1.99     -5.51
    C      8.88     0.406      -5.4
    C      9.88     -2.16     -4.97
    H      8.01     -2.88     -5.75
    C      10.2     0.237     -4.87
    H      8.49      1.42     -5.56
    C      10.7     -1.05     -4.65
    H      10.3     -3.17     -4.79
    H      10.8      1.12      -4.6
    H      11.7     -1.18     -4.21
    C      5.98     -1.89     -7.38
    C      5.83     -3.15     -6.76
    C      5.82      -1.8     -8.77
    C      5.61     -4.29     -7.52
    H      5.91     -3.24     -5.67
    C       5.6     -2.95     -9.53
    H      5.88    -0.828     -9.27
    C      5.52      -4.2     -8.91
    H      5.52     -5.27     -7.03
    H      5.49     -2.87     -10.6
    H      5.36     -5.11     -9.51
    C      7.64      5.22     -6.64
    C      8.33      4.27     -5.87
    C      8.18      5.61     -7.88
    C      9.55      3.75     -6.33
    H      7.88      3.91     -4.93
    C      9.37      5.06     -8.35
    H      7.64      6.34      -8.5
    C      10.1      4.13     -7.57
    H      10.1      3.02     -5.71
    H      9.75      5.34     -9.34
    H        11      3.69     -7.94
    C      5.27      6.64     -7.58
    C      5.64      7.88     -8.12
    C       4.3      5.87     -8.25
    C      5.13       8.3     -9.35
    H      6.35      8.52     -7.58
    C      3.79      6.29     -9.47
    H      3.93      4.92     -7.84
    C      4.23      7.49       -10
    H      5.44      9.26     -9.78
    H      3.06      5.66       -10
    H      3.84       7.8       -11
    C      6.69      7.55     -5.28
    C      5.89      8.23     -4.34
    C      7.91      8.11     -5.68
    C      6.33      9.44      -3.8
    H      4.93      7.83        -4
    C      8.35      9.31     -5.12
    H      8.54      7.58     -6.41
    C      7.56      9.97     -4.18
    H       5.7      9.97     -3.08
    H      9.32      9.73     -5.43
    H      7.91      10.9     -3.74
    C     -0.66       5.7     -8.08
    C     -1.94      5.49     -8.61
    C     0.459      5.36     -8.87
    C      -2.1      4.97      -9.9
    H     -2.84      5.75     -8.02
    C     0.298      4.84     -10.1
    H      1.47       5.5     -8.46
    C    -0.982      4.64     -10.7
    H     -3.11      4.79     -10.3
    H      1.18      4.57     -10.7
    H     -1.11      4.21     -11.7
    C     0.934      7.57     -6.71
    C     0.747      8.43     -7.81
    C      2.09      7.71     -5.93
    C      1.69      9.41     -8.11
    H    -0.143      8.32     -8.44
    C      3.02      8.71     -6.22
    H      2.27      7.03     -5.09
    C      2.82      9.56     -7.31
    H      1.53      10.1     -8.97
    H      3.91      8.83     -5.59
    H      3.56      10.3     -7.53
    C     -1.83       7.3     -5.95
    C     -3.09      6.69     -5.82
    C     -1.73      8.68     -5.73
    C     -4.22      7.45     -5.53
    H      -3.2       5.6     -5.94
    C     -2.86      9.44     -5.42
    H    -0.748      9.18     -5.79
    C     -4.11      8.83     -5.34
    H      -5.2      6.96     -5.45
    H     -2.76      10.5     -5.24
    H        -5      9.43     -5.11
    C     -7.31      5.95     -1.85
    C     -6.67      5.86      -3.1
    C     -8.69      5.74     -1.77
    C     -7.42      5.62     -4.25
    H     -5.58      5.97     -3.18
    C     -9.43      5.49     -2.92
    H      -9.2      5.77    -0.796
    C      -8.8      5.45     -4.17
    H     -6.92      5.56     -5.23
    H     -10.5      5.33     -2.85
    H     -9.39      5.26     -5.08
    C     -7.59      6.57     0.942
    C     -8.46      7.67     0.807
    C     -7.74      5.72      2.05
    C     -9.45      7.91      1.76
    H     -8.35      8.36   -0.0454
    C     -8.76      5.94      2.98
    H     -7.06      4.88      2.19
    C     -9.61      7.04      2.84
    H     -10.1      8.77      1.64
    H     -8.87      5.25      3.82
    H     -10.4      7.22      3.58
    C     -5.73      8.04    -0.589
    C     -5.59      8.64     -1.85
    C     -5.35      8.77     0.553
    C     -5.09      9.93     -1.97
    H     -5.87      8.08     -2.76
    C     -4.85      10.1      0.43
    H     -5.42      8.31      1.54
    C     -4.72      10.7    -0.833
    H     -4.98      10.4     -2.96
    H     -4.55      10.6      1.33
    H     -4.32      11.7    -0.933
    C      7.33      5.96      1.88
    C      6.72      5.82      3.14
    C      8.71       5.8      1.76
    C      7.51      5.58      4.27
    H      5.63      5.89      3.25
    C      9.49      5.53      2.88
    H      9.19      5.87     0.773
    C      8.89      5.44      4.14
    H      7.04      5.48      5.25
    H      10.6      5.39      2.78
    H      9.51      5.24      5.03
    C      5.73      8.01     0.701
    C      5.51      8.55      1.98
    C      5.42      8.78    -0.436
    C      4.98      9.83      2.11
    H      5.76      7.97      2.88
    C      4.89      10.1    -0.299
    H      5.59      8.36     -1.44
    C      4.66      10.6     0.975
    H       4.8      10.2      3.11
    H      4.63      10.6     -1.19
    H      4.22      11.6      1.08
    C      7.61       6.7    -0.914
    C      8.46      7.82    -0.762
    C      7.76       5.9     -2.06
    C      9.46      8.09      -1.7
    H      8.34      8.48     0.106
    C      8.76      6.18        -3
    H      7.11      5.04     -2.23
    C      9.62      7.26     -2.81
    H      10.1      8.95     -1.55
    H      8.86      5.54     -3.88
    H      10.4      7.47     -3.55
    C    -0.945      7.58       6.6
    C    -0.818      8.46      7.69
    C     -2.05      7.73      5.74
    C     -1.75      9.47      7.91
    H    0.0246      8.34      8.39
    C     -2.98      8.75      5.95
    H     -2.18      7.06      4.89
    C     -2.83      9.62      7.03
    H     -1.64      10.1      8.76
    H     -3.82      8.86      5.26
    H     -3.56      10.4      7.19
    C      1.86       7.3      5.96
    C      3.11      6.67      5.86
    C      1.78      8.69      5.75
    C      4.26      7.43      5.62
    H       3.2      5.58      5.96
    C      2.93      9.43      5.49
    H     0.799      9.19      5.78
    C      4.17      8.81      5.44
    H      5.24      6.93      5.56
    H      2.85      10.5      5.31
    H      5.08       9.4      5.25
    C     0.592      5.73      8.04
    C      1.86      5.59      8.63
    C    -0.551      5.36      8.77
    C      1.97      5.09      9.92
    H      2.76      5.87      8.07
    C    -0.428      4.86      10.1
    H     -1.54      5.43       8.3
    C     0.835      4.73      10.6
    H      2.97      4.98      10.4
    H     -1.33      4.56      10.6
    H     0.934      4.32      11.7
    C     -5.52      6.26      7.81
    C     -6.47       6.3      8.85
    C     -4.16      6.43      8.13
    C     -6.07      6.52      10.2
    H     -7.54      6.16      8.62
    C     -3.77      6.66      9.44
    H     -3.41      6.39      7.33
    C     -4.72       6.7      10.5
    H     -6.82      6.54        11
    H     -2.71      6.81      9.67
    H     -4.41      6.88      11.5
    C     -7.81      5.53      6.26
    C     -8.85      6.48       6.3
    C     -8.13      4.17      6.42
    C     -10.2      6.07      6.52
    H     -8.62      7.54      6.16
    C     -9.44      3.77      6.66
    H     -7.33      3.41      6.38
    C     -10.5      4.72       6.7
    H       -11      6.82      6.55
    H     -9.67      2.71       6.8
    H     -11.5      4.41      6.88
    C     -6.26      7.82      5.53
    C      -6.3      8.85      6.48
    C     -6.42      8.13      4.17
    C     -6.52      10.2      6.08
    H     -6.17      8.62      7.55
    C     -6.65      9.44      3.78
    H     -6.38      7.33      3.41
    C      -6.7      10.5      4.72
    H     -6.55        11      6.83
    H     -6.81      9.67      2.71
    H     -6.88      11.5      4.41
    C     -7.56      -6.7    -0.934
    C     -8.42      -7.8    -0.738
    C     -7.71     -5.92     -2.09
    C      -9.4      -8.1     -1.67
    H      -8.3     -8.43     0.152
    C     -8.71     -6.22     -3.01
    H     -7.04     -5.06     -2.27
    C     -9.55     -7.31     -2.81
    H     -10.1     -8.97     -1.51
    H     -8.83      -5.6     -3.91
    H     -10.3     -7.54     -3.54
    C      -7.3     -5.94      1.83
    C     -6.68     -5.81      3.08
    C     -8.68     -5.72      1.72
    C     -7.44     -5.53      4.22
    H      -5.6     -5.95      3.18
    C     -9.43     -5.43      2.86
    H     -9.18     -5.78     0.745
    C     -8.81     -5.35      4.11
    H     -6.94     -5.45      5.19
    H     -10.5     -5.27      2.77
    H     -9.41     -5.12         5
    C      -5.7     -8.08     0.666
    C     -5.49     -8.61      1.95
    C     -5.36     -8.86    -0.457
    C     -4.97     -9.89       2.1
    H     -5.75     -8.02      2.84
    C     -4.84     -10.1    -0.295
    H     -5.51     -8.45     -1.47
    C     -4.64     -10.7     0.986
    H      -4.8     -10.3      3.11
    H     -4.59     -10.7     -1.18
    H     -4.21     -11.7      1.11
    C     -8.04    -0.601      5.73
    C     -8.65     -1.86      5.59
    C     -8.77     0.543      5.36
    C     -9.94     -1.97      5.09
    H      -8.1     -2.77      5.87
    C     -10.1     0.429      4.85
    H     -8.31      1.53      5.44
    C     -10.7    -0.829      4.72
    H     -10.4     -2.96      4.98
    H     -10.6      1.33      4.55
    H     -11.7    -0.924      4.31
    C     -5.95     -1.84      7.31
    C     -5.74     -1.76       8.7
    C     -5.85      -3.1      6.68
    C      -5.5     -2.92      9.44
    H     -5.77     -0.79       9.2
    C     -5.62     -4.25      7.42
    H     -5.97     -3.18      5.59
    C     -5.45     -4.16      8.81
    H     -5.34     -2.85      10.5
    H     -5.56     -5.22      6.92
    H     -5.26     -5.07      9.39
    C     -6.57     0.931       7.6
    C     -7.67     0.804      8.48
    C     -5.72      2.04      7.74
    C      -7.9      1.77      9.46
    H     -8.36   -0.0452      8.37
    C     -5.93      2.97      8.76
    H     -4.89      2.19      7.05
    C     -7.03      2.85      9.61
    H     -8.78      1.67      10.1
    H     -5.24      3.81      8.87
    H     -7.21      3.59      10.4
    C     -1.86     -7.36      5.94
    C     -3.12     -6.74      5.79
    C     -1.77     -8.75      5.76
    C     -4.26     -7.51      5.57
    H     -3.22     -5.65      5.88
    C     -2.91     -9.51      5.53
    H    -0.789     -9.24      5.83
    C     -4.16     -8.89      5.45
    H     -5.24     -7.01      5.48
    H     -2.83     -10.6      5.41
    H     -5.07      -9.5      5.28
    C     0.922      -7.6      6.67
    C     0.743     -8.44      7.79
    C      2.07     -7.76      5.88
    C      1.68     -9.42      8.09
    H     -0.14     -8.32      8.43
    C      2.99     -8.76      6.17
    H      2.23      -7.1      5.01
    C       2.8     -9.59      7.27
    H      1.53     -10.1      8.96
    H      3.87     -8.89      5.53
    H      3.53     -10.4       7.5
    C    -0.658     -5.73      8.04
    C     -1.94      -5.5      8.56
    C     0.461      -5.4      8.83
    C      -2.1     -4.97      9.84
    H     -2.83     -5.74      7.97
    C     0.299     -4.87      10.1
    H      1.47     -5.55      8.42
    C    -0.983     -4.65      10.6
    H     -3.11      -4.8      10.2
    H      1.18     -4.61      10.7
    H     -1.11     -4.22      11.6
    C      5.26     -6.67      7.56
    C      4.29      -5.9      8.23
    C      5.64     -7.91      8.09
    C      3.78     -6.34      9.46
    H      3.93     -4.96      7.81
    C      5.12     -8.35       9.3
    H      6.36     -8.54      7.54
    C       4.2     -7.55        10
    H      3.06     -5.72        10
    H      5.43     -9.32      9.71
    H       3.8      -7.9        11
    C      6.68     -7.59      5.23
    C      7.92     -8.15       5.6
    C      5.89     -8.26      4.27
    C      8.33     -9.37      5.06
    H      8.56     -7.62      6.32
    C      6.31     -9.48      3.74
    H      4.94     -7.85      3.92
    C      7.52       -10      4.15
    H       9.3     -9.79      5.36
    H      5.68       -10      3.02
    H      7.85       -11      3.73
    C      7.62     -5.29      6.61
    C      8.32     -4.34      5.83
    C      8.17     -5.69      7.84
    C      9.52     -3.81      6.29
    H      7.88     -3.99      4.89
    C      9.36     -5.12      8.31
    H      7.63     -6.42      8.46
    C        10     -4.18      7.53
    H      10.1     -3.08      5.67
    H      9.75     -5.42      9.29
    H        11     -3.73       7.9
    C      5.74     -8.07    -0.732
    C      5.52     -8.59     -2.02
    C      5.42     -8.84     0.396
    C      4.98     -9.87     -2.16
    H      5.77        -8     -2.91
    C      4.89     -10.1     0.243
    H      5.59     -8.43       1.4
    C      4.66     -10.6     -1.04
    H       4.8     -10.3     -3.16
    H      4.63     -10.7      1.13
    H      4.22     -11.6     -1.16
    C      7.35        -6     -1.92
    C      6.75     -5.86     -3.18
    C      8.75     -5.86      -1.8
    C      7.54     -5.63     -4.31
    H      5.66     -5.91     -3.29
    C      9.52      -5.6     -2.93
    H      9.23     -5.95    -0.821
    C      8.92      -5.5     -4.19
    H      7.07     -5.55     -5.29
    H      10.6     -5.47     -2.83
    H      9.54      -5.3     -5.08
    C      7.61     -6.73     0.886
    C      8.45     -7.85     0.726
    C      7.76     -5.94      2.03
    C      9.44     -8.14      1.66
    H      8.33     -8.51    -0.148
    C      8.76     -6.22      2.96
    H       7.1     -5.08       2.2
    C      9.61     -7.32      2.78
    H      10.1     -9.02      1.52
    H      8.89     -5.58      3.85
    H      10.4     -7.54      3.51
    C      6.73    -0.927      7.56
    C      7.83    -0.746      8.43
    C      5.94     -2.08      7.71
    C      8.11     -1.68      9.42
    H      8.47     0.137      8.32
    C      6.22     -3.01      8.71
    H      5.09     -2.26      7.04
    C       7.3     -2.81      9.57
    H      8.97     -1.53      10.1
    H      5.59      -3.9      8.81
    H      7.52     -3.55      10.4
    C      8.08     0.667       5.7
    C      8.61      1.95       5.5
    C      8.86    -0.455      5.37
    C      9.89       2.1      4.97
    H      8.02      2.84      5.75
    C      10.1    -0.294      4.84
    H      8.45     -1.46      5.51
    C      10.7     0.986      4.64
    H      10.3      3.11       4.8
    H      10.7     -1.18      4.57
    H      11.7      1.11      4.21
    C      5.96      1.84      7.31
    C      5.83      3.09      6.69
    C      5.73      1.73      8.69
    C      5.54      4.22      7.45
    H      5.94      3.19       5.6
    C      5.42      2.86      9.44
    H      5.79     0.749      9.18
    C      5.34      4.11      8.83
    H      5.45       5.2      6.95
    H      5.22      2.76      10.5
    H       5.1         5      9.42
       676
untitled
   Au     -4.66     -4.72     -4.71
   Au    0.0241     -5.78   -0.0227
   Au    0.0267     -2.06   -0.0231
   Au      2.06     -2.06     -2.06
   Au   0.00556     -4.02     -2.11
   Au     -2.07     -2.12     -2.12
   Au   -0.0234     -6.93     -2.52
   Au   -0.0557     -4.67      -4.8
   Au      2.71     -4.64     -2.79
   Au     -3.11     -4.69     -2.53
    S      2.48     -7.18     -2.68
    S      -2.5     -7.31     -2.38
    P        -6     -6.02     -6.04
    P     0.411     -6.33     -6.34
    P      6.35    -0.407     -6.33
    P      6.06      5.97     -6.03
    P      -6.3     0.368     -6.32
    P     -6.28     -6.35     0.351
    P      6.33     -6.34    -0.408
    P      6.04     -6.02      5.99
    P    -0.343      6.28     -6.34
    P      6.34      0.35      6.27
    P     0.349      6.29      6.29
    P     -6.04      6.05      6.05
    P    -0.364     -6.32      6.31
    P     -6.29    -0.344      6.29
    P     -6.29      6.29    -0.342
    P      6.31      6.29     0.369
   Au     -4.73      4.73      4.73
   Au     -5.73   -0.0309   -0.0175
   Au     -2.01   -0.0283   -0.0229
   Au     -2.01     -2.05      2.01
   Au     -3.96  -0.00407      2.03
   Au     -2.11      2.11      2.11
   Au     -6.98    -0.147      2.39
   Au     -4.75     0.055      4.61
   Au     -4.59     -2.78      2.67
   Au     -4.69      2.53      3.15
    S     -7.06     -2.56      2.37
    S      -7.2      2.26      2.44
   Au      4.72      4.67     -4.71
   Au    0.0173      5.73   -0.0325
   Au    0.0239      2.01   -0.0282
   Au     -2.01      2.01     -2.05
   Au    0.0468      3.97     -2.11
   Au      2.12      2.07     -2.12
   Au    0.0701      6.87     -2.52
   Au     0.114      4.62      -4.8
   Au     -2.68      4.59     -2.78
   Au      3.17      4.64     -2.52
    S     -2.35      7.07     -2.55
    S      2.46       7.2      -2.4
   Au      4.71     -4.71      4.67
   Au      5.79   -0.0241   -0.0252
   Au      2.06   -0.0234    -0.026
   Au      2.05      2.01      2.01
   Au      4.01   -0.0209      2.02
   Au      2.12     -2.12      2.07
   Au      7.07    0.0825      2.36
   Au      4.81    -0.115      4.61
   Au      4.64      2.76      2.66
   Au       4.7     -2.53      3.11
    S       7.1      2.39       2.3
    S      7.19     -2.29      2.36
   Au   0.00465      3.97      2.05
   Au   -0.0467       6.9      2.45
   Au   -0.0551      4.61      4.75
   Au       2.7      4.61      2.73
   Au     -3.15      4.69      2.53
    S      2.45      7.13      2.61
    S     -2.52       7.2      2.23
   Au      4.02   -0.0297     -2.08
   Au      7.08    -0.134     -2.41
   Au       4.8    0.0523     -4.67
   Au      4.65     -2.79     -2.71
   Au       4.7      2.48     -3.16
    S      7.06     -2.35     -2.29
    S      7.16       2.2     -2.46
   Au    0.0432     -4.02      2.06
   Au    0.0759     -6.93      2.47
   Au     0.101     -4.66      4.75
   Au     -2.66     -4.64      2.75
   Au      3.17      -4.7      2.47
    S     -2.41     -7.17      2.61
    S      2.47      -7.3      2.33
   Au     -3.96   -0.0217     -2.07
   Au     -7.04    0.0751     -2.39
   Au     -4.75    -0.103     -4.67
   Au     -4.61      2.73      -2.7
   Au     -4.65     -2.53     -3.16
    S     -7.11      2.47     -2.36
    S     -7.28     -2.32     -2.48
   Au    0.0242   -0.0252     -5.78
   Au     0.024    -0.026     -2.06
   Au     -2.06   -0.0431     -4.02
   Au     -2.47   -0.0709     -6.92
   Au     -2.76      2.66     -4.64
   Au     -2.48     -3.17      -4.7
    S     -2.64      2.44     -7.18
    S     -2.31     -2.51     -7.35
   Au    0.0318   -0.0192      5.73
   Au    0.0292   -0.0232      2.01
   Au   0.00355      2.03      3.96
   Au     0.154      2.39      6.98
   Au      2.78      2.67      4.59
   Au     -2.53      3.15      4.69
    S      2.59      2.37      7.09
    S     -2.35      2.38       7.2
   Au      2.11  -0.00584     -4.02
   Au      2.52    0.0299     -6.93
   Au      2.79     -2.71     -4.64
   Au      2.52      3.12     -4.69
    S      2.64     -2.45     -7.19
    S      2.39      2.38     -7.33
   Au    0.0219     -2.07      3.96
   Au   -0.0769     -2.39      7.04
   Au     -2.74      -2.7      4.61
   Au      2.52     -3.17      4.65
    S     -2.41     -2.32      7.08
    S      2.33     -2.46      7.16
   Au     -2.05  -0.00469      3.97
   Au     -2.45      0.05       6.9
   Au    0.0195      2.02     -4.01
   Au   -0.0692      2.36     -7.06
   Au      2.11   -0.0474      3.97
   Au      2.53   -0.0709      6.87
   Au    0.0291     -2.08     -4.01
   Au     0.117      -2.4     -7.08
   Au     -3.97     -2.11   -0.0457
   Au     -6.87     -2.53   -0.0643
   Au     -4.62      -4.8    -0.117
   Au     -2.02     -4.01   -0.0196
   Au     -2.36     -7.06    0.0693
   Au     -2.03      3.96   -0.0041
   Au     -2.38      6.98    -0.145
   Au     -4.61      4.75    0.0566
   Au      2.07      3.96   -0.0226
   Au      2.39      7.04    0.0608
   Au      4.67      4.74     -0.11
   Au      2.08     -4.01   -0.0296
   Au       2.4     -7.08    -0.113
   Au      4.67      -4.8    0.0569
   Au     -3.97      2.05  -0.00461
   Au      -6.9      2.45    0.0487
   Au      4.02      2.06   -0.0439
   Au      6.93      2.47   -0.0663
   Au      4.03     -2.11  -0.00533
   Au      6.93     -2.52    0.0239
    C     -7.57     -5.27     -6.67
    C     -8.26     -4.32      -5.9
    C     -8.12     -5.66     -7.91
    C     -9.47      -3.8     -6.34
    H     -7.81     -3.96     -4.95
    C     -9.31     -5.11     -8.36
    H     -7.58     -6.38     -8.54
    C       -10     -4.19     -7.57
    H       -10     -3.06     -5.73
    H     -9.71      -5.4     -9.34
    H     -10.9     -3.75     -7.93
    C     -5.21     -6.67     -7.61
    C     -5.59     -7.91     -8.15
    C     -4.26     -5.89     -8.28
    C     -5.06     -8.33     -9.37
    H     -6.32     -8.55     -7.63
    C     -3.74     -6.31     -9.51
    H     -3.91     -4.93     -7.86
    C     -4.14     -7.53     -10.1
    H     -5.37      -9.3     -9.79
    H     -3.02     -5.68       -10
    H     -3.73     -7.87       -11
    C     -6.63     -7.61     -5.28
    C     -5.85     -8.28     -4.33
    C     -7.86     -8.16     -5.67
    C     -6.28      -9.5      -3.8
    H     -4.89     -7.87     -3.98
    C      -8.3     -9.36     -5.12
    H      -8.5     -7.63      -6.4
    C     -7.51       -10     -4.19
    H     -5.66       -10     -3.08
    H     -9.27     -9.78     -5.42
    H     -7.86       -11     -3.76
    C     -6.66    -0.915      -7.6
    C     -7.78    -0.732     -8.43
    C     -5.86     -2.06     -7.76
    C     -8.08     -1.67     -9.42
    H     -8.42     0.149      -8.3
    C     -6.17     -2.98     -8.76
    H        -5     -2.23     -7.11
    C     -7.28     -2.79     -9.58
    H     -8.96     -1.52     -10.1
    H     -5.54     -3.87     -8.89
    H     -7.52     -3.53     -10.4
    C     -8.04     0.664     -5.73
    C     -8.56      1.95      -5.5
    C     -8.83    -0.455     -5.39
    C     -9.84       2.1     -4.96
    H     -7.97      2.84     -5.74
    C     -10.1    -0.291     -4.87
    H     -8.42     -1.47     -5.54
    C     -10.6     0.989     -4.65
    H     -10.2      3.11     -4.78
    H     -10.7     -1.18     -4.62
    H     -11.6      1.12     -4.23
    C     -5.93      1.85     -7.37
    C     -5.79       3.1     -6.75
    C     -5.76      1.77     -8.76
    C     -5.57      4.25      -7.5
    H     -5.87      3.18     -5.66
    C     -5.53      2.92     -9.51
    H     -5.81     0.792     -9.27
    C     -5.46      4.17     -8.89
    H     -5.48      5.22        -7
    H     -5.41      2.85     -10.6
    H     -5.29      5.07     -9.48
    C      1.89     -7.38     -5.98
    C      3.15     -6.76     -5.84
    C       1.8     -8.77     -5.83
    C      4.29     -7.52     -5.62
    H      3.24     -5.67     -5.91
    C      2.95     -9.53      -5.6
    H     0.829     -9.27     -5.89
    C       4.2     -8.91     -5.52
    H      5.27     -7.03     -5.52
    H      2.87     -10.6     -5.49
    H      5.11     -9.51     -5.35
    C     -0.88      -7.6     -6.71
    C    -0.705     -8.43     -7.83
    C     -2.02     -7.77     -5.91
    C     -1.64     -9.42     -8.14
    H     0.173     -8.31     -8.48
    C     -2.95     -8.76     -6.22
    H     -2.19     -7.11     -5.05
    C     -2.76     -9.59     -7.32
    H      -1.5     -10.1     -9.02
    H     -3.84     -8.89     -5.58
    H      -3.5     -10.4     -7.56
    C     0.715     -5.74     -8.08
    C         2     -5.51      -8.6
    C    -0.403      -5.4     -8.87
    C      2.16     -4.97     -9.87
    H      2.89     -5.76        -8
    C    -0.235     -4.87     -10.1
    H     -1.41     -5.55     -8.47
    C      1.05     -4.65     -10.7
    H      3.17     -4.78     -10.3
    H     -1.12     -4.61     -10.7
    H      1.18     -4.23     -11.7
    C      6.72     0.879      -7.6
    C      7.84     0.703     -8.44
    C      5.92      2.02     -7.76
    C      8.14      1.65     -9.42
    H      8.48     -0.18     -8.32
    C      6.22      2.95     -8.76
    H      5.05      2.18     -7.11
    C      7.33      2.77     -9.58
    H      9.02       1.5     -10.1
    H      5.58      3.83     -8.89
    H      7.56       3.5     -10.4
    C      8.09     -0.71     -5.74
    C      8.61     -1.99     -5.51
    C      8.88     0.405      -5.4
    C      9.88     -2.16     -4.97
    H      8.01     -2.88     -5.75
    C      10.2     0.237     -4.87
    H      8.48      1.42     -5.56
    C      10.7     -1.05     -4.65
    H      10.3     -3.17     -4.79
    H      10.8      1.12      -4.6
    H      11.7     -1.18     -4.21
    C      5.98     -1.89     -7.38
    C      5.83     -3.15     -6.76
    C      5.82      -1.8     -8.77
    C      5.61     -4.29     -7.52
    H      5.91     -3.24     -5.67
    C       5.6     -2.95     -9.53
    H      5.89    -0.828     -9.27
    C      5.52      -4.2     -8.91
    H      5.52     -5.27     -7.03
    H      5.49     -2.87     -10.6
    H      5.36     -5.11     -9.51
    C      7.64      5.22     -6.64
    C      8.33      4.27     -5.87
    C      8.18      5.61     -7.88
    C      9.55      3.75     -6.33
    H      7.88      3.91     -4.93
    C      9.37      5.06     -8.35
    H      7.64      6.34      -8.5
    C      10.1      4.13     -7.57
    H      10.1      3.02     -5.71
    H      9.75      5.34     -9.34
    H        11      3.69     -7.93
    C      5.27      6.64     -7.59
    C      5.64      7.88     -8.12
    C       4.3      5.87     -8.25
    C      5.12       8.3     -9.35
    H      6.35      8.52     -7.59
    C      3.79      6.29     -9.48
    H      3.94      4.91     -7.84
    C      4.22      7.49       -10
    H      5.44      9.26     -9.78
    H      3.06      5.66       -10
    H      3.84      7.81       -11
    C      6.69      7.55     -5.28
    C       5.9      8.23     -4.34
    C      7.92      8.11     -5.67
    C      6.33      9.44      -3.8
    H      4.93      7.83     -3.99
    C      8.35      9.31     -5.12
    H      8.55      7.58     -6.41
    C      7.56      9.97     -4.18
    H       5.7      9.97     -3.08
    H      9.32      9.73     -5.43
    H      7.91      10.9     -3.74
    C    -0.659       5.7     -8.08
    C     -1.94      5.49     -8.61
    C      0.46      5.36     -8.87
    C      -2.1      4.97      -9.9
    H     -2.83      5.75     -8.02
    C     0.298      4.84     -10.1
    H      1.47       5.5     -8.46
    C    -0.983      4.64     -10.7
    H     -3.11      4.79     -10.3
    H      1.18      4.57     -10.7
    H     -1.11      4.21     -11.7
    C     0.935      7.57     -6.71
    C     0.746      8.43     -7.81
    C      2.09      7.71     -5.93
    C      1.69      9.41     -8.11
    H    -0.144      8.32     -8.44
    C      3.02      8.71     -6.22
    H      2.27      7.03     -5.09
    C      2.82      9.56     -7.31
    H      1.53      10.1     -8.97
    H      3.91      8.83     -5.59
    H      3.56      10.3     -7.54
    C     -1.83       7.3     -5.95
    C     -3.09      6.69     -5.82
    C     -1.73      8.69     -5.73
    C     -4.22      7.45     -5.53
    H      -3.2       5.6     -5.94
    C     -2.86      9.44     -5.42
    H    -0.748      9.18     -5.79
    C     -4.11      8.83     -5.34
    H      -5.2      6.96     -5.45
    H     -2.76      10.5     -5.24
    H     -5.01      9.43     -5.11
    C     -7.31      5.95     -1.85
    C     -6.67      5.86      -3.1
    C     -8.69      5.74     -1.77
    C     -7.42      5.62     -4.25
    H     -5.58      5.97     -3.19
    C     -9.43      5.49     -2.92
    H      -9.2      5.78    -0.796
    C      -8.8      5.45     -4.17
    H     -6.92      5.56     -5.23
    H     -10.5      5.33     -2.85
    H     -9.39      5.26     -5.08
    C     -7.59      6.57     0.941
    C     -8.46      7.67     0.808
    C     -7.74      5.72      2.05
    C     -9.45      7.91      1.76
    H     -8.35      8.36   -0.0443
    C     -8.76      5.94      2.98
    H     -7.06      4.88      2.19
    C     -9.61      7.04      2.84
    H     -10.1      8.77      1.65
    H     -8.87      5.25      3.82
    H     -10.4      7.22      3.58
    C     -5.73      8.04     -0.59
    C     -5.59      8.64     -1.85
    C     -5.35      8.77     0.552
    C     -5.09      9.93     -1.97
    H     -5.87      8.08     -2.76
    C     -4.85      10.1      0.43
    H     -5.42      8.31      1.54
    C     -4.72      10.7    -0.832
    H     -4.98      10.4     -2.96
    H     -4.54      10.6      1.33
    H     -4.32      11.7    -0.932
    C      7.33      5.96      1.87
    C      6.73      5.82      3.14
    C      8.72       5.8      1.76
    C      7.51      5.58      4.26
    H      5.64      5.89      3.24
    C      9.49      5.53      2.89
    H       9.2      5.87     0.774
    C      8.89      5.44      4.14
    H      7.03      5.49      5.25
    H      10.6      5.39      2.78
    H       9.5      5.24      5.03
    C      5.73      8.02     0.697
    C      5.51      8.55      1.98
    C      5.42      8.78    -0.439
    C      4.98      9.83      2.11
    H      5.76      7.96      2.87
    C      4.89      10.1    -0.298
    H      5.58      8.36     -1.44
    C      4.66      10.6     0.976
    H       4.8      10.2      3.11
    H      4.63      10.6     -1.19
    H      4.23      11.6      1.09
    C      7.61      6.69    -0.915
    C      8.45      7.81    -0.756
    C      7.76       5.9     -2.06
    C      9.45      8.09     -1.69
    H      8.33      8.47     0.114
    C      8.76      6.18     -2.99
    H      7.11      5.03     -2.23
    C      9.61      7.26     -2.81
    H      10.1      8.95     -1.55
    H      8.87      5.54     -3.88
    H      10.4      7.48     -3.54
    C    -0.945      7.58       6.6
    C    -0.819      8.46       7.7
    C     -2.05      7.73      5.74
    C     -1.75      9.47      7.91
    H    0.0235      8.34      8.39
    C     -2.98      8.75      5.95
    H     -2.18      7.06      4.89
    C     -2.83      9.63      7.03
    H     -1.64      10.1      8.76
    H     -3.82      8.86      5.26
    H     -3.56      10.4      7.19
    C      1.86       7.3      5.96
    C      3.12      6.67      5.86
    C      1.78      8.69      5.75
    C      4.26      7.43      5.62
    H       3.2      5.58      5.96
    C      2.93      9.43      5.49
    H     0.799      9.19      5.78
    C      4.17      8.81      5.44
    H      5.24      6.92      5.55
    H      2.85      10.5      5.31
    H      5.08       9.4      5.25
    C     0.593      5.73      8.04
    C      1.86      5.59      8.63
    C     -0.55      5.36      8.77
    C      1.97      5.09      9.93
    H      2.76      5.87      8.07
    C    -0.428      4.86      10.1
    H     -1.54      5.43       8.3
    C     0.835      4.73      10.6
    H      2.97      4.98      10.4
    H     -1.33      4.56      10.6
    H     0.933      4.32      11.7
    C     -5.52      6.26      7.81
    C     -6.47       6.3      8.85
    C     -4.16      6.43      8.13
    C     -6.07      6.52      10.2
    H     -7.54      6.16      8.62
    C     -3.77      6.66      9.44
    H     -3.41      6.39      7.33
    C     -4.72       6.7      10.5
    H     -6.82      6.54        11
    H     -2.71      6.81      9.68
    H     -4.41      6.88      11.5
    C     -7.81      5.53      6.26
    C     -8.85      6.48       6.3
    C     -8.13      4.17      6.42
    C     -10.2      6.07      6.52
    H     -8.62      7.54      6.16
    C     -9.44      3.77      6.66
    H     -7.33      3.41      6.38
    C     -10.5      4.72       6.7
    H       -11      6.82      6.55
    H     -9.67      2.71       6.8
    H     -11.5      4.41      6.88
    C     -6.26      7.82      5.53
    C      -6.3      8.85      6.48
    C     -6.42      8.13      4.17
    C     -6.52      10.2      6.08
    H     -6.17      8.62      7.55
    C     -6.65      9.44      3.78
    H     -6.38      7.33      3.41
    C      -6.7      10.5      4.72
    H     -6.55        11      6.82
    H     -6.81      9.67      2.71
    H     -6.88      11.5      4.41
    C     -7.56     -6.71    -0.934
    C     -8.42     -7.81    -0.743
    C     -7.71     -5.92     -2.09
    C     -9.41      -8.1     -1.67
    H      -8.3     -8.44     0.146
    C     -8.71     -6.22     -3.01
    H     -7.04     -5.07     -2.27
    C     -9.56      -7.3     -2.81
    H     -10.1     -8.97     -1.52
    H     -8.83      -5.6     -3.91
    H     -10.3     -7.54     -3.54
    C      -7.3     -5.94      1.83
    C     -6.68     -5.82      3.09
    C     -8.68     -5.72      1.73
    C     -7.44     -5.53      4.22
    H      -5.6     -5.95      3.19
    C     -9.43     -5.43      2.86
    H     -9.17     -5.79     0.746
    C     -8.82     -5.34      4.11
    H     -6.95     -5.45       5.2
    H     -10.5     -5.26      2.77
    H     -9.41     -5.12         5
    C      -5.7     -8.08     0.667
    C     -5.49     -8.61      1.95
    C     -5.36     -8.86    -0.456
    C     -4.97     -9.89       2.1
    H     -5.75     -8.02      2.84
    C     -4.84     -10.1    -0.295
    H     -5.52     -8.45     -1.46
    C     -4.63     -10.7     0.986
    H     -4.81     -10.3      3.11
    H     -4.59     -10.7     -1.18
    H     -4.21     -11.7      1.11
    C     -8.04    -0.598      5.73
    C     -8.64     -1.86      5.59
    C     -8.77     0.545      5.36
    C     -9.94     -1.97      5.09
    H     -8.09     -2.77      5.87
    C     -10.1     0.429      4.85
    H     -8.31      1.54      5.43
    C     -10.7     -0.83      4.72
    H     -10.4     -2.96      4.98
    H     -10.6      1.33      4.55
    H     -11.7    -0.926      4.31
    C     -5.94     -1.84      7.31
    C     -5.74     -1.76       8.7
    C     -5.85     -3.09      6.68
    C      -5.5     -2.92      9.44
    H     -5.77    -0.791       9.2
    C     -5.62     -4.25      7.42
    H     -5.97     -3.18      5.59
    C     -5.45     -4.16      8.81
    H     -5.34     -2.85      10.5
    H     -5.56     -5.22      6.92
    H     -5.27     -5.07      9.39
    C     -6.57     0.932       7.6
    C     -7.67     0.802      8.48
    C     -5.72      2.04      7.75
    C      -7.9      1.76      9.45
    H     -8.35    -0.048      8.37
    C     -5.93      2.97      8.76
    H     -4.88      2.19      7.06
    C     -7.03      2.84      9.61
    H     -8.78      1.66      10.1
    H     -5.24      3.81      8.87
    H     -7.22      3.59      10.4
    C     -1.86     -7.36      5.94
    C     -3.12     -6.74      5.79
    C     -1.77     -8.75      5.76
    C     -4.26     -7.51      5.57
    H     -3.21     -5.65      5.88
    C     -2.91     -9.51      5.53
    H    -0.789     -9.25      5.83
    C     -4.16     -8.89      5.45
    H     -5.24     -7.01      5.48
    H     -2.83     -10.6      5.41
    H     -5.07      -9.5      5.29
    C     0.922      -7.6      6.67
    C     0.742     -8.44      7.79
    C      2.07     -7.76      5.88
    C      1.68     -9.42      8.09
    H    -0.143     -8.32      8.43
    C      2.99     -8.76      6.17
    H      2.23      -7.1      5.01
    C       2.8     -9.59      7.28
    H      1.53     -10.1      8.96
    H      3.87     -8.89      5.53
    H      3.53     -10.4       7.5
    C    -0.659     -5.73      8.04
    C     -1.94      -5.5      8.56
    C     0.461      -5.4      8.83
    C      -2.1     -4.97      9.84
    H     -2.83     -5.74      7.97
    C     0.298     -4.87      10.1
    H      1.47     -5.55      8.42
    C    -0.982     -4.65      10.6
    H     -3.11      -4.8      10.2
    H      1.18     -4.61      10.7
    H     -1.11     -4.22      11.6
    C      5.26     -6.67      7.56
    C      4.29      -5.9      8.23
    C      5.64     -7.91      8.09
    C      3.78     -6.34      9.46
    H      3.93     -4.96      7.81
    C      5.12     -8.35      9.31
    H      6.36     -8.54      7.55
    C       4.2     -7.56        10
    H      3.06     -5.72        10
    H      5.42     -9.32      9.71
    H       3.8      -7.9        11
    C      6.68      -7.6      5.23
    C      7.92     -8.15       5.6
    C      5.89     -8.26      4.27
    C      8.33     -9.37      5.06
    H      8.56     -7.62      6.32
    C      6.32     -9.48      3.74
    H      4.94     -7.86      3.92
    C      7.53       -10      4.15
    H       9.3     -9.79      5.36
    H      5.68       -10      3.02
    H      7.85       -11      3.73
    C      7.62     -5.29      6.61
    C      8.31     -4.34      5.83
    C      8.17     -5.68      7.85
    C      9.52     -3.81      6.29
    H      7.88     -3.99      4.89
    C      9.36     -5.12      8.31
    H      7.63     -6.42      8.47
    C        10     -4.19      7.53
    H      10.1     -3.08      5.67
    H      9.75     -5.42      9.29
    H        11     -3.74       7.9
    C      5.74     -8.07    -0.729
    C      5.51     -8.59     -2.01
    C      5.42     -8.85     0.398
    C      4.98     -9.87     -2.16
    H      5.77        -8      -2.9
    C      4.89     -10.1     0.243
    H      5.58     -8.44       1.4
    C      4.66     -10.6     -1.04
    H       4.8     -10.3     -3.17
    H      4.63     -10.7      1.13
    H      4.22     -11.6     -1.16
    C      7.36        -6     -1.91
    C      6.75     -5.86     -3.17
    C      8.75     -5.86      -1.8
    C      7.54     -5.64      -4.3
    H      5.66     -5.91     -3.28
    C      9.53      -5.6     -2.93
    H      9.24     -5.95    -0.822
    C      8.92      -5.5     -4.19
    H      7.06     -5.55     -5.29
    H      10.6     -5.47     -2.83
    H      9.53      -5.3     -5.08
    C      7.61     -6.72     0.886
    C      8.45     -7.84     0.721
    C      7.77     -5.93      2.03
    C      9.43     -8.14      1.66
    H      8.32      -8.5    -0.155
    C      8.77     -6.22      2.96
    H       7.1     -5.07       2.2
    C       9.6     -7.32      2.78
    H      10.1     -9.02      1.51
    H      8.89     -5.59      3.85
    H      10.4     -7.55      3.51
    C      6.73    -0.927      7.56
    C      7.83    -0.745      8.43
    C      5.94     -2.08      7.71
    C      8.11     -1.68      9.42
    H      8.47     0.138      8.32
    C      6.22     -3.01      8.71
    H      5.09     -2.25      7.04
    C       7.3     -2.81      9.57
    H      8.97     -1.53      10.1
    H      5.59      -3.9      8.81
    H      7.52     -3.55      10.3
    C      8.08     0.667       5.7
    C      8.61      1.95      5.49
    C      8.86    -0.455      5.36
    C      9.89       2.1      4.97
    H      8.02      2.84      5.75
    C      10.1    -0.294      4.84
    H      8.45     -1.46      5.51
    C      10.7     0.986      4.64
    H      10.3      3.11      4.79
    H      10.7     -1.18      4.58
    H      11.7      1.11      4.21
    C      5.96      1.84       7.3
    C      5.83      3.09      6.69
    C      5.73      1.73      8.69
    C      5.54      4.22      7.45
    H      5.94      3.19       5.6
    C      5.42      2.86      9.44
    H      5.79     0.749      9.18
    C      5.34      4.11      8.82
    H      5.45       5.2      6.95
    H      5.23      2.76      10.5
    H       5.1         5      9.42
       676
untitled
   Au     -4.66     -4.72     -4.71
   Au     0.024     -5.78   -0.0229
   Au    0.0267     -2.06   -0.0231
   Au      2.06     -2.06     -2.06
   Au   0.00533     -4.02     -2.11
   Au     -2.07     -2.12     -2.12
   Au   -0.0254     -6.93     -2.52
   Au   -0.0557     -4.67      -4.8
   Au      2.71     -4.64     -2.79
   Au     -3.12     -4.69     -2.53
    S      2.49     -7.17     -2.68
    S     -2.49     -7.29     -2.37
    P        -6     -6.02     -6.04
    P     0.412     -6.33     -6.34
    P      6.35    -0.407     -6.33
    P      6.06      5.97     -6.03
    P      -6.3     0.369     -6.32
    P     -6.28     -6.35     0.352
    P      6.33     -6.34    -0.407
    P      6.04     -6.02      5.99
    P    -0.343      6.28     -6.34
    P      6.34     0.349      6.27
    P     0.349      6.29      6.29
    P     -6.04      6.05      6.05
    P    -0.364     -6.32      6.31
    P     -6.29    -0.343      6.29
    P     -6.29      6.29    -0.342
    P      6.31      6.29     0.368
   Au     -4.73      4.73      4.73
   Au     -5.73   -0.0312   -0.0178
   Au     -2.01   -0.0282   -0.0228
   Au     -2.01     -2.05      2.01
   Au     -3.96  -0.00408      2.03
   Au     -2.11      2.11      2.11
   Au     -6.98    -0.146      2.39
   Au     -4.75    0.0553      4.61
   Au     -4.59     -2.78      2.67
   Au     -4.69      2.53      3.15
    S     -7.06     -2.57      2.37
    S     -7.19      2.26      2.44
   Au      4.72      4.67     -4.71
   Au    0.0174      5.73   -0.0324
   Au    0.0239      2.01   -0.0281
   Au     -2.01      2.01     -2.05
   Au    0.0468      3.97     -2.11
   Au      2.12      2.07     -2.12
   Au    0.0695      6.87     -2.52
   Au     0.114      4.62      -4.8
   Au     -2.68      4.59     -2.78
   Au      3.16      4.64     -2.52
    S     -2.35      7.07     -2.55
    S      2.46      7.21      -2.4
   Au      4.71     -4.71      4.67
   Au      5.79   -0.0242    -0.025
   Au      2.06   -0.0234   -0.0259
   Au      2.05      2.01      2.01
   Au      4.01   -0.0205      2.02
   Au      2.12     -2.12      2.07
   Au      7.07    0.0862      2.36
   Au      4.81    -0.115      4.62
   Au      4.64      2.76      2.66
   Au       4.7     -2.53       3.1
    S      7.09      2.38       2.3
    S      7.21      -2.3      2.38
   Au   0.00466      3.97      2.05
   Au    -0.047       6.9      2.45
   Au   -0.0549      4.61      4.75
   Au       2.7      4.61      2.73
   Au     -3.15      4.69      2.53
    S      2.46      7.12      2.61
    S     -2.53       7.2      2.23
   Au      4.02   -0.0302     -2.08
   Au      7.08    -0.138     -2.41
   Au       4.8    0.0524     -4.67
   Au      4.65     -2.79     -2.71
   Au       4.7      2.48     -3.15
    S      7.06     -2.34     -2.29
    S      7.19      2.21     -2.48
   Au    0.0433     -4.02      2.06
   Au    0.0755     -6.93      2.47
   Au     0.101     -4.66      4.75
   Au     -2.66     -4.64      2.75
   Au      3.17      -4.7      2.47
    S     -2.41     -7.18      2.61
    S      2.47      -7.3      2.33
   Au     -3.96   -0.0221     -2.07
   Au     -7.04    0.0719     -2.39
   Au     -4.75    -0.103     -4.66
   Au     -4.61      2.73      -2.7
   Au     -4.64     -2.53     -3.16
    S     -7.11      2.48     -2.36
    S     -7.25     -2.31     -2.46
   Au    0.0241   -0.0254     -5.78
   Au    0.0241   -0.0259     -2.06
   Au     -2.06   -0.0433     -4.02
   Au     -2.47    -0.073     -6.93
   Au     -2.75      2.66     -4.64
   Au     -2.47     -3.17     -4.69
    S     -2.65      2.45     -7.18
    S      -2.3      -2.5     -7.32
   Au    0.0317   -0.0189      5.73
   Au    0.0293   -0.0232      2.01
   Au   0.00358      2.03      3.96
   Au     0.155      2.39      6.98
   Au      2.78      2.67      4.59
   Au     -2.53      3.15      4.69
    S      2.58      2.37      7.08
    S     -2.35      2.38       7.2
   Au      2.11  -0.00568     -4.02
   Au      2.52    0.0298     -6.93
   Au      2.79     -2.71     -4.64
   Au      2.52      3.12     -4.69
    S      2.65     -2.44      -7.2
    S      2.38      2.38     -7.32
   Au    0.0217     -2.07      3.96
   Au   -0.0789     -2.39      7.04
   Au     -2.74      -2.7      4.61
   Au      2.52     -3.17      4.65
    S     -2.41     -2.31      7.09
    S      2.34     -2.47      7.17
   Au     -2.05  -0.00468      3.97
   Au     -2.45    0.0492       6.9
   Au    0.0195      2.02     -4.01
   Au   -0.0677      2.36     -7.06
   Au      2.11   -0.0472      3.97
   Au      2.53   -0.0702      6.87
   Au    0.0286     -2.08     -4.01
   Au     0.115      -2.4     -7.08
   Au     -3.97     -2.11    -0.046
   Au     -6.87     -2.53    -0.066
   Au     -4.62      -4.8    -0.117
   Au     -2.02     -4.01     -0.02
   Au     -2.36     -7.06    0.0668
   Au     -2.03      3.96   -0.0041
   Au     -2.38      6.98    -0.145
   Au     -4.61      4.75    0.0566
   Au      2.07      3.96   -0.0226
   Au      2.39      7.04    0.0613
   Au      4.67      4.75     -0.11
   Au      2.08     -4.01   -0.0296
   Au       2.4     -7.08    -0.112
   Au      4.68      -4.8    0.0569
   Au     -3.97      2.05  -0.00457
   Au      -6.9      2.45     0.049
   Au      4.02      2.06   -0.0435
   Au      6.93      2.47   -0.0649
   Au      4.03     -2.11  -0.00565
   Au      6.93     -2.52    0.0221
    C     -7.57     -5.27     -6.67
    C     -8.26     -4.32      -5.9
    C     -8.12     -5.66      -7.9
    C     -9.47      -3.8     -6.34
    H     -7.81     -3.96     -4.95
    C     -9.31     -5.11     -8.36
    H     -7.58     -6.38     -8.54
    C       -10     -4.19     -7.57
    H       -10     -3.06     -5.73
    H     -9.71      -5.4     -9.34
    H     -10.9     -3.75     -7.93
    C     -5.21     -6.67     -7.61
    C     -5.59     -7.91     -8.15
    C     -4.26     -5.89     -8.28
    C     -5.06     -8.33     -9.37
    H     -6.31     -8.55     -7.62
    C     -3.74     -6.31      -9.5
    H     -3.91     -4.93     -7.86
    C     -4.14     -7.53     -10.1
    H     -5.37      -9.3     -9.79
    H     -3.02     -5.68       -10
    H     -3.73     -7.87       -11
    C     -6.63      -7.6     -5.28
    C     -5.85     -8.28     -4.33
    C     -7.86     -8.16     -5.67
    C     -6.28      -9.5      -3.8
    H     -4.89     -7.87     -3.98
    C      -8.3     -9.36     -5.12
    H     -8.49     -7.63      -6.4
    C     -7.51       -10     -4.19
    H     -5.66       -10     -3.08
    H     -9.27     -9.77     -5.43
    H     -7.86       -11     -3.76
    C     -6.67    -0.915      -7.6
    C     -7.79    -0.739     -8.44
    C     -5.87     -2.06     -7.76
    C     -8.09     -1.67     -9.42
    H     -8.44     0.139     -8.31
    C     -6.17     -2.99     -8.76
    H     -5.01     -2.23     -7.11
    C     -7.27      -2.8     -9.59
    H     -8.96     -1.53     -10.1
    H     -5.54     -3.87     -8.88
    H     -7.51     -3.53     -10.4
    C     -8.04     0.667     -5.73
    C     -8.56      1.95      -5.5
    C     -8.82    -0.453      -5.4
    C     -9.84       2.1     -4.96
    H     -7.97      2.84     -5.75
    C     -10.1    -0.292     -4.87
    H     -8.42     -1.46     -5.55
    C     -10.6     0.988     -4.65
    H     -10.2      3.11     -4.78
    H     -10.7     -1.18     -4.62
    H     -11.6      1.11     -4.22
    C     -5.93      1.85     -7.36
    C     -5.79      3.11     -6.74
    C     -5.76      1.77     -8.76
    C     -5.57      4.25      -7.5
    H     -5.87       3.2     -5.65
    C     -5.53      2.92     -9.51
    H     -5.82     0.791     -9.26
    C     -5.46      4.17     -8.89
    H     -5.48      5.23        -7
    H     -5.41      2.84     -10.6
    H     -5.29      5.07     -9.49
    C       1.9     -7.37     -5.98
    C      3.15     -6.76     -5.84
    C      1.81     -8.77     -5.83
    C       4.3     -7.53     -5.62
    H      3.25     -5.67     -5.91
    C      2.95     -9.53      -5.6
    H     0.828     -9.26      -5.9
    C       4.2     -8.91     -5.52
    H      5.27     -7.03     -5.52
    H      2.87     -10.6     -5.49
    H       5.1     -9.52     -5.35
    C    -0.879      -7.6     -6.72
    C    -0.709     -8.44     -7.84
    C     -2.02     -7.76     -5.92
    C     -1.65     -9.42     -8.14
    H     0.166     -8.31     -8.49
    C     -2.95     -8.76     -6.22
    H     -2.19     -7.11     -5.06
    C     -2.77     -9.59     -7.32
    H      -1.5     -10.1     -9.02
    H     -3.84     -8.89     -5.58
    H     -3.51     -10.4     -7.55
    C     0.718     -5.74     -8.08
    C         2     -5.51      -8.6
    C    -0.401     -5.41     -8.87
    C      2.16     -4.97     -9.88
    H      2.89     -5.77     -8.01
    C    -0.235     -4.87     -10.1
    H     -1.41     -5.55     -8.47
    C      1.05     -4.65     -10.7
    H      3.17     -4.78     -10.3
    H     -1.12     -4.61     -10.7
    H      1.18     -4.22     -11.7
    C      6.72     0.878      -7.6
    C      7.84     0.703     -8.44
    C      5.92      2.02     -7.76
    C      8.14      1.65     -9.42
    H      8.48     -0.18     -8.32
    C      6.22      2.95     -8.76
    H      5.05      2.18     -7.11
    C      7.33      2.77     -9.58
    H      9.02       1.5     -10.1
    H      5.58      3.83     -8.89
    H      7.56      3.51     -10.4
    C      8.09    -0.711     -5.74
    C      8.61        -2     -5.51
    C      8.88     0.405      -5.4
    C      9.88     -2.16     -4.97
    H      8.01     -2.88     -5.74
    C      10.2     0.237     -4.87
    H      8.48      1.42     -5.56
    C      10.7     -1.05     -4.65
    H      10.3     -3.17     -4.79
    H      10.8      1.12      -4.6
    H      11.7     -1.18     -4.21
    C      5.98     -1.89     -7.38
    C      5.83     -3.15     -6.76
    C      5.82      -1.8     -8.77
    C      5.61     -4.29     -7.52
    H      5.91     -3.25     -5.67
    C       5.6     -2.95     -9.53
    H      5.89    -0.827     -9.27
    C      5.52      -4.2     -8.91
    H      5.51     -5.27     -7.03
    H      5.49     -2.87     -10.6
    H      5.35     -5.11     -9.51
    C      7.64      5.22     -6.64
    C      8.33      4.27     -5.87
    C      8.18      5.61     -7.88
    C      9.54      3.75     -6.33
    H      7.88      3.91     -4.93
    C      9.37      5.06     -8.35
    H      7.64      6.34     -8.51
    C      10.1      4.13     -7.56
    H      10.1      3.02     -5.71
    H      9.75      5.35     -9.34
    H        11      3.69     -7.93
    C      5.27      6.64     -7.59
    C      5.64      7.88     -8.13
    C       4.3      5.87     -8.25
    C      5.12       8.3     -9.35
    H      6.35      8.52     -7.59
    C      3.79      6.29     -9.48
    H      3.94      4.91     -7.84
    C      4.22      7.49       -10
    H      5.44      9.26     -9.78
    H      3.06      5.66       -10
    H      3.83      7.81       -11
    C      6.69      7.55     -5.28
    C       5.9      8.23     -4.33
    C      7.92      8.11     -5.67
    C      6.33      9.44      -3.8
    H      4.94      7.83     -3.99
    C      8.35      9.31     -5.12
    H      8.55      7.58      -6.4
    C      7.56      9.98     -4.18
    H       5.7      9.97     -3.08
    H      9.32      9.73     -5.43
    H      7.91      10.9     -3.74
    C    -0.658       5.7     -8.08
    C     -1.94      5.49     -8.61
    C     0.461      5.36     -8.87
    C      -2.1      4.97     -9.89
    H     -2.83      5.75     -8.02
    C     0.298      4.84     -10.1
    H      1.47       5.5     -8.46
    C    -0.983      4.64     -10.7
    H     -3.11      4.79     -10.3
    H      1.18      4.57     -10.7
    H     -1.11      4.21     -11.7
    C     0.935      7.57     -6.71
    C     0.745      8.43     -7.81
    C      2.09      7.71     -5.93
    C      1.68      9.41     -8.11
    H    -0.145      8.32     -8.44
    C      3.02      8.71     -6.22
    H      2.28      7.03     -5.09
    C      2.82      9.56     -7.31
    H      1.53      10.1     -8.97
    H      3.91      8.83     -5.59
    H      3.55      10.3     -7.54
    C     -1.83      7.31     -5.95
    C     -3.09      6.69     -5.82
    C     -1.73      8.69     -5.72
    C     -4.22      7.45     -5.53
    H     -3.19       5.6     -5.94
    C     -2.86      9.44     -5.42
    H    -0.749      9.18     -5.79
    C     -4.11      8.83     -5.34
    H      -5.2      6.96     -5.45
    H     -2.76      10.5     -5.23
    H     -5.01      9.42     -5.11
    C      -7.3      5.95     -1.85
    C     -6.67      5.86      -3.1
    C     -8.69      5.75     -1.77
    C     -7.42      5.62     -4.25
    H     -5.58      5.97     -3.19
    C     -9.43      5.49     -2.92
    H      -9.2      5.78    -0.796
    C      -8.8      5.45     -4.17
    H     -6.92      5.56     -5.23
    H     -10.5      5.33     -2.85
    H     -9.39      5.26     -5.08
    C     -7.59      6.57     0.941
    C     -8.46      7.67     0.809
    C     -7.74      5.73      2.05
    C     -9.45      7.91      1.76
    H     -8.35      8.36   -0.0434
    C     -8.75      5.94      2.98
    H     -7.06      4.88      2.19
    C     -9.61      7.04      2.84
    H     -10.1      8.77      1.65
    H     -8.87      5.25      3.82
    H     -10.4      7.22      3.58
    C     -5.73      8.04    -0.591
    C     -5.59      8.64     -1.86
    C     -5.35      8.77     0.551
    C     -5.09      9.93     -1.97
    H     -5.87      8.08     -2.76
    C     -4.85      10.1      0.43
    H     -5.42      8.31      1.54
    C     -4.72      10.7    -0.832
    H     -4.98      10.4     -2.96
    H     -4.54      10.6      1.33
    H     -4.32      11.7    -0.932
    C      7.34      5.96      1.87
    C      6.73      5.82      3.13
    C      8.73       5.8      1.76
    C      7.51      5.58      4.26
    H      5.64      5.89      3.23
    C      9.49      5.53      2.89
    H      9.21      5.86     0.775
    C      8.89      5.44      4.14
    H      7.02      5.49      5.24
    H      10.6      5.39      2.79
    H       9.5      5.24      5.03
    C      5.73      8.02     0.694
    C      5.51      8.55      1.97
    C      5.42      8.78    -0.441
    C      4.98      9.83      2.11
    H      5.76      7.96      2.87
    C      4.89      10.1    -0.298
    H      5.58      8.36     -1.44
    C      4.67      10.6     0.977
    H      4.79      10.2      3.11
    H      4.64      10.7     -1.19
    H      4.23      11.6      1.09
    C       7.6      6.68    -0.915
    C      8.45       7.8    -0.751
    C      7.76      5.89     -2.06
    C      9.44      8.08     -1.68
    H      8.32      8.46     0.121
    C      8.76      6.18     -2.99
    H      7.11      5.02     -2.23
    C      9.61      7.27     -2.81
    H      10.1      8.95     -1.54
    H      8.87      5.54     -3.88
    H      10.4      7.49     -3.54
    C    -0.945      7.58       6.6
    C     -0.82      8.46       7.7
    C     -2.05      7.73      5.75
    C     -1.75      9.47      7.91
    H    0.0224      8.34      8.39
    C     -2.98      8.75      5.95
    H     -2.18      7.06      4.89
    C     -2.83      9.63      7.03
    H     -1.64      10.1      8.76
    H     -3.82      8.86      5.26
    H     -3.56      10.4      7.19
    C      1.86       7.3      5.96
    C      3.12      6.67      5.86
    C      1.78      8.69      5.75
    C      4.26      7.43      5.62
    H       3.2      5.58      5.96
    C      2.93      9.43      5.49
    H     0.799      9.19      5.77
    C      4.17      8.81      5.44
    H      5.24      6.92      5.55
    H      2.85      10.5      5.32
    H      5.08       9.4      5.25
    C     0.594      5.73      8.04
    C      1.86      5.59      8.63
    C     -0.55      5.36      8.77
    C      1.97      5.09      9.93
    H      2.76      5.87      8.07
    C    -0.428      4.86      10.1
    H     -1.54      5.43       8.3
    C     0.835      4.73      10.6
    H      2.97      4.98      10.4
    H     -1.33      4.56      10.6
    H     0.932      4.32      11.7
    C     -5.52      6.26      7.81
    C     -6.47       6.3      8.85
    C     -4.16      6.43      8.13
    C     -6.07      6.52      10.2
    H     -7.54      6.16      8.62
    C     -3.77      6.66      9.44
    H     -3.41      6.39      7.33
    C     -4.72       6.7      10.5
    H     -6.82      6.54        11
    H     -2.71      6.81      9.68
    H     -4.41      6.87      11.5
    C     -7.81      5.53      6.26
    C     -8.85      6.48       6.3
    C     -8.13      4.17      6.42
    C     -10.2      6.07      6.52
    H     -8.62      7.54      6.16
    C     -9.44      3.77      6.66
    H     -7.33      3.41      6.38
    C     -10.5      4.72       6.7
    H       -11      6.82      6.55
    H     -9.67      2.71       6.8
    H     -11.5      4.41      6.88
    C     -6.25      7.82      5.53
    C      -6.3      8.85      6.48
    C     -6.42      8.13      4.17
    C     -6.52      10.2      6.08
    H     -6.17      8.62      7.55
    C     -6.65      9.44      3.78
    H     -6.38      7.33      3.41
    C      -6.7      10.5      4.72
    H     -6.55        11      6.82
    H     -6.81      9.67      2.71
    H     -6.88      11.5      4.41
    C     -7.56     -6.71    -0.934
    C     -8.42     -7.81    -0.746
    C     -7.71     -5.93     -2.09
    C     -9.41      -8.1     -1.68
    H     -8.31     -8.45     0.141
    C     -8.71     -6.22     -3.01
    H     -7.04     -5.08     -2.27
    C     -9.56      -7.3     -2.81
    H     -10.1     -8.97     -1.52
    H     -8.82      -5.6     -3.91
    H     -10.3     -7.53     -3.54
    C      -7.3     -5.95      1.84
    C     -6.68     -5.82      3.09
    C     -8.68     -5.72      1.73
    C     -7.44     -5.53      4.22
    H     -5.59     -5.95       3.2
    C     -9.43     -5.42      2.86
    H     -9.17     -5.79     0.746
    C     -8.82     -5.34      4.11
    H     -6.96     -5.45       5.2
    H     -10.5     -5.25      2.76
    H     -9.42     -5.11         5
    C      -5.7     -8.08     0.668
    C     -5.49     -8.61      1.95
    C     -5.37     -8.86    -0.456
    C     -4.97     -9.89       2.1
    H     -5.76     -8.02      2.84
    C     -4.84     -10.1    -0.295
    H     -5.52     -8.45     -1.46
    C     -4.63     -10.7     0.986
    H     -4.81     -10.3      3.11
    H     -4.58     -10.7     -1.18
    H     -4.21     -11.7      1.11
    C     -8.04    -0.596      5.73
    C     -8.64     -1.86      5.59
    C     -8.78     0.546      5.36
    C     -9.94     -1.97      5.09
    H     -8.09     -2.77      5.87
    C     -10.1     0.429      4.85
    H     -8.31      1.54      5.43
    C     -10.7    -0.831      4.72
    H     -10.4     -2.96      4.98
    H     -10.6      1.33      4.55
    H     -11.7    -0.928      4.31
    C     -5.94     -1.84      7.31
    C     -5.74     -1.76       8.7
    C     -5.85     -3.09      6.68
    C      -5.5     -2.92      9.44
    H     -5.77    -0.791      9.21
    C     -5.62     -4.25      7.42
    H     -5.97     -3.17      5.59
    C     -5.45     -4.16      8.81
    H     -5.34     -2.85      10.5
    H     -5.56     -5.22      6.92
    H     -5.27     -5.08      9.39
    C     -6.57     0.932       7.6
    C     -7.66     0.801      8.47
    C     -5.72      2.04      7.75
    C      -7.9      1.76      9.45
    H     -8.35   -0.0504      8.37
    C     -5.93      2.97      8.76
    H     -4.88      2.19      7.06
    C     -7.03      2.84      9.61
    H     -8.78      1.66      10.1
    H     -5.24      3.81      8.87
    H     -7.22      3.59      10.4
    C     -1.86     -7.36      5.94
    C     -3.11     -6.74      5.79
    C     -1.77     -8.75      5.76
    C     -4.26     -7.51      5.57
    H     -3.21     -5.65      5.88
    C     -2.91     -9.51      5.53
    H    -0.789     -9.25      5.83
    C     -4.16     -8.89      5.45
    H     -5.23     -7.01      5.48
    H     -2.83     -10.6      5.41
    H     -5.07     -9.49      5.29
    C     0.922      -7.6      6.67
    C      0.74     -8.44      7.79
    C      2.07     -7.76      5.87
    C      1.68     -9.42      8.09
    H    -0.145     -8.32      8.42
    C      2.99     -8.76      6.17
    H      2.23      -7.1      5.01
    C       2.8     -9.59      7.28
    H      1.53     -10.1      8.96
    H      3.87     -8.89      5.53
    H      3.53     -10.4      7.51
    C    -0.659     -5.73      8.04
    C     -1.94      -5.5      8.56
    C     0.461      -5.4      8.83
    C      -2.1     -4.97      9.84
    H     -2.83     -5.74      7.97
    C     0.298     -4.87      10.1
    H      1.47     -5.55      8.42
    C    -0.982     -4.65      10.6
    H     -3.11     -4.79      10.2
    H      1.18     -4.61      10.7
    H     -1.11     -4.22      11.6
    C      5.26     -6.67      7.56
    C      4.29      -5.9      8.24
    C      5.64     -7.91      8.09
    C      3.79     -6.34      9.46
    H      3.93     -4.95      7.81
    C      5.12     -8.35      9.31
    H      6.36     -8.54      7.55
    C       4.2     -7.56        10
    H      3.06     -5.72        10
    H      5.42     -9.32      9.71
    H       3.8      -7.9        11
    C      6.68      -7.6      5.23
    C      7.92     -8.15       5.6
    C      5.89     -8.27      4.27
    C      8.33     -9.37      5.06
    H      8.56     -7.63      6.32
    C      6.32     -9.48      3.74
    H      4.94     -7.86      3.92
    C      7.53       -10      4.15
    H       9.3      -9.8      5.36
    H      5.68       -10      3.02
    H      7.85       -11      3.73
    C      7.62     -5.29      6.61
    C      8.31     -4.34      5.84
    C      8.17     -5.68      7.85
    C      9.52     -3.81      6.29
    H      7.87     -3.99      4.89
    C      9.36     -5.12      8.31
    H      7.63     -6.42      8.47
    C        10     -4.19      7.53
    H      10.1     -3.08      5.67
    H      9.75     -5.42      9.29
    H        11     -3.74      7.89
    C      5.74     -8.07    -0.726
    C      5.51     -8.59     -2.01
    C      5.42     -8.85       0.4
    C      4.98     -9.87     -2.16
    H      5.77        -8      -2.9
    C      4.89     -10.1     0.243
    H      5.58     -8.44      1.41
    C      4.66     -10.6     -1.04
    H       4.8     -10.3     -3.17
    H      4.63     -10.7      1.13
    H      4.22     -11.6     -1.16
    C      7.36        -6     -1.91
    C      6.76     -5.86     -3.17
    C      8.76     -5.86      -1.8
    C      7.54     -5.64      -4.3
    H      5.66     -5.91     -3.27
    C      9.53      -5.6     -2.93
    H      9.25     -5.95    -0.823
    C      8.92      -5.5     -4.19
    H      7.05     -5.55     -5.28
    H      10.6     -5.47     -2.84
    H      9.53     -5.31     -5.08
    C      7.61     -6.71     0.887
    C      8.44     -7.84     0.716
    C      7.77     -5.92      2.03
    C      9.43     -8.14      1.65
    H      8.31     -8.48    -0.161
    C      8.77     -6.22      2.96
    H      7.11     -5.06       2.2
    C       9.6     -7.32      2.77
    H      10.1     -9.02      1.51
    H       8.9     -5.59      3.85
    H      10.4     -7.56      3.51
    C      6.72    -0.926      7.56
    C      7.82    -0.745      8.43
    C      5.94     -2.08      7.71
    C      8.11     -1.68      9.42
    H      8.47     0.139      8.32
    C      6.22     -3.01      8.71
    H      5.09     -2.25      7.04
    C       7.3     -2.81      9.57
    H      8.97     -1.53      10.1
    H      5.59      -3.9      8.81
    H      7.52     -3.55      10.3
    C      8.08     0.666       5.7
    C      8.61      1.95      5.49
    C      8.86    -0.455      5.36
    C      9.89       2.1      4.96
    H      8.02      2.84      5.75
    C      10.1    -0.294      4.84
    H      8.45     -1.46      5.51
    C      10.7     0.986      4.64
    H      10.3      3.11      4.79
    H      10.7     -1.18      4.58
    H      11.7      1.11      4.21
    C      5.96      1.84       7.3
    C      5.83      3.09      6.69
    C      5.73      1.73      8.69
    C      5.54      4.22      7.45
    H      5.94      3.19       5.6
    C      5.42      2.86      9.44
    H      5.79     0.748      9.18
    C      5.34      4.11      8.82
    H      5.45       5.2      6.95
    H      5.23      2.76      10.5
    H      5.11         5      9.42
       676
untitled
   Au     -4.66     -4.72     -4.71
   Au     0.024     -5.78    -0.023
   Au    0.0268     -2.06   -0.0231
   Au      2.06     -2.06     -2.06
   Au   0.00515     -4.02     -2.11
   Au     -2.07     -2.12     -2.12
   Au    -0.027     -6.93     -2.52
   Au   -0.0557     -4.67      -4.8
   Au      2.71     -4.65     -2.79
   Au     -3.12     -4.69     -2.53
    S       2.5     -7.17     -2.68
    S     -2.48     -7.27     -2.36
    P        -6     -6.02     -6.04
    P     0.413     -6.33     -6.35
    P      6.35    -0.407     -6.33
    P      6.06      5.97     -6.03
    P      -6.3     0.371     -6.32
    P     -6.28     -6.35     0.353
    P      6.33     -6.34    -0.406
    P      6.04     -6.02      5.99
    P    -0.342      6.28     -6.34
    P      6.34     0.349      6.27
    P     0.349      6.29      6.29
    P     -6.04      6.05      6.05
    P    -0.363     -6.32      6.31
    P     -6.29    -0.342      6.29
    P     -6.29      6.29    -0.342
    P      6.32      6.29     0.367
   Au     -4.73      4.73      4.73
   Au     -5.73   -0.0315    -0.018
   Au     -2.01   -0.0282   -0.0228
   Au     -2.01     -2.05      2.01
   Au     -3.96  -0.00408      2.03
   Au     -2.11      2.11      2.11
   Au     -6.98    -0.146      2.39
   Au     -4.75    0.0556      4.61
   Au     -4.59     -2.78      2.67
   Au     -4.69      2.53      3.15
    S     -7.06     -2.57      2.38
    S     -7.19      2.26      2.44
   Au      4.72      4.67     -4.71
   Au    0.0175      5.73   -0.0324
   Au     0.024      2.01   -0.0281
   Au     -2.01      2.01     -2.05
   Au    0.0467      3.97     -2.11
   Au      2.12      2.07     -2.12
   Au     0.069      6.87     -2.52
   Au     0.114      4.62      -4.8
   Au     -2.68      4.59     -2.78
   Au      3.16      4.64     -2.52
    S     -2.35      7.08     -2.55
    S      2.46      7.21      -2.4
   Au      4.71     -4.72      4.67
   Au      5.79   -0.0242   -0.0249
   Au      2.06   -0.0233   -0.0259
   Au      2.05      2.01      2.01
   Au      4.01   -0.0202      2.02
   Au      2.12     -2.12      2.07
   Au      7.07    0.0892      2.36
   Au      4.81    -0.115      4.62
   Au      4.64      2.76      2.66
   Au       4.7     -2.53       3.1
    S      7.08      2.37       2.3
    S      7.23     -2.31      2.39
   Au   0.00467      3.97      2.05
   Au   -0.0472       6.9      2.45
   Au   -0.0547      4.61      4.75
   Au       2.7      4.61      2.73
   Au     -3.15      4.69      2.53
    S      2.46      7.12      2.61
    S     -2.53       7.2      2.23
   Au      4.02   -0.0305     -2.08
   Au      7.08    -0.142     -2.41
   Au       4.8    0.0525     -4.67
   Au      4.65     -2.79     -2.71
   Au       4.7      2.48     -3.15
    S      7.06     -2.33     -2.28
    S      7.21      2.22      -2.5
   Au    0.0434     -4.02      2.06
   Au    0.0752     -6.93      2.47
   Au     0.101     -4.66      4.75
   Au     -2.66     -4.64      2.75
   Au      3.17      -4.7      2.47
    S      -2.4     -7.19      2.61
    S      2.46     -7.29      2.33
   Au     -3.96   -0.0224     -2.07
   Au     -7.04    0.0694     -2.39
   Au     -4.75    -0.103     -4.66
   Au     -4.61      2.73      -2.7
   Au     -4.64     -2.53     -3.16
    S     -7.11      2.48     -2.36
    S     -7.23      -2.3     -2.45
   Au     0.024   -0.0255     -5.78
   Au    0.0241   -0.0259     -2.06
   Au     -2.06   -0.0435     -4.02
   Au     -2.47   -0.0746     -6.93
   Au     -2.75      2.66     -4.64
   Au     -2.47     -3.17     -4.69
    S     -2.65      2.46     -7.17
    S      -2.3     -2.49      -7.3
   Au    0.0315   -0.0186      5.73
   Au    0.0293   -0.0231      2.01
   Au   0.00361      2.03      3.96
   Au     0.155      2.39      6.98
   Au      2.78      2.67      4.59
   Au     -2.53      3.15      4.69
    S      2.58      2.37      7.08
    S     -2.34      2.38      7.21
   Au      2.11  -0.00555     -4.02
   Au      2.52    0.0298     -6.93
   Au      2.79     -2.71     -4.64
   Au      2.52      3.12     -4.69
    S      2.65     -2.44      -7.2
    S      2.38      2.37     -7.32
   Au    0.0215     -2.07      3.96
   Au   -0.0806     -2.39      7.04
   Au     -2.74      -2.7      4.61
   Au      2.52     -3.16      4.65
    S     -2.41     -2.31      7.09
    S      2.34     -2.48      7.19
   Au     -2.05  -0.00467      3.97
   Au     -2.45    0.0485       6.9
   Au    0.0195      2.02     -4.01
   Au   -0.0665      2.36     -7.06
   Au      2.11    -0.047      3.97
   Au      2.53   -0.0697      6.87
   Au    0.0283     -2.08     -4.01
   Au     0.112      -2.4     -7.08
   Au     -3.97     -2.11   -0.0462
   Au     -6.87     -2.53   -0.0674
   Au     -4.62      -4.8    -0.117
   Au     -2.02     -4.01   -0.0204
   Au     -2.36     -7.06    0.0649
   Au     -2.03      3.96   -0.0041
   Au     -2.38      6.98    -0.145
   Au     -4.61      4.75    0.0567
   Au      2.07      3.96   -0.0225
   Au      2.38      7.04    0.0616
   Au      4.67      4.75     -0.11
   Au      2.08     -4.01   -0.0297
   Au       2.4     -7.08    -0.111
   Au      4.68      -4.8     0.057
   Au     -3.97      2.05  -0.00454
   Au      -6.9      2.45    0.0493
   Au      4.02      2.06   -0.0431
   Au      6.93      2.47   -0.0638
   Au      4.03     -2.11   -0.0059
   Au      6.92     -2.52    0.0207
    C     -7.57     -5.27     -6.67
    C     -8.26     -4.32     -5.89
    C     -8.12     -5.66      -7.9
    C     -9.47      -3.8     -6.34
    H     -7.81     -3.96     -4.95
    C     -9.31     -5.11     -8.36
    H     -7.58     -6.38     -8.53
    C       -10     -4.19     -7.57
    H       -10     -3.06     -5.73
    H     -9.71      -5.4     -9.34
    H     -10.9     -3.75     -7.93
    C     -5.21     -6.67     -7.61
    C     -5.59     -7.91     -8.15
    C     -4.26     -5.89     -8.28
    C     -5.06     -8.33     -9.37
    H     -6.31     -8.55     -7.62
    C     -3.74     -6.31      -9.5
    H     -3.91     -4.93     -7.86
    C     -4.14     -7.53     -10.1
    H     -5.37      -9.3     -9.79
    H     -3.02     -5.68       -10
    H     -3.73     -7.87       -11
    C     -6.63      -7.6     -5.28
    C     -5.85     -8.28     -4.33
    C     -7.86     -8.15     -5.67
    C     -6.28      -9.5      -3.8
    H     -4.89     -7.87     -3.98
    C      -8.3     -9.36     -5.12
    H     -8.49     -7.63      -6.4
    C     -7.51       -10     -4.19
    H     -5.66       -10     -3.08
    H     -9.27     -9.77     -5.43
    H     -7.86       -11     -3.77
    C     -6.68    -0.914      -7.6
    C     -7.79    -0.744     -8.44
    C     -5.88     -2.06     -7.76
    C     -8.09     -1.68     -9.43
    H     -8.45     0.132     -8.32
    C     -6.17     -2.99     -8.76
    H     -5.02     -2.23      -7.1
    C     -7.27      -2.8      -9.6
    H     -8.96     -1.54     -10.1
    H     -5.53     -3.87     -8.88
    H      -7.5     -3.54     -10.4
    C     -8.04     0.669     -5.73
    C     -8.56      1.95      -5.5
    C     -8.82    -0.451      -5.4
    C     -9.84       2.1     -4.97
    H     -7.97      2.84     -5.75
    C     -10.1    -0.292     -4.87
    H     -8.42     -1.46     -5.55
    C     -10.6     0.987     -4.65
    H     -10.2      3.11     -4.79
    H     -10.7     -1.18     -4.61
    H     -11.6      1.11     -4.22
    C     -5.93      1.86     -7.36
    C     -5.79      3.12     -6.74
    C     -5.76      1.77     -8.75
    C     -5.57      4.26     -7.51
    H     -5.87      3.21     -5.65
    C     -5.53      2.92     -9.51
    H     -5.82     0.791     -9.25
    C     -5.46      4.17     -8.89
    H     -5.48      5.24     -7.01
    H     -5.41      2.83     -10.6
    H     -5.29      5.07      -9.5
    C       1.9     -7.37     -5.98
    C      3.16     -6.76     -5.84
    C      1.81     -8.76     -5.83
    C       4.3     -7.53     -5.62
    H      3.25     -5.67     -5.91
    C      2.95     -9.53      -5.6
    H     0.828     -9.26      -5.9
    C       4.2     -8.92     -5.51
    H      5.28     -7.04     -5.52
    H      2.86     -10.6     -5.49
    H       5.1     -9.52     -5.35
    C    -0.879      -7.6     -6.72
    C    -0.713     -8.44     -7.85
    C     -2.02     -7.76     -5.93
    C     -1.65     -9.43     -8.14
    H     0.161     -8.31      -8.5
    C     -2.95     -8.76     -6.22
    H     -2.19     -7.11     -5.06
    C     -2.77      -9.6     -7.32
    H     -1.51     -10.1     -9.02
    H     -3.84     -8.88     -5.58
    H     -3.51     -10.4     -7.55
    C      0.72     -5.74     -8.08
    C         2     -5.52      -8.6
    C      -0.4     -5.41     -8.87
    C      2.16     -4.97     -9.88
    H      2.89     -5.77     -8.01
    C    -0.235     -4.87     -10.1
    H     -1.41     -5.56     -8.47
    C      1.05     -4.65     -10.7
    H      3.17     -4.78     -10.3
    H     -1.12     -4.61     -10.7
    H      1.17     -4.22     -11.7
    C      6.72     0.878      -7.6
    C      7.84     0.704     -8.44
    C      5.92      2.02     -7.76
    C      8.14      1.65     -9.42
    H      8.48    -0.179     -8.32
    C      6.22      2.95     -8.76
    H      5.05      2.18     -7.11
    C      7.33      2.77     -9.58
    H      9.02       1.5     -10.1
    H      5.58      3.83     -8.89
    H      7.56      3.51     -10.4
    C      8.09    -0.712     -5.74
    C      8.61        -2     -5.51
    C      8.88     0.404      -5.4
    C      9.88     -2.16     -4.97
    H      8.01     -2.89     -5.74
    C      10.2     0.237     -4.87
    H      8.48      1.42     -5.56
    C      10.7     -1.05     -4.65
    H      10.3     -3.17     -4.79
    H      10.8      1.12      -4.6
    H      11.7     -1.18     -4.21
    C      5.98      -1.9     -7.37
    C      5.84     -3.15     -6.76
    C      5.83      -1.8     -8.77
    C      5.61     -4.29     -7.52
    H      5.91     -3.25     -5.67
    C       5.6     -2.95     -9.53
    H      5.89    -0.827     -9.27
    C      5.51      -4.2     -8.91
    H      5.51     -5.27     -7.03
    H      5.49     -2.87     -10.6
    H      5.35      -5.1     -9.51
    C      7.64      5.22     -6.64
    C      8.33      4.27     -5.87
    C      8.18      5.61     -7.88
    C      9.54      3.75     -6.33
    H      7.87      3.91     -4.93
    C      9.37      5.06     -8.35
    H      7.64      6.33     -8.51
    C      10.1      4.13     -7.56
    H      10.1      3.02     -5.71
    H      9.75      5.35     -9.34
    H        11      3.69     -7.93
    C      5.27      6.63     -7.59
    C      5.64      7.88     -8.13
    C       4.3      5.87     -8.26
    C      5.12       8.3     -9.35
    H      6.36      8.52     -7.59
    C      3.79      6.29     -9.48
    H      3.95      4.91     -7.85
    C      4.22      7.49       -10
    H      5.44      9.26     -9.78
    H      3.06      5.66       -10
    H      3.82      7.81       -11
    C      6.69      7.55     -5.28
    C       5.9      8.23     -4.33
    C      7.92      8.11     -5.67
    C      6.33      9.44      -3.8
    H      4.94      7.83     -3.99
    C      8.35      9.31     -5.12
    H      8.55      7.58      -6.4
    C      7.56      9.98     -4.18
    H       5.7      9.97     -3.08
    H      9.31      9.73     -5.43
    H      7.91      10.9     -3.74
    C    -0.657       5.7     -8.08
    C     -1.94      5.49     -8.61
    C     0.461      5.36     -8.87
    C      -2.1      4.97     -9.89
    H     -2.83      5.75     -8.02
    C     0.298      4.84     -10.1
    H      1.47       5.5     -8.46
    C    -0.983      4.64     -10.7
    H     -3.11      4.79     -10.3
    H      1.18      4.57     -10.7
    H     -1.11      4.21     -11.7
    C     0.935      7.57     -6.71
    C     0.745      8.43      -7.8
    C      2.09      7.71     -5.93
    C      1.68      9.41     -8.11
    H    -0.146      8.31     -8.44
    C      3.02      8.71     -6.22
    H      2.28      7.03     -5.08
    C      2.82      9.56     -7.31
    H      1.53      10.1     -8.97
    H      3.91      8.83     -5.59
    H      3.55      10.3     -7.54
    C     -1.83      7.31     -5.95
    C     -3.09      6.69     -5.82
    C     -1.73      8.69     -5.72
    C     -4.22      7.45     -5.53
    H     -3.19       5.6     -5.94
    C     -2.86      9.44     -5.42
    H    -0.749      9.18     -5.78
    C     -4.11      8.83     -5.34
    H      -5.2      6.96     -5.45
    H     -2.77      10.5     -5.23
    H     -5.01      9.42     -5.11
    C      -7.3      5.95     -1.85
    C     -6.67      5.86      -3.1
    C     -8.69      5.75     -1.77
    C     -7.42      5.62     -4.25
    H     -5.58      5.97     -3.19
    C     -9.43      5.49     -2.92
    H      -9.2      5.78    -0.796
    C      -8.8      5.44     -4.17
    H     -6.92      5.55     -5.23
    H     -10.5      5.33     -2.85
    H     -9.39      5.26     -5.08
    C     -7.59      6.58     0.941
    C     -8.46      7.67     0.809
    C     -7.74      5.73      2.05
    C     -9.45      7.91      1.76
    H     -8.36      8.36   -0.0426
    C     -8.75      5.94      2.98
    H     -7.06      4.88      2.19
    C     -9.61      7.04      2.84
    H     -10.1      8.77      1.65
    H     -8.87      5.25      3.82
    H     -10.4      7.21      3.58
    C     -5.73      8.04    -0.591
    C     -5.59      8.64     -1.86
    C     -5.35      8.77     0.551
    C     -5.09      9.93     -1.97
    H     -5.87      8.08     -2.76
    C     -4.85      10.1      0.43
    H     -5.42      8.31      1.54
    C     -4.72      10.7    -0.832
    H     -4.98      10.4     -2.96
    H     -4.54      10.6      1.33
    H     -4.32      11.7    -0.931
    C      7.34      5.96      1.87
    C      6.73      5.82      3.12
    C      8.73      5.79      1.76
    C       7.5      5.58      4.26
    H      5.64      5.89      3.22
    C       9.5      5.53      2.89
    H      9.22      5.86     0.775
    C      8.89      5.44      4.14
    H      7.02      5.49      5.24
    H      10.6      5.39      2.79
    H      9.49      5.24      5.04
    C      5.73      8.02     0.691
    C      5.51      8.54      1.97
    C      5.42      8.79    -0.443
    C      4.98      9.83      2.11
    H      5.76      7.96      2.86
    C      4.89      10.1    -0.298
    H      5.58      8.37     -1.45
    C      4.67      10.6     0.978
    H      4.79      10.2      3.11
    H      4.64      10.7     -1.19
    H      4.24      11.6      1.09
    C       7.6      6.68    -0.916
    C      8.44       7.8    -0.747
    C      7.77      5.88     -2.06
    C      9.44      8.08     -1.68
    H      8.32      8.45     0.127
    C      8.76      6.18     -2.99
    H      7.11      5.02     -2.23
    C       9.6      7.27      -2.8
    H      10.1      8.96     -1.53
    H      8.88      5.54     -3.88
    H      10.4       7.5     -3.54
    C    -0.946      7.58       6.6
    C     -0.82      8.46       7.7
    C     -2.05      7.73      5.75
    C     -1.75      9.47      7.91
    H    0.0216      8.34      8.39
    C     -2.98      8.75      5.95
    H     -2.18      7.06      4.89
    C     -2.83      9.63      7.03
    H     -1.64      10.1      8.76
    H     -3.82      8.86      5.26
    H     -3.56      10.4      7.19
    C      1.86       7.3      5.96
    C      3.12      6.67      5.86
    C      1.78      8.69      5.74
    C      4.26      7.43      5.62
    H       3.2      5.58      5.96
    C      2.93      9.43      5.49
    H     0.799      9.19      5.77
    C      4.17      8.81      5.44
    H      5.24      6.92      5.55
    H      2.85      10.5      5.32
    H      5.08       9.4      5.25
    C     0.594      5.73      8.04
    C      1.86      5.59      8.63
    C    -0.549      5.36      8.77
    C      1.97      5.09      9.93
    H      2.76      5.87      8.07
    C    -0.428      4.86      10.1
    H     -1.54      5.43       8.3
    C     0.834      4.73      10.6
    H      2.97      4.98      10.4
    H     -1.33      4.56      10.6
    H     0.931      4.32      11.7
    C     -5.52      6.26      7.81
    C     -6.47       6.3      8.85
    C     -4.16      6.43      8.13
    C     -6.07      6.52      10.2
    H     -7.54      6.16      8.62
    C     -3.77      6.66      9.44
    H     -3.41       6.4      7.33
    C     -4.72       6.7      10.5
    H     -6.82      6.54        11
    H     -2.71      6.81      9.68
    H     -4.41      6.87      11.5
    C     -7.81      5.53      6.26
    C     -8.85      6.48       6.3
    C     -8.13      4.17      6.42
    C     -10.2      6.07      6.52
    H     -8.62      7.54      6.16
    C     -9.44      3.77      6.66
    H     -7.33      3.41      6.38
    C     -10.5      4.72       6.7
    H       -11      6.82      6.55
    H     -9.68      2.71       6.8
    H     -11.5      4.41      6.88
    C     -6.25      7.82      5.53
    C      -6.3      8.85      6.48
    C     -6.42      8.13      4.17
    C     -6.52      10.2      6.08
    H     -6.17      8.62      7.55
    C     -6.65      9.44      3.78
    H     -6.38      7.33      3.41
    C      -6.7      10.5      4.72
    H     -6.55        11      6.82
    H     -6.81      9.67      2.71
    H     -6.88      11.5      4.41
    C     -7.56     -6.72    -0.934
    C     -8.42     -7.82    -0.749
    C      -7.7     -5.93     -2.09
    C     -9.42     -8.11     -1.68
    H     -8.31     -8.46     0.136
    C     -8.71     -6.22     -3.01
    H     -7.03     -5.08     -2.27
    C     -9.57      -7.3     -2.81
    H     -10.1     -8.97     -1.52
    H     -8.82      -5.6     -3.91
    H     -10.4     -7.52     -3.54
    C      -7.3     -5.95      1.84
    C     -6.68     -5.82       3.1
    C     -8.68     -5.73      1.73
    C     -7.45     -5.54      4.23
    H     -5.59     -5.95       3.2
    C     -9.43     -5.42      2.86
    H     -9.17     -5.79     0.747
    C     -8.82     -5.34      4.11
    H     -6.96     -5.45      5.21
    H     -10.5     -5.24      2.76
    H     -9.42      -5.1         5
    C      -5.7     -8.08     0.669
    C      -5.5     -8.61      1.95
    C     -5.37     -8.86    -0.455
    C     -4.97     -9.89       2.1
    H     -5.76     -8.02      2.84
    C     -4.84     -10.1    -0.295
    H     -5.52     -8.45     -1.46
    C     -4.63     -10.7     0.986
    H     -4.81     -10.3      3.11
    H     -4.58     -10.7     -1.18
    H      -4.2     -11.7      1.11
    C     -8.04    -0.594      5.73
    C     -8.64     -1.86      5.59
    C     -8.78     0.547      5.35
    C     -9.94     -1.97      5.09
    H     -8.09     -2.77      5.87
    C     -10.1     0.429      4.85
    H     -8.31      1.54      5.43
    C     -10.7    -0.832      4.72
    H     -10.4     -2.96      4.98
    H     -10.6      1.33      4.55
    H     -11.7    -0.929      4.31
    C     -5.94     -1.84      7.31
    C     -5.74     -1.76       8.7
    C     -5.85     -3.09      6.68
    C      -5.5     -2.92      9.44
    H     -5.77    -0.792      9.21
    C     -5.62     -4.24      7.42
    H     -5.97     -3.17      5.59
    C     -5.45     -4.16      8.81
    H     -5.34     -2.85      10.5
    H     -5.56     -5.22      6.92
    H     -5.27     -5.08      9.39
    C     -6.56     0.932       7.6
    C     -7.66     0.799      8.47
    C     -5.72      2.04      7.75
    C      -7.9      1.76      9.45
    H     -8.35   -0.0523      8.37
    C     -5.93      2.97      8.76
    H     -4.88      2.19      7.06
    C     -7.03      2.84       9.6
    H     -8.78      1.66      10.1
    H     -5.24      3.81      8.87
    H     -7.22      3.59      10.4
    C     -1.86     -7.36      5.94
    C     -3.11     -6.74      5.79
    C     -1.77     -8.75      5.76
    C     -4.26      -7.5      5.57
    H     -3.21     -5.65      5.88
    C     -2.91     -9.51      5.53
    H    -0.789     -9.25      5.82
    C     -4.16     -8.89      5.45
    H     -5.23     -7.01      5.48
    H     -2.83     -10.6      5.41
    H     -5.07     -9.49      5.29
    C     0.922      -7.6      6.67
    C     0.739     -8.44      7.78
    C      2.07     -7.76      5.87
    C      1.68     -9.42      8.09
    H    -0.147     -8.32      8.42
    C      2.99     -8.76      6.17
    H      2.23      -7.1      5.01
    C       2.8     -9.58      7.28
    H      1.53     -10.1      8.96
    H      3.87     -8.89      5.53
    H      3.53     -10.4      7.51
    C    -0.659     -5.73      8.04
    C     -1.94      -5.5      8.56
    C     0.461      -5.4      8.83
    C      -2.1     -4.97      9.84
    H     -2.83     -5.74      7.97
    C     0.298     -4.87      10.1
    H      1.47     -5.55      8.42
    C    -0.982     -4.65      10.6
    H     -3.11     -4.79      10.2
    H      1.18     -4.61      10.7
    H     -1.11     -4.22      11.6
    C      5.26     -6.67      7.56
    C       4.3      -5.9      8.24
    C      5.64     -7.91      8.09
    C      3.79     -6.34      9.46
    H      3.94     -4.95      7.81
    C      5.12     -8.35      9.31
    H      6.36     -8.54      7.55
    C       4.2     -7.56        10
    H      3.06     -5.72        10
    H      5.42     -9.32      9.72
    H      3.79      -7.9        11
    C      6.68      -7.6      5.23
    C      7.92     -8.16       5.6
    C      5.89     -8.27      4.27
    C      8.33     -9.37      5.06
    H      8.56     -7.63      6.32
    C      6.32     -9.49      3.74
    H      4.94     -7.86      3.92
    C      7.53       -10      4.14
    H       9.3      -9.8      5.36
    H      5.68       -10      3.02
    H      7.85       -11      3.73
    C      7.62     -5.28      6.61
    C      8.31     -4.34      5.84
    C      8.16     -5.68      7.85
    C      9.52     -3.81      6.29
    H      7.87     -3.99      4.89
    C      9.36     -5.12      8.31
    H      7.63     -6.41      8.47
    C        10     -4.19      7.53
    H      10.1     -3.08      5.67
    H      9.76     -5.42      9.29
    H        11     -3.75      7.89
    C      5.74     -8.07    -0.723
    C      5.51     -8.59     -2.01
    C      5.42     -8.85     0.402
    C      4.98     -9.87     -2.16
    H      5.77     -7.99      -2.9
    C      4.89     -10.1     0.243
    H      5.58     -8.44      1.41
    C      4.66     -10.6     -1.04
    H      4.79     -10.3     -3.17
    H      4.63     -10.7      1.13
    H      4.23     -11.6     -1.16
    C      7.37        -6      -1.9
    C      6.76     -5.86     -3.16
    C      8.76     -5.86      -1.8
    C      7.53     -5.64      -4.3
    H      5.66     -5.91     -3.26
    C      9.53      -5.6     -2.94
    H      9.25     -5.94    -0.823
    C      8.92      -5.5     -4.19
    H      7.05     -5.55     -5.28
    H      10.6     -5.47     -2.84
    H      9.52     -5.31     -5.08
    C      7.61     -6.71     0.888
    C      8.44     -7.83     0.712
    C      7.77     -5.92      2.04
    C      9.42     -8.14      1.65
    H      8.31     -8.48    -0.167
    C      8.77     -6.22      2.96
    H      7.11     -5.06      2.21
    C       9.6     -7.33      2.77
    H      10.1     -9.02       1.5
    H       8.9     -5.59      3.85
    H      10.4     -7.56       3.5
    C      6.72    -0.926      7.56
    C      7.82    -0.744      8.43
    C      5.94     -2.08      7.71
    C      8.11     -1.68      9.42
    H      8.47      0.14      8.32
    C      6.22     -3.01      8.71
    H      5.08     -2.25      7.04
    C       7.3     -2.81      9.56
    H      8.97     -1.53      10.1
    H      5.59      -3.9      8.81
    H      7.53     -3.55      10.3
    C      8.08     0.666       5.7
    C      8.61      1.95      5.49
    C      8.86    -0.455      5.36
    C      9.89       2.1      4.96
    H      8.02      2.84      5.74
    C      10.1    -0.294      4.85
    H      8.45     -1.46       5.5
    C      10.7     0.986      4.64
    H      10.3      3.11      4.79
    H      10.7     -1.18      4.58
    H      11.7      1.11      4.21
    C      5.96      1.84       7.3
    C      5.83      3.09      6.69
    C      5.73      1.73      8.68
    C      5.54      4.22      7.45
    H      5.94      3.19       5.6
    C      5.42      2.86      9.44
    H      5.79     0.748      9.18
    C      5.34      4.11      8.82
    H      5.45       5.2      6.95
    H      5.23      2.76      10.5
    H      5.11         5      9.42
       676
untitled
   Au     -4.66     -4.72     -4.71
   Au    0.0239     -5.78   -0.0231
   Au    0.0268     -2.06   -0.0231
   Au      2.06     -2.06     -2.06
   Au   0.00504     -4.02     -2.11
   Au     -2.07     -2.12     -2.12
   Au    -0.028     -6.93     -2.52
   Au   -0.0557     -4.67      -4.8
   Au      2.71     -4.65     -2.79
   Au     -3.12     -4.69     -2.53
    S       2.5     -7.16     -2.68
    S     -2.47     -7.26     -2.35
    P        -6     -6.02     -6.04
    P     0.414     -6.33     -6.35
    P      6.35    -0.407     -6.33
    P      6.06      5.97     -6.03
    P      -6.3     0.372     -6.32
    P     -6.28     -6.35     0.354
    P      6.33     -6.34    -0.406
    P      6.04     -6.02      5.99
    P    -0.342      6.28     -6.34
    P      6.34     0.349      6.27
    P      0.35      6.29      6.29
    P     -6.04      6.05      6.05
    P    -0.363     -6.32      6.31
    P     -6.28    -0.342      6.29
    P     -6.29      6.29    -0.342
    P      6.32      6.29     0.367
   Au     -4.73      4.73      4.73
   Au     -5.73   -0.0316   -0.0182
   Au     -2.01   -0.0282   -0.0228
   Au     -2.01     -2.05      2.01
   Au     -3.96  -0.00408      2.03
   Au     -2.11      2.11      2.11
   Au     -6.98    -0.145      2.39
   Au     -4.75    0.0558      4.61
   Au     -4.59     -2.78      2.67
   Au     -4.69      2.53      3.15
    S     -7.06     -2.57      2.38
    S     -7.19      2.26      2.44
   Au      4.71      4.67     -4.71
   Au    0.0176      5.73   -0.0323
   Au     0.024      2.01   -0.0281
   Au     -2.01      2.01     -2.05
   Au    0.0467      3.97     -2.11
   Au      2.12      2.07     -2.12
   Au    0.0687      6.87     -2.52
   Au     0.114      4.62      -4.8
   Au     -2.68      4.59     -2.78
   Au      3.16      4.64     -2.52
    S     -2.35      7.08     -2.55
    S      2.46      7.21      -2.4
   Au      4.71     -4.72      4.67
   Au      5.79   -0.0242   -0.0248
   Au      2.06   -0.0233   -0.0259
   Au      2.05      2.01      2.01
   Au      4.01     -0.02      2.02
   Au      2.12     -2.12      2.07
   Au      7.07    0.0911      2.36
   Au      4.81    -0.115      4.62
   Au      4.64      2.76      2.66
   Au       4.7     -2.53       3.1
    S      7.07      2.37       2.3
    S      7.25     -2.32       2.4
   Au   0.00468      3.97      2.05
   Au   -0.0473       6.9      2.45
   Au   -0.0546      4.61      4.75
   Au       2.7      4.61      2.73
   Au     -3.15      4.69      2.53
    S      2.46      7.12      2.61
    S     -2.53       7.2      2.23
   Au      4.02   -0.0308     -2.08
   Au      7.08    -0.144     -2.41
   Au       4.8    0.0525     -4.67
   Au      4.65     -2.79     -2.71
   Au       4.7      2.48     -3.15
    S      7.06     -2.33     -2.28
    S      7.23      2.23      -2.5
   Au    0.0434     -4.02      2.06
   Au     0.075     -6.93      2.47
   Au     0.101     -4.66      4.75
   Au     -2.66     -4.64      2.75
   Au      3.17      -4.7      2.47
    S      -2.4     -7.19      2.61
    S      2.46     -7.29      2.33
   Au     -3.96   -0.0226     -2.07
   Au     -7.04    0.0678     -2.39
   Au     -4.75    -0.103     -4.66
   Au     -4.61      2.73      -2.7
   Au     -4.64     -2.53     -3.16
    S     -7.11      2.48     -2.37
    S     -7.22     -2.29     -2.45
   Au    0.0239   -0.0255     -5.78
   Au    0.0242   -0.0259     -2.06
   Au     -2.06   -0.0436     -4.02
   Au     -2.47   -0.0757     -6.93
   Au     -2.75      2.66     -4.64
   Au     -2.47     -3.17     -4.69
    S     -2.65      2.46     -7.17
    S     -2.29     -2.48     -7.29
   Au    0.0315   -0.0185      5.73
   Au    0.0293   -0.0231      2.01
   Au   0.00362      2.03      3.96
   Au     0.155      2.39      6.98
   Au      2.78      2.67      4.59
   Au     -2.53      3.15      4.69
    S      2.58      2.37      7.08
    S     -2.34      2.38      7.21
   Au      2.11  -0.00547     -4.02
   Au      2.52    0.0298     -6.93
   Au      2.79     -2.71     -4.64
   Au      2.52      3.12     -4.69
    S      2.65     -2.44     -7.21
    S      2.38      2.37     -7.31
   Au    0.0214     -2.07      3.96
   Au   -0.0816     -2.39      7.04
   Au     -2.74      -2.7      4.61
   Au      2.52     -3.16      4.65
    S      -2.4     -2.31      7.09
    S      2.35     -2.48       7.2
   Au     -2.05  -0.00466      3.97
   Au     -2.45    0.0481       6.9
   Au    0.0194      2.02     -4.01
   Au   -0.0658      2.36     -7.06
   Au      2.11   -0.0469      3.97
   Au      2.53   -0.0694      6.87
   Au     0.028     -2.08     -4.01
   Au     0.111      -2.4     -7.08
   Au     -3.97     -2.11   -0.0464
   Au     -6.87     -2.53   -0.0682
   Au     -4.62      -4.8    -0.117
   Au     -2.02     -4.01   -0.0206
   Au     -2.36     -7.06    0.0636
   Au     -2.03      3.96   -0.0041
   Au     -2.38      6.98    -0.145
   Au     -4.61      4.75    0.0567
   Au      2.07      3.96   -0.0225
   Au      2.38      7.04    0.0618
   Au      4.67      4.75    -0.109
   Au      2.08     -4.01   -0.0297
   Au       2.4     -7.08    -0.111
   Au      4.68      -4.8     0.057
   Au     -3.97      2.05  -0.00452
   Au      -6.9      2.45    0.0495
   Au      4.02      2.06   -0.0429
   Au      6.92      2.47   -0.0631
   Au      4.03     -2.11  -0.00607
   Au      6.92     -2.52    0.0198
    C     -7.57     -5.27     -6.66
    C     -8.26     -4.32     -5.89
    C     -8.12     -5.66      -7.9
    C     -9.47      -3.8     -6.34
    H     -7.81     -3.96     -4.95
    C     -9.31     -5.11     -8.36
    H     -7.58     -6.38     -8.53
    C       -10     -4.19     -7.57
    H       -10     -3.06     -5.73
    H     -9.71      -5.4     -9.34
    H     -10.9     -3.76     -7.93
    C     -5.21     -6.67     -7.61
    C     -5.59     -7.91     -8.15
    C     -4.26     -5.89     -8.28
    C     -5.06     -8.33     -9.37
    H     -6.31     -8.54     -7.62
    C     -3.74     -6.31      -9.5
    H     -3.91     -4.93     -7.86
    C     -4.14     -7.53       -10
    H     -5.37      -9.3     -9.79
    H     -3.02     -5.68       -10
    H     -3.74     -7.87       -11
    C     -6.63      -7.6     -5.28
    C     -5.85     -8.28     -4.33
    C     -7.86     -8.15     -5.67
    C     -6.28      -9.5      -3.8
    H     -4.89     -7.87     -3.98
    C      -8.3     -9.36     -5.12
    H     -8.49     -7.63      -6.4
    C     -7.51       -10     -4.19
    H     -5.66       -10     -3.08
    H     -9.27     -9.77     -5.43
    H     -7.86       -11     -3.77
    C     -6.68    -0.914      -7.6
    C      -7.8    -0.747     -8.44
    C     -5.88     -2.06     -7.76
    C     -8.09     -1.68     -9.43
    H     -8.45     0.127     -8.32
    C     -6.17     -2.99     -8.76
    H     -5.02     -2.23      -7.1
    C     -7.27      -2.8      -9.6
    H     -8.96     -1.54     -10.1
    H     -5.53     -3.87     -8.88
    H     -7.49     -3.54     -10.4
    C     -8.03     0.671     -5.73
    C     -8.57      1.95      -5.5
    C     -8.82     -0.45      -5.4
    C     -9.84       2.1     -4.97
    H     -7.97      2.84     -5.75
    C     -10.1    -0.292     -4.87
    H     -8.42     -1.46     -5.55
    C     -10.6     0.986     -4.65
    H     -10.2      3.11     -4.79
    H     -10.7     -1.18     -4.61
    H     -11.6      1.11     -4.22
    C     -5.93      1.86     -7.36
    C     -5.79      3.12     -6.74
    C     -5.76      1.77     -8.75
    C     -5.57      4.26     -7.51
    H     -5.87      3.21     -5.65
    C     -5.53      2.91     -9.51
    H     -5.82      0.79     -9.24
    C     -5.46      4.17      -8.9
    H     -5.48      5.24     -7.02
    H     -5.41      2.83     -10.6
    H     -5.29      5.07      -9.5
    C       1.9     -7.37     -5.98
    C      3.16     -6.76     -5.84
    C      1.81     -8.76     -5.83
    C       4.3     -7.53     -5.62
    H      3.26     -5.67      -5.9
    C      2.95     -9.53      -5.6
    H     0.828     -9.25      -5.9
    C       4.2     -8.92     -5.51
    H      5.28     -7.04     -5.52
    H      2.86     -10.6     -5.49
    H       5.1     -9.52     -5.35
    C    -0.879      -7.6     -6.73
    C    -0.716     -8.44     -7.85
    C     -2.02     -7.76     -5.93
    C     -1.65     -9.43     -8.14
    H     0.157     -8.32     -8.51
    C     -2.95     -8.76     -6.22
    H     -2.19     -7.11     -5.07
    C     -2.77      -9.6     -7.32
    H     -1.51     -10.1     -9.02
    H     -3.84     -8.88     -5.58
    H     -3.51     -10.4     -7.54
    C     0.721     -5.74     -8.08
    C         2     -5.52      -8.6
    C    -0.399     -5.41     -8.87
    C      2.16     -4.97     -9.88
    H      2.89     -5.77     -8.01
    C    -0.235     -4.87     -10.1
    H     -1.41     -5.56     -8.46
    C      1.05     -4.65     -10.7
    H      3.17     -4.78     -10.3
    H     -1.12     -4.61     -10.7
    H      1.17     -4.21     -11.7
    C      6.72     0.878      -7.6
    C      7.84     0.704     -8.44
    C      5.92      2.02     -7.76
    C      8.14      1.65     -9.42
    H      8.48    -0.179     -8.32
    C      6.22      2.95     -8.76
    H      5.05      2.18     -7.11
    C      7.33      2.77     -9.58
    H      9.02       1.5     -10.1
    H      5.58      3.83     -8.89
    H      7.56      3.51     -10.4
    C      8.09    -0.712     -5.74
    C      8.61        -2     -5.51
    C      8.88     0.404      -5.4
    C      9.88     -2.16     -4.97
    H      8.01     -2.89     -5.74
    C      10.2     0.237     -4.87
    H      8.48      1.42     -5.56
    C      10.7     -1.05     -4.65
    H      10.3     -3.17     -4.79
    H      10.8      1.12      -4.6
    H      11.7     -1.18     -4.21
    C      5.99      -1.9     -7.37
    C      5.84     -3.15     -6.76
    C      5.83      -1.8     -8.77
    C      5.61     -4.29     -7.52
    H      5.91     -3.25     -5.67
    C       5.6     -2.95     -9.53
    H      5.89    -0.826     -9.27
    C      5.51      -4.2     -8.91
    H      5.51     -5.27     -7.03
    H      5.49     -2.87     -10.6
    H      5.35      -5.1     -9.51
    C      7.64      5.22     -6.64
    C      8.33      4.27     -5.87
    C      8.18      5.61     -7.88
    C      9.54      3.75     -6.33
    H      7.87      3.91     -4.93
    C      9.37      5.06     -8.35
    H      7.63      6.33     -8.51
    C      10.1      4.13     -7.56
    H      10.1      3.02     -5.71
    H      9.75      5.35     -9.33
    H        11       3.7     -7.93
    C      5.28      6.63     -7.59
    C      5.64      7.88     -8.13
    C      4.31      5.86     -8.26
    C      5.12       8.3     -9.36
    H      6.36      8.52      -7.6
    C      3.79      6.29     -9.48
    H      3.95      4.91     -7.85
    C      4.22      7.49       -10
    H      5.43      9.26     -9.78
    H      3.06      5.66       -10
    H      3.82      7.82       -11
    C      6.69      7.55     -5.28
    C       5.9      8.23     -4.33
    C      7.92      8.11     -5.67
    C      6.33      9.44      -3.8
    H      4.94      7.83     -3.99
    C      8.35      9.31     -5.12
    H      8.55      7.58      -6.4
    C      7.56      9.98     -4.18
    H       5.7      9.97     -3.08
    H      9.31      9.74     -5.43
    H       7.9      10.9     -3.75
    C    -0.657       5.7     -8.08
    C     -1.94      5.49     -8.61
    C     0.462      5.36     -8.87
    C      -2.1      4.97     -9.89
    H     -2.83      5.75     -8.02
    C     0.298      4.84     -10.1
    H      1.47      5.49     -8.46
    C    -0.984      4.64     -10.7
    H     -3.11      4.79     -10.3
    H      1.18      4.57     -10.7
    H     -1.11      4.21     -11.7
    C     0.936      7.57     -6.71
    C     0.744      8.42      -7.8
    C      2.09      7.71     -5.93
    C      1.68      9.41     -8.11
    H    -0.146      8.31     -8.44
    C      3.02      8.71     -6.22
    H      2.28      7.03     -5.08
    C      2.82      9.56     -7.31
    H      1.53      10.1     -8.97
    H      3.91      8.83     -5.59
    H      3.55      10.3     -7.54
    C     -1.83      7.31     -5.95
    C     -3.09      6.69     -5.82
    C     -1.73      8.69     -5.72
    C     -4.22      7.45     -5.53
    H     -3.19       5.6     -5.94
    C     -2.86      9.44     -5.42
    H     -0.75      9.18     -5.78
    C     -4.11      8.83     -5.34
    H      -5.2      6.96     -5.45
    H     -2.77      10.5     -5.23
    H     -5.01      9.42     -5.11
    C      -7.3      5.96     -1.85
    C     -6.67      5.86      -3.1
    C     -8.69      5.75     -1.77
    C     -7.42      5.62     -4.25
    H     -5.58      5.97     -3.19
    C     -9.43      5.49     -2.92
    H      -9.2      5.78    -0.796
    C     -8.81      5.44     -4.17
    H     -6.92      5.55     -5.23
    H     -10.5      5.33     -2.85
    H     -9.39      5.26     -5.08
    C     -7.59      6.58     0.941
    C     -8.46      7.67      0.81
    C     -7.74      5.73      2.05
    C     -9.45      7.91      1.76
    H     -8.36      8.36   -0.0422
    C     -8.75      5.94      2.98
    H     -7.06      4.88      2.19
    C     -9.61      7.04      2.84
    H     -10.1      8.77      1.65
    H     -8.87      5.25      3.82
    H     -10.4      7.21      3.58
    C     -5.73      8.04    -0.592
    C     -5.59      8.64     -1.86
    C     -5.35      8.77     0.551
    C     -5.09      9.93     -1.97
    H     -5.87      8.08     -2.76
    C     -4.85      10.1      0.43
    H     -5.42       8.3      1.54
    C     -4.72      10.7    -0.832
    H     -4.98      10.4     -2.96
    H     -4.54      10.6      1.33
    H     -4.32      11.7    -0.931
    C      7.34      5.96      1.86
    C      6.73      5.82      3.12
    C      8.73      5.79      1.76
    C       7.5      5.58      4.26
    H      5.64      5.89      3.22
    C       9.5      5.53      2.89
    H      9.22      5.86     0.776
    C      8.89      5.44      4.14
    H      7.01      5.49      5.23
    H      10.6      5.39       2.8
    H      9.49      5.25      5.04
    C      5.73      8.02     0.689
    C      5.51      8.54      1.97
    C      5.42      8.79    -0.445
    C      4.98      9.83      2.11
    H      5.76      7.96      2.86
    C      4.89      10.1    -0.298
    H      5.58      8.37     -1.45
    C      4.67      10.6     0.979
    H      4.79      10.2      3.11
    H      4.64      10.7     -1.19
    H      4.24      11.6      1.09
    C       7.6      6.67    -0.916
    C      8.44      7.79    -0.744
    C      7.77      5.88     -2.06
    C      9.44      8.08     -1.68
    H      8.31      8.44     0.131
    C      8.76      6.18     -2.99
    H      7.12      5.01     -2.23
    C       9.6      7.27      -2.8
    H      10.1      8.96     -1.53
    H      8.88      5.54     -3.88
    H      10.4       7.5     -3.54
    C    -0.946      7.58       6.6
    C    -0.821      8.46       7.7
    C     -2.05      7.73      5.75
    C     -1.75      9.47      7.91
    H    0.0211      8.34       8.4
    C     -2.98      8.75      5.95
    H     -2.18      7.06      4.89
    C     -2.83      9.63      7.03
    H     -1.64      10.1      8.76
    H     -3.82      8.86      5.26
    H     -3.56      10.4      7.19
    C      1.86       7.3      5.96
    C      3.12      6.67      5.86
    C      1.78      8.69      5.74
    C      4.26      7.43      5.62
    H       3.2      5.58      5.96
    C      2.93      9.43      5.49
    H     0.799      9.19      5.77
    C      4.17      8.81      5.44
    H      5.24      6.92      5.55
    H      2.85      10.5      5.32
    H      5.08       9.4      5.25
    C     0.595      5.73      8.04
    C      1.86      5.59      8.63
    C    -0.549      5.36      8.77
    C      1.97      5.09      9.93
    H      2.76      5.87      8.07
    C    -0.428      4.86      10.1
    H     -1.54      5.43       8.3
    C     0.834      4.73      10.6
    H      2.97      4.98      10.4
    H     -1.33      4.56      10.6
    H     0.931      4.32      11.7
    C     -5.52      6.26      7.81
    C     -6.47       6.3      8.85
    C     -4.16      6.43      8.13
    C     -6.07      6.52      10.2
    H     -7.54      6.16      8.62
    C     -3.77      6.66      9.44
    H     -3.41       6.4      7.33
    C     -4.72       6.7      10.5
    H     -6.82      6.54        11
    H     -2.71      6.81      9.68
    H     -4.41      6.87      11.5
    C     -7.81      5.53      6.26
    C     -8.85      6.48       6.3
    C     -8.13      4.17      6.42
    C     -10.2      6.07      6.52
    H     -8.62      7.54      6.16
    C     -9.44      3.77      6.66
    H     -7.33      3.41      6.38
    C     -10.5      4.72       6.7
    H       -11      6.82      6.55
    H     -9.68      2.71       6.8
    H     -11.5      4.41      6.88
    C     -6.25      7.82      5.53
    C      -6.3      8.85      6.48
    C     -6.42      8.13      4.17
    C     -6.52      10.2      6.08
    H     -6.17      8.62      7.55
    C     -6.65      9.44      3.78
    H     -6.38      7.33      3.41
    C      -6.7      10.5      4.72
    H     -6.55        11      6.82
    H     -6.81      9.67      2.71
    H     -6.88      11.5      4.41
    C     -7.56     -6.72    -0.934
    C     -8.42     -7.82    -0.751
    C      -7.7     -5.93     -2.09
    C     -9.42     -8.11     -1.68
    H     -8.31     -8.46     0.134
    C     -8.71     -6.22     -3.01
    H     -7.03     -5.08     -2.27
    C     -9.57      -7.3     -2.81
    H     -10.1     -8.97     -1.53
    H     -8.82      -5.6     -3.91
    H     -10.4     -7.52     -3.54
    C     -7.29     -5.95      1.84
    C     -6.68     -5.83       3.1
    C     -8.68     -5.73      1.73
    C     -7.45     -5.54      4.23
    H     -5.59     -5.95       3.2
    C     -9.43     -5.42      2.86
    H     -9.16      -5.8     0.747
    C     -8.82     -5.33      4.11
    H     -6.96     -5.46      5.21
    H     -10.5     -5.24      2.76
    H     -9.42      -5.1         5
    C      -5.7     -8.08     0.669
    C      -5.5     -8.61      1.95
    C     -5.37     -8.86    -0.455
    C     -4.97     -9.89       2.1
    H     -5.76     -8.02      2.84
    C     -4.84     -10.1    -0.295
    H     -5.52     -8.45     -1.46
    C     -4.63     -10.7     0.986
    H     -4.81     -10.3      3.11
    H     -4.58     -10.7     -1.18
    H      -4.2     -11.7      1.11
    C     -8.04    -0.593      5.73
    C     -8.64     -1.86      5.59
    C     -8.78     0.548      5.35
    C     -9.94     -1.97      5.09
    H     -8.09     -2.76      5.87
    C     -10.1     0.429      4.85
    H     -8.31      1.54      5.43
    C     -10.7    -0.832      4.72
    H     -10.4     -2.96      4.98
    H     -10.6      1.33      4.55
    H     -11.7     -0.93      4.31
    C     -5.94     -1.84      7.31
    C     -5.74     -1.76       8.7
    C     -5.85     -3.09      6.68
    C      -5.5     -2.92      9.44
    H     -5.77    -0.792      9.21
    C     -5.62     -4.24      7.42
    H     -5.97     -3.17      5.59
    C     -5.45     -4.16      8.81
    H     -5.34     -2.85      10.5
    H     -5.56     -5.22      6.92
    H     -5.27     -5.08      9.39
    C     -6.56     0.932       7.6
    C     -7.66     0.798      8.47
    C     -5.71      2.04      7.75
    C      -7.9      1.76      9.45
    H     -8.34   -0.0536      8.36
    C     -5.93      2.97      8.76
    H     -4.88      2.19      7.06
    C     -7.03      2.84       9.6
    H     -8.78      1.66      10.1
    H     -5.24      3.81      8.87
    H     -7.22      3.59      10.4
    C     -1.86     -7.36      5.94
    C     -3.11     -6.74      5.79
    C     -1.77     -8.75      5.76
    C     -4.25      -7.5      5.57
    H     -3.21     -5.65      5.88
    C     -2.91     -9.51      5.53
    H    -0.789     -9.25      5.82
    C     -4.16     -8.89      5.45
    H     -5.23     -7.01      5.48
    H     -2.83     -10.6      5.41
    H     -5.07     -9.49      5.29
    C     0.922      -7.6      6.67
    C     0.738     -8.44      7.78
    C      2.06     -7.76      5.87
    C      1.68     -9.42      8.09
    H    -0.148     -8.31      8.42
    C      2.99     -8.76      6.17
    H      2.23      -7.1      5.01
    C       2.8     -9.58      7.28
    H      1.53     -10.1      8.96
    H      3.87     -8.89      5.53
    H      3.53     -10.4      7.51
    C    -0.659     -5.73      8.04
    C     -1.94      -5.5      8.56
    C     0.461      -5.4      8.83
    C      -2.1     -4.97      9.84
    H     -2.83     -5.73      7.97
    C     0.298     -4.87      10.1
    H      1.47     -5.55      8.42
    C    -0.982     -4.65      10.6
    H     -3.11     -4.79      10.2
    H      1.18     -4.61      10.7
    H     -1.11     -4.23      11.6
    C      5.26     -6.67      7.56
    C       4.3      -5.9      8.24
    C      5.64     -7.91      8.09
    C      3.79     -6.34      9.46
    H      3.94     -4.95      7.81
    C      5.12     -8.35      9.31
    H      6.36     -8.54      7.55
    C       4.2     -7.56        10
    H      3.06     -5.72        10
    H      5.42     -9.32      9.72
    H      3.79      -7.9        11
    C      6.68      -7.6      5.23
    C      7.92     -8.16       5.6
    C      5.89     -8.27      4.27
    C      8.33     -9.37      5.06
    H      8.56     -7.63      6.32
    C      6.32     -9.49      3.74
    H      4.94     -7.86      3.92
    C      7.53       -10      4.14
    H       9.3      -9.8      5.36
    H      5.68       -10      3.02
    H      7.86       -11      3.72
    C      7.62     -5.28      6.62
    C      8.31     -4.34      5.84
    C      8.16     -5.68      7.85
    C      9.52     -3.81      6.29
    H      7.87     -3.98      4.89
    C      9.36     -5.12      8.31
    H      7.63     -6.41      8.47
    C        10     -4.19      7.53
    H      10.1     -3.08      5.67
    H      9.76     -5.42      9.29
    H        11     -3.75      7.89
    C      5.74     -8.07    -0.722
    C      5.51     -8.58     -2.01
    C      5.41     -8.85     0.403
    C      4.98     -9.86     -2.16
    H      5.77     -7.99      -2.9
    C      4.89     -10.1     0.243
    H      5.58     -8.44      1.41
    C      4.66     -10.6     -1.04
    H      4.79     -10.3     -3.17
    H      4.63     -10.7      1.13
    H      4.23     -11.6     -1.17
    C      7.37        -6      -1.9
    C      6.76     -5.86     -3.16
    C      8.77     -5.86      -1.8
    C      7.53     -5.64      -4.3
    H      5.66     -5.91     -3.26
    C      9.53      -5.6     -2.94
    H      9.26     -5.94    -0.824
    C      8.92      -5.5     -4.19
    H      7.05     -5.55     -5.28
    H      10.6     -5.47     -2.85
    H      9.52     -5.31     -5.09
    C      7.61      -6.7     0.888
    C      8.44     -7.83      0.71
    C      7.77     -5.92      2.04
    C      9.42     -8.14      1.65
    H      8.31     -8.47     -0.17
    C      8.77     -6.22      2.96
    H      7.11     -5.05      2.21
    C      9.59     -7.33      2.77
    H      10.1     -9.02       1.5
    H       8.9     -5.59      3.85
    H      10.4     -7.57       3.5
    C      6.72    -0.926      7.56
    C      7.82    -0.744      8.43
    C      5.94     -2.08      7.71
    C      8.11     -1.68      9.42
    H      8.46     0.141      8.31
    C      6.22     -3.01      8.71
    H      5.08     -2.25      7.04
    C       7.3     -2.81      9.56
    H      8.97     -1.53      10.1
    H      5.59      -3.9      8.81
    H      7.53     -3.55      10.3
    C      8.08     0.666       5.7
    C      8.61      1.95      5.49
    C      8.86    -0.456      5.36
    C      9.89       2.1      4.96
    H      8.02      2.84      5.74
    C      10.1    -0.294      4.85
    H      8.45     -1.47       5.5
    C      10.7     0.986      4.64
    H      10.3      3.11      4.79
    H      10.7     -1.18      4.58
    H      11.7      1.11      4.22
    C      5.96      1.83       7.3
    C      5.83      3.09      6.69
    C      5.73      1.73      8.68
    C      5.54      4.22      7.45
    H      5.94      3.19       5.6
    C      5.42      2.86      9.44
    H      5.79     0.748      9.17
    C      5.34      4.11      8.82
    H      5.44       5.2      6.95
    H      5.23      2.76      10.5
    H      5.11         5      9.42
       676
untitled
   Au     -4.66     -4.72     -4.71
   Au    0.0239     -5.78   -0.0231
   Au    0.0268     -2.06    -0.023
   Au      2.06     -2.06     -2.06
   Au     0.005     -4.02     -2.11
   Au     -2.07     -2.12     -2.12
   Au   -0.0283     -6.93     -2.52
   Au   -0.0556     -4.67      -4.8
   Au      2.71     -4.65     -2.79
   Au     -3.12     -4.69     -2.53
    S       2.5     -7.16     -2.68
    S     -2.47     -7.25     -2.35
    P        -6     -6.02     -6.04
    P     0.414     -6.33     -6.35
    P      6.35    -0.407     -6.33
    P      6.06      5.97     -6.03
    P      -6.3     0.372     -6.32
    P     -6.28     -6.35     0.354
    P      6.33     -6.34    -0.405
    P      6.04     -6.03      5.99
    P    -0.342      6.28     -6.34
    P      6.34     0.349      6.27
    P      0.35      6.29      6.29
    P     -6.04      6.05      6.05
    P    -0.363     -6.32      6.31
    P     -6.28    -0.342      6.29
    P     -6.29      6.29    -0.342
    P      6.32      6.29     0.367
   Au     -4.73      4.73      4.73
   Au     -5.73   -0.0317   -0.0182
   Au     -2.01   -0.0282   -0.0227
   Au     -2.01     -2.05      2.01
   Au     -3.96  -0.00408      2.03
   Au     -2.11      2.11      2.11
   Au     -6.98    -0.145      2.39
   Au     -4.75    0.0558      4.61
   Au     -4.59     -2.78      2.67
   Au     -4.69      2.53      3.15
    S     -7.06     -2.58      2.38
    S     -7.19      2.26      2.44
   Au      4.71      4.67     -4.71
   Au    0.0176      5.73   -0.0323
   Au     0.024      2.01   -0.0281
   Au     -2.01      2.01     -2.05
   Au    0.0467      3.97     -2.11
   Au      2.12      2.07     -2.12
   Au    0.0686      6.87     -2.52
   Au     0.114      4.62     -4.81
   Au     -2.68      4.59     -2.78
   Au      3.16      4.64     -2.52
    S     -2.35      7.08     -2.55
    S      2.46      7.21      -2.4
   Au      4.71     -4.72      4.67
   Au      5.79   -0.0242   -0.0247
   Au      2.06   -0.0233   -0.0259
   Au      2.05      2.01      2.01
   Au      4.01   -0.0199      2.02
   Au      2.12     -2.12      2.07
   Au      7.07    0.0917      2.36
   Au      4.81    -0.114      4.62
   Au      4.64      2.76      2.66
   Au       4.7     -2.53       3.1
    S      7.07      2.37       2.3
    S      7.25     -2.32       2.4
   Au   0.00468      3.97      2.05
   Au   -0.0474       6.9      2.45
   Au   -0.0545      4.61      4.75
   Au       2.7      4.61      2.73
   Au     -3.15      4.69      2.53
    S      2.46      7.12      2.61
    S     -2.53       7.2      2.23
   Au      4.02   -0.0308     -2.08
   Au      7.08    -0.144     -2.41
   Au       4.8    0.0526     -4.67
   Au      4.65     -2.79     -2.71
   Au       4.7      2.48     -3.15
    S      7.06     -2.33     -2.28
    S      7.24      2.23     -2.51
   Au    0.0434     -4.02      2.06
   Au    0.0749     -6.93      2.47
   Au     0.101     -4.66      4.75
   Au     -2.66     -4.64      2.75
   Au      3.17      -4.7      2.47
    S      -2.4     -7.19      2.62
    S      2.46     -7.29      2.33
   Au     -3.96   -0.0227     -2.07
   Au     -7.04    0.0672     -2.39
   Au     -4.75    -0.103     -4.66
   Au     -4.61      2.73      -2.7
   Au     -4.64     -2.53     -3.16
    S     -7.11      2.48     -2.37
    S     -7.21     -2.29     -2.44
   Au    0.0239   -0.0255     -5.78
   Au    0.0242   -0.0259     -2.06
   Au     -2.06   -0.0436     -4.02
   Au     -2.47    -0.076     -6.93
   Au     -2.75      2.66     -4.64
   Au     -2.47     -3.17     -4.69
    S     -2.65      2.46     -7.17
    S     -2.29     -2.48     -7.28
   Au    0.0314   -0.0184      5.73
   Au    0.0293   -0.0231      2.01
   Au   0.00363      2.03      3.96
   Au     0.155      2.39      6.98
   Au      2.78      2.67      4.59
   Au     -2.53      3.15      4.69
    S      2.58      2.37      7.08
    S     -2.34      2.38      7.21
   Au      2.11  -0.00545     -4.02
   Au      2.52    0.0298     -6.93
   Au      2.79     -2.71     -4.64
   Au      2.52      3.12     -4.69
    S      2.65     -2.44     -7.21
    S      2.38      2.37     -7.31
   Au    0.0214     -2.07      3.96
   Au    -0.082     -2.39      7.04
   Au     -2.74      -2.7      4.61
   Au      2.52     -3.16      4.65
    S      -2.4     -2.31      7.09
    S      2.35     -2.48       7.2
   Au     -2.05  -0.00466      3.97
   Au     -2.45     0.048       6.9
   Au    0.0194      2.02     -4.01
   Au   -0.0655      2.36     -7.06
   Au      2.11   -0.0469      3.97
   Au      2.53   -0.0692      6.87
   Au    0.0279     -2.08     -4.01
   Au     0.111      -2.4     -7.08
   Au     -3.97     -2.11   -0.0464
   Au     -6.87     -2.53   -0.0686
   Au     -4.62      -4.8    -0.117
   Au     -2.02     -4.01   -0.0207
   Au     -2.36     -7.06    0.0632
   Au     -2.03      3.96   -0.0041
   Au     -2.38      6.98    -0.145
   Au     -4.61      4.75    0.0567
   Au      2.07      3.96   -0.0225
   Au      2.38      7.04    0.0619
   Au      4.67      4.75    -0.109
   Au      2.08     -4.01   -0.0297
   Au       2.4     -7.08     -0.11
   Au      4.68      -4.8     0.057
   Au     -3.97      2.05  -0.00451
   Au      -6.9      2.45    0.0496
   Au      4.02      2.06   -0.0429
   Au      6.92      2.47   -0.0629
   Au      4.03     -2.11  -0.00612
   Au      6.92     -2.52    0.0194
    C     -7.57     -5.27     -6.66
    C     -8.26     -4.32     -5.89
    C     -8.12     -5.66      -7.9
    C     -9.47      -3.8     -6.34
    H     -7.81     -3.96     -4.95
    C     -9.31     -5.11     -8.36
    H     -7.58     -6.38     -8.53
    C       -10     -4.19     -7.57
    H       -10     -3.06     -5.73
    H     -9.71      -5.4     -9.34
    H     -10.9     -3.76     -7.93
    C     -5.21     -6.67     -7.61
    C     -5.59     -7.91     -8.15
    C     -4.26     -5.89     -8.28
    C     -5.06     -8.33     -9.37
    H     -6.31     -8.54     -7.62
    C     -3.74     -6.31      -9.5
    H     -3.91     -4.93     -7.86
    C     -4.14     -7.53       -10
    H     -5.37      -9.3     -9.79
    H     -3.02     -5.68       -10
    H     -3.74     -7.87       -11
    C     -6.63      -7.6     -5.28
    C     -5.85     -8.28     -4.33
    C     -7.86     -8.15     -5.67
    C     -6.28      -9.5      -3.8
    H     -4.89     -7.87     -3.98
    C      -8.3     -9.36     -5.12
    H     -8.49     -7.63      -6.4
    C     -7.51       -10     -4.19
    H     -5.66       -10     -3.08
    H     -9.27     -9.77     -5.43
    H     -7.86       -11     -3.77
    C     -6.68    -0.914      -7.6
    C      -7.8    -0.749     -8.44
    C     -5.89     -2.06     -7.76
    C     -8.09     -1.69     -9.43
    H     -8.46     0.125     -8.32
    C     -6.17     -2.99     -8.76
    H     -5.02     -2.23      -7.1
    C     -7.27      -2.8      -9.6
    H     -8.96     -1.54     -10.1
    H     -5.53     -3.87     -8.88
    H     -7.49     -3.54     -10.4
    C     -8.03     0.672     -5.73
    C     -8.57      1.95      -5.5
    C     -8.82     -0.45      -5.4
    C     -9.84       2.1     -4.97
    H     -7.98      2.84     -5.75
    C     -10.1    -0.292     -4.87
    H     -8.42     -1.46     -5.55
    C     -10.6     0.986     -4.65
    H     -10.2      3.11     -4.79
    H     -10.7     -1.18     -4.61
    H     -11.6      1.11     -4.21
    C     -5.93      1.86     -7.35
    C     -5.79      3.12     -6.74
    C     -5.76      1.77     -8.75
    C     -5.57      4.26     -7.51
    H     -5.87      3.22     -5.65
    C     -5.53      2.91     -9.51
    H     -5.82      0.79     -9.24
    C     -5.46      4.17      -8.9
    H     -5.48      5.24     -7.02
    H     -5.41      2.83     -10.6
    H     -5.29      5.07      -9.5
    C       1.9     -7.37     -5.98
    C      3.16     -6.76     -5.84
    C      1.81     -8.76     -5.83
    C       4.3     -7.53     -5.62
    H      3.26     -5.67      -5.9
    C      2.95     -9.53      -5.6
    H     0.828     -9.25      -5.9
    C       4.2     -8.92     -5.51
    H      5.28     -7.04     -5.52
    H      2.86     -10.6     -5.49
    H       5.1     -9.53     -5.35
    C    -0.879      -7.6     -6.73
    C    -0.716     -8.44     -7.85
    C     -2.02     -7.76     -5.93
    C     -1.65     -9.43     -8.14
    H     0.156     -8.32     -8.51
    C     -2.95     -8.76     -6.22
    H     -2.19     -7.11     -5.07
    C     -2.77      -9.6     -7.32
    H     -1.51     -10.1     -9.02
    H     -3.84     -8.88     -5.58
    H     -3.51     -10.4     -7.54
    C     0.721     -5.74     -8.08
    C         2     -5.52      -8.6
    C    -0.399     -5.41     -8.87
    C      2.16     -4.97     -9.88
    H      2.89     -5.77     -8.01
    C    -0.235     -4.87     -10.1
    H     -1.41     -5.56     -8.46
    C      1.05     -4.65     -10.7
    H      3.17     -4.78     -10.3
    H     -1.12     -4.61     -10.7
    H      1.17     -4.21     -11.7
    C      6.72     0.878      -7.6
    C      7.84     0.704     -8.44
    C      5.92      2.02     -7.76
    C      8.14      1.65     -9.42
    H      8.48    -0.179     -8.32
    C      6.22      2.95     -8.76
    H      5.05      2.18     -7.11
    C      7.33      2.77     -9.58
    H      9.02       1.5     -10.1
    H      5.58      3.83     -8.89
    H      7.56      3.51     -10.4
    C      8.09    -0.712     -5.74
    C      8.61        -2     -5.51
    C      8.88     0.403      -5.4
    C      9.88     -2.16     -4.97
    H      8.01     -2.89     -5.74
    C      10.2     0.237     -4.87
    H      8.48      1.42     -5.56
    C      10.7     -1.05     -4.65
    H      10.3     -3.17     -4.79
    H      10.8      1.12      -4.6
    H      11.7     -1.18     -4.21
    C      5.99      -1.9     -7.37
    C      5.84     -3.15     -6.76
    C      5.83      -1.8     -8.77
    C      5.61     -4.29     -7.52
    H      5.91     -3.25     -5.67
    C       5.6     -2.95     -9.53
    H      5.89    -0.826     -9.27
    C      5.51      -4.2     -8.91
    H      5.51     -5.27     -7.03
    H      5.49     -2.87     -10.6
    H      5.35      -5.1     -9.51
    C      7.64      5.22     -6.64
    C      8.33      4.27     -5.87
    C      8.18      5.61     -7.88
    C      9.54      3.75     -6.33
    H      7.87      3.91     -4.93
    C      9.37      5.06     -8.35
    H      7.63      6.33     -8.51
    C      10.1      4.13     -7.56
    H      10.1      3.02     -5.71
    H      9.75      5.35     -9.33
    H        11       3.7     -7.93
    C      5.28      6.63     -7.59
    C      5.65      7.88     -8.13
    C      4.31      5.86     -8.26
    C      5.12       8.3     -9.36
    H      6.36      8.52      -7.6
    C      3.79      6.29     -9.48
    H      3.95      4.91     -7.85
    C      4.21      7.49       -10
    H      5.43      9.26     -9.78
    H      3.06      5.66       -10
    H      3.82      7.82       -11
    C      6.69      7.55     -5.27
    C       5.9      8.23     -4.33
    C      7.92      8.11     -5.67
    C      6.33      9.44      -3.8
    H      4.94      7.83     -3.99
    C      8.35      9.31     -5.12
    H      8.55      7.58      -6.4
    C      7.56      9.98     -4.18
    H       5.7      9.97     -3.08
    H      9.31      9.74     -5.43
    H       7.9      10.9     -3.75
    C    -0.657       5.7     -8.08
    C     -1.94      5.49     -8.61
    C     0.462      5.36     -8.87
    C      -2.1      4.97     -9.89
    H     -2.83      5.75     -8.02
    C     0.298      4.84     -10.2
    H      1.47      5.49     -8.46
    C    -0.984      4.64     -10.7
    H     -3.11      4.79     -10.3
    H      1.18      4.57     -10.7
    H     -1.11      4.21     -11.7
    C     0.936      7.57      -6.7
    C     0.744      8.42      -7.8
    C      2.09      7.71     -5.93
    C      1.68      9.41     -8.11
    H    -0.147      8.31     -8.44
    C      3.02      8.71     -6.22
    H      2.28      7.03     -5.08
    C      2.82      9.56     -7.31
    H      1.53      10.1     -8.97
    H      3.91      8.83     -5.59
    H      3.55      10.3     -7.54
    C     -1.83      7.31     -5.95
    C     -3.09      6.69     -5.82
    C     -1.73      8.69     -5.72
    C     -4.22      7.45     -5.53
    H     -3.19       5.6     -5.94
    C     -2.86      9.44     -5.42
    H     -0.75      9.18     -5.78
    C     -4.11      8.83     -5.34
    H      -5.2      6.96     -5.45
    H     -2.77      10.5     -5.23
    H     -5.01      9.42     -5.11
    C      -7.3      5.96     -1.85
    C     -6.67      5.86      -3.1
    C     -8.69      5.75     -1.77
    C     -7.42      5.62     -4.25
    H     -5.58      5.97     -3.19
    C     -9.43      5.49     -2.92
    H      -9.2      5.78    -0.796
    C     -8.81      5.44     -4.17
    H     -6.92      5.55     -5.23
    H     -10.5      5.33     -2.85
    H     -9.39      5.26     -5.08
    C     -7.59      6.58     0.941
    C     -8.46      7.67      0.81
    C     -7.74      5.73      2.05
    C     -9.45      7.91      1.76
    H     -8.36      8.36    -0.042
    C     -8.75      5.94      2.98
    H     -7.06      4.88      2.19
    C     -9.61      7.04      2.84
    H     -10.1      8.77      1.65
    H     -8.87      5.25      3.82
    H     -10.4      7.21      3.58
    C     -5.73      8.04    -0.592
    C     -5.59      8.64     -1.86
    C     -5.35      8.77      0.55
    C     -5.09      9.93     -1.97
    H     -5.87      8.08     -2.76
    C     -4.85      10.1      0.43
    H     -5.42       8.3      1.54
    C     -4.72      10.7    -0.832
    H     -4.98      10.4     -2.96
    H     -4.54      10.6      1.33
    H     -4.32      11.7    -0.931
    C      7.35      5.96      1.86
    C      6.73      5.82      3.12
    C      8.73      5.79      1.76
    C       7.5      5.58      4.25
    H      5.64      5.89      3.22
    C       9.5      5.53      2.89
    H      9.22      5.86     0.776
    C      8.89      5.44      4.14
    H      7.01      5.49      5.23
    H      10.6      5.39       2.8
    H      9.49      5.25      5.04
    C      5.73      8.02     0.688
    C      5.51      8.54      1.97
    C      5.42      8.79    -0.445
    C      4.98      9.82      2.11
    H      5.76      7.96      2.86
    C      4.89      10.1    -0.297
    H      5.58      8.37     -1.45
    C      4.67      10.6     0.979
    H      4.79      10.2      3.11
    H      4.64      10.7     -1.19
    H      4.24      11.6      1.09
    C       7.6      6.67    -0.916
    C      8.44      7.79    -0.743
    C      7.77      5.88     -2.06
    C      9.43      8.08     -1.68
    H      8.31      8.44     0.132
    C      8.76      6.18     -2.99
    H      7.12      5.01     -2.23
    C       9.6      7.27      -2.8
    H      10.1      8.96     -1.53
    H      8.88      5.54     -3.88
    H      10.4       7.5     -3.54
    C    -0.946      7.58       6.6
    C    -0.821      8.46       7.7
    C     -2.05      7.73      5.75
    C     -1.75      9.47      7.91
    H    0.0209      8.34       8.4
    C     -2.98      8.75      5.95
    H     -2.18      7.06      4.89
    C     -2.83      9.63      7.03
    H     -1.64      10.1      8.76
    H     -3.82      8.86      5.26
    H     -3.56      10.4      7.19
    C      1.86       7.3      5.96
    C      3.12      6.67      5.86
    C      1.78      8.69      5.74
    C      4.26      7.43      5.62
    H       3.2      5.58      5.97
    C      2.93      9.43      5.49
    H     0.799      9.19      5.77
    C      4.17      8.81      5.44
    H      5.24      6.92      5.55
    H      2.85      10.5      5.32
    H      5.08       9.4      5.25
    C     0.595      5.73      8.04
    C      1.86      5.59      8.63
    C    -0.549      5.36      8.77
    C      1.97      5.09      9.93
    H      2.76      5.87      8.07
    C    -0.428      4.86      10.1
    H     -1.54      5.43       8.3
    C     0.834      4.73      10.6
    H      2.97      4.98      10.4
    H     -1.33      4.56      10.6
    H     0.931      4.32      11.7
    C     -5.52      6.26      7.81
    C     -6.47       6.3      8.85
    C     -4.16      6.43      8.13
    C     -6.07      6.52      10.2
    H     -7.54      6.16      8.62
    C     -3.77      6.66      9.44
    H     -3.41       6.4      7.33
    C     -4.72       6.7      10.5
    H     -6.82      6.54        11
    H     -2.71      6.81      9.68
    H     -4.41      6.87      11.5
    C     -7.81      5.53      6.26
    C     -8.85      6.48       6.3
    C     -8.13      4.17      6.42
    C     -10.2      6.07      6.52
    H     -8.62      7.54      6.16
    C     -9.44      3.77      6.66
    H     -7.33      3.41      6.38
    C     -10.5      4.72       6.7
    H       -11      6.82      6.55
    H     -9.68      2.71       6.8
    H     -11.5      4.41      6.88
    C     -6.25      7.82      5.53
    C      -6.3      8.85      6.48
    C     -6.41      8.13      4.17
    C     -6.52      10.2      6.08
    H     -6.17      8.62      7.55
    C     -6.65      9.44      3.78
    H     -6.38      7.33      3.41
    C      -6.7      10.5      4.72
    H     -6.55        11      6.82
    H     -6.81      9.67      2.71
    H     -6.88      11.5      4.41
    C     -7.56     -6.72    -0.934
    C     -8.42     -7.82    -0.752
    C      -7.7     -5.94     -2.09
    C     -9.42     -8.11     -1.68
    H     -8.31     -8.46     0.133
    C     -8.71     -6.22     -3.01
    H     -7.03     -5.09     -2.27
    C     -9.57      -7.3     -2.81
    H     -10.1     -8.97     -1.53
    H     -8.82      -5.6     -3.91
    H     -10.4     -7.52     -3.54
    C     -7.29     -5.96      1.84
    C     -6.68     -5.83       3.1
    C     -8.68     -5.73      1.73
    C     -7.45     -5.54      4.23
    H     -5.59     -5.95      3.21
    C     -9.43     -5.42      2.86
    H     -9.16      -5.8     0.747
    C     -8.82     -5.33      4.11
    H     -6.97     -5.46      5.21
    H     -10.5     -5.24      2.76
    H     -9.42      -5.1         5
    C      -5.7     -8.08      0.67
    C      -5.5     -8.61      1.95
    C     -5.37     -8.86    -0.455
    C     -4.97     -9.89       2.1
    H     -5.76     -8.02      2.84
    C     -4.84     -10.1    -0.295
    H     -5.52     -8.45     -1.46
    C     -4.63     -10.7     0.986
    H     -4.81     -10.3      3.11
    H     -4.58     -10.7     -1.18
    H      -4.2     -11.7      1.11
    C     -8.04    -0.593      5.73
    C     -8.64     -1.86      5.59
    C     -8.78     0.548      5.35
    C     -9.94     -1.97      5.09
    H     -8.09     -2.76      5.87
    C     -10.1     0.429      4.85
    H     -8.31      1.54      5.43
    C     -10.7    -0.832      4.72
    H     -10.4     -2.96      4.98
    H     -10.6      1.33      4.55
    H     -11.7     -0.93      4.31
    C     -5.94     -1.84      7.31
    C     -5.74     -1.76       8.7
    C     -5.85     -3.09      6.68
    C      -5.5     -2.92      9.44
    H     -5.77    -0.792      9.21
    C     -5.62     -4.24      7.42
    H     -5.97     -3.17      5.59
    C     -5.45     -4.16      8.81
    H     -5.34     -2.86      10.5
    H     -5.56     -5.22      6.92
    H     -5.27     -5.08      9.39
    C     -6.56     0.932       7.6
    C     -7.66     0.798      8.47
    C     -5.71      2.04      7.75
    C      -7.9      1.76      9.45
    H     -8.34    -0.054      8.36
    C     -5.93      2.97      8.76
    H     -4.88      2.19      7.06
    C     -7.03      2.84       9.6
    H     -8.78      1.66      10.1
    H     -5.24      3.81      8.87
    H     -7.23      3.59      10.4
    C     -1.86     -7.36      5.93
    C     -3.11     -6.74      5.79
    C     -1.77     -8.75      5.76
    C     -4.25      -7.5      5.57
    H     -3.21     -5.65      5.88
    C     -2.91     -9.51      5.53
    H    -0.789     -9.25      5.82
    C     -4.16     -8.89      5.45
    H     -5.23     -7.01      5.48
    H     -2.83     -10.6      5.41
    H     -5.07     -9.49      5.29
    C     0.922      -7.6      6.67
    C     0.738     -8.44      7.78
    C      2.06     -7.76      5.87
    C      1.68     -9.42      8.09
    H    -0.148     -8.31      8.42
    C      2.99     -8.76      6.17
    H      2.23      -7.1      5.01
    C       2.8     -9.58      7.28
    H      1.52     -10.1      8.96
    H      3.87     -8.89      5.53
    H      3.53     -10.4      7.51
    C    -0.659     -5.73      8.04
    C     -1.94      -5.5      8.56
    C     0.461      -5.4      8.83
    C      -2.1     -4.97      9.84
    H     -2.83     -5.73      7.97
    C     0.298     -4.87      10.1
    H      1.47     -5.55      8.42
    C    -0.982     -4.65      10.6
    H     -3.11     -4.79      10.2
    H      1.18     -4.61      10.7
    H     -1.11     -4.23      11.6
    C      5.26     -6.67      7.56
    C       4.3      -5.9      8.24
    C      5.65     -7.91      8.09
    C      3.79     -6.34      9.46
    H      3.94     -4.95      7.81
    C      5.12     -8.35      9.31
    H      6.36     -8.54      7.55
    C       4.2     -7.56        10
    H      3.06     -5.72        10
    H      5.42     -9.32      9.72
    H      3.79      -7.9        11
    C      6.68      -7.6      5.23
    C      7.92     -8.16       5.6
    C      5.89     -8.27      4.27
    C      8.33     -9.37      5.06
    H      8.56     -7.63      6.32
    C      6.32     -9.49      3.74
    H      4.94     -7.86      3.92
    C      7.53       -10      4.14
    H       9.3      -9.8      5.36
    H      5.68       -10      3.02
    H      7.86       -11      3.72
    C      7.62     -5.28      6.62
    C      8.31     -4.34      5.84
    C      8.16     -5.68      7.85
    C      9.52     -3.81      6.29
    H      7.87     -3.98      4.89
    C      9.36     -5.12      8.31
    H      7.63     -6.41      8.47
    C        10     -4.19      7.53
    H      10.1     -3.08      5.67
    H      9.76     -5.42      9.29
    H        11     -3.75      7.89
    C      5.74     -8.07    -0.721
    C      5.51     -8.58     -2.01
    C      5.41     -8.85     0.403
    C      4.98     -9.86     -2.16
    H      5.77     -7.99      -2.9
    C      4.89     -10.1     0.243
    H      5.58     -8.44      1.41
    C      4.66     -10.6     -1.04
    H      4.79     -10.3     -3.17
    H      4.63     -10.7      1.13
    H      4.23     -11.6     -1.17
    C      7.37        -6      -1.9
    C      6.76     -5.86     -3.16
    C      8.77     -5.86      -1.8
    C      7.53     -5.64      -4.3
    H      5.67     -5.91     -3.25
    C      9.53      -5.6     -2.94
    H      9.26     -5.94    -0.824
    C      8.92      -5.5     -4.19
    H      7.05     -5.55     -5.28
    H      10.6     -5.47     -2.85
    H      9.52     -5.31     -5.09
    C      7.61      -6.7     0.888
    C      8.44     -7.83     0.709
    C      7.77     -5.91      2.04
    C      9.42     -8.14      1.65
    H       8.3     -8.47    -0.171
    C      8.77     -6.22      2.96
    H      7.11     -5.05      2.21
    C      9.59     -7.33      2.77
    H      10.1     -9.02       1.5
    H       8.9     -5.59      3.85
    H      10.4     -7.57       3.5
    C      6.72    -0.926      7.56
    C      7.82    -0.743      8.43
    C      5.94     -2.08      7.71
    C      8.11     -1.68      9.42
    H      8.46     0.141      8.31
    C      6.22     -3.01      8.71
    H      5.08     -2.25      7.04
    C       7.3     -2.81      9.56
    H      8.97     -1.53      10.1
    H      5.59      -3.9      8.81
    H      7.53     -3.55      10.3
    C      8.08     0.666       5.7
    C      8.61      1.95      5.49
    C      8.86    -0.456      5.36
    C      9.89       2.1      4.96
    H      8.02      2.84      5.74
    C      10.1    -0.294      4.85
    H      8.45     -1.47       5.5
    C      10.7     0.986      4.64
    H      10.3      3.11      4.79
    H      10.7     -1.18      4.58
    H      11.7      1.11      4.22
    C      5.96      1.83       7.3
    C      5.83      3.09      6.69
    C      5.73      1.73      8.68
    C      5.54      4.22      7.45
    H      5.94      3.19       5.6
    C      5.42      2.86      9.44
    H      5.79     0.748      9.17
    C      5.34      4.11      8.82
    H      5.44       5.2      6.95
    H      5.23      2.76      10.5
    H      5.11         5      9.42
       676
untitled
   Au     -4.66     -4.72     -4.71
   Au    0.0239     -5.78   -0.0231
   Au    0.0268     -2.06   -0.0231
   Au      2.06     -2.06     -2.06
   Au   0.00504     -4.02     -2.11
   Au     -2.07     -2.12     -2.12
   Au    -0.028     -6.93     -2.52
   Au   -0.0557     -4.67      -4.8
   Au      2.71     -4.65     -2.79
   Au     -3.12     -4.69     -2.53
    S       2.5     -7.16     -2.68
    S     -2.47     -7.26     -2.35
    P        -6     -6.02     -6.04
    P     0.414     -6.33     -6.35
    P      6.35    -0.407     -6.33
    P      6.06      5.97     -6.03
    P      -6.3     0.372     -6.32
    P     -6.28     -6.35     0.354
    P      6.33     -6.34    -0.406
    P      6.04     -6.02      5.99
    P    -0.342      6.28     -6.34
    P      6.34     0.349      6.27
    P      0.35      6.29      6.29
    P     -6.04      6.05      6.05
    P    -0.363     -6.32      6.31
    P     -6.28    -0.342      6.29
    P     -6.29      6.29    -0.342
    P      6.32      6.29     0.367
   Au     -4.73      4.73      4.73
   Au     -5.73   -0.0316   -0.0182
   Au     -2.01   -0.0282   -0.0228
   Au     -2.01     -2.05      2.01
   Au     -3.96  -0.00408      2.03
   Au     -2.11      2.11      2.11
   Au     -6.98    -0.145      2.39
   Au     -4.75    0.0558      4.61
   Au     -4.59     -2.78      2.67
   Au     -4.69      2.53      3.15
    S     -7.06     -2.57      2.38
    S     -7.19      2.26      2.44
   Au      4.71      4.67     -4.71
   Au    0.0176      5.73   -0.0323
   Au     0.024      2.01   -0.0281
   Au     -2.01      2.01     -2.05
   Au    0.0467      3.97     -2.11
   Au      2.12      2.07     -2.12
   Au    0.0687      6.87     -2.52
   Au     0.114      4.62      -4.8
   Au     -2.68      4.59     -2.78
   Au      3.16      4.64     -2.52
    S     -2.35      7.08     -2.55
    S      2.46      7.21      -2.4
   Au      4.71     -4.72      4.67
   Au      5.79   -0.0242   -0.0248
   Au      2.06   -0.0233   -0.0259
   Au      2.05      2.01      2.01
   Au      4.01     -0.02      2.02
   Au      2.12     -2.12      2.07
   Au      7.07    0.0911      2.36
   Au      4.81    -0.115      4.62
   Au      4.64      2.76      2.66
   Au       4.7     -2.53       3.1
    S      7.07      2.37       2.3
    S      7.25     -2.32       2.4
   Au   0.00468      3.97      2.05
   Au   -0.0473       6.9      2.45
   Au   -0.0546      4.61      4.75
   Au       2.7      4.61      2.73
   Au     -3.15      4.69      2.53
    S      2.46      7.12      2.61
    S     -2.53       7.2      2.23
   Au      4.02   -0.0308     -2.08
   Au      7.08    -0.144     -2.41
   Au       4.8    0.0525     -4.67
   Au      4.65     -2.79     -2.71
   Au       4.7      2.48     -3.15
    S      7.06     -2.33     -2.28
    S      7.23      2.23      -2.5
   Au    0.0434     -4.02      2.06
   Au     0.075     -6.93      2.47
   Au     0.101     -4.66      4.75
   Au     -2.66     -4.64      2.75
   Au      3.17      -4.7      2.47
    S      -2.4     -7.19      2.61
    S      2.46     -7.29      2.33
   Au     -3.96   -0.0226     -2.07
   Au     -7.04    0.0678     -2.39
   Au     -4.75    -0.103     -4.66
   Au     -4.61      2.73      -2.7
   Au     -4.64     -2.53     -3.16
    S     -7.11      2.48     -2.37
    S     -7.22     -2.29     -2.45
   Au    0.0239   -0.0255     -5.78
   Au    0.0242   -0.0259     -2.06
   Au     -2.06   -0.0436     -4.02
   Au     -2.47   -0.0757     -6.93
   Au     -2.75      2.66     -4.64
   Au     -2.47     -3.17     -4.69
    S     -2.65      2.46     -7.17
    S     -2.29     -2.48     -7.29
   Au    0.0315   -0.0185      5.73
   Au    0.0293   -0.0231      2.01
   Au   0.00362      2.03      3.96
   Au     0.155      2.39      6.98
   Au      2.78      2.67      4.59
   Au     -2.53      3.15      4.69
    S      2.58      2.37      7.08
    S     -2.34      2.38      7.21
   Au      2.11  -0.00547     -4.02
   Au      2.52    0.0298     -6.93
   Au      2.79     -2.71     -4.64
   Au      2.52      3.12     -4.69
    S      2.65     -2.44     -7.21
    S      2.38      2.37     -7.31
   Au    0.0214     -2.07      3.96
   Au   -0.0816     -2.39      7.04
   Au     -2.74      -2.7      4.61
   Au      2.52     -3.16      4.65
    S      -2.4     -2.31      7.09
    S      2.35     -2.48       7.2
   Au     -2.05  -0.00466      3.97
   Au     -2.45    0.0481       6.9
   Au    0.0194      2.02     -4.01
   Au   -0.0658      2.36     -7.06
   Au      2.11   -0.0469      3.97
   Au      2.53   -0.0694      6.87
   Au     0.028     -2.08     -4.01
   Au     0.111      -2.4     -7.08
   Au     -3.97     -2.11   -0.0464
   Au     -6.87     -2.53   -0.0682
   Au     -4.62      -4.8    -0.117
   Au     -2.02     -4.01   -0.0206
   Au     -2.36     -7.06    0.0636
   Au     -2.03      3.96   -0.0041
   Au     -2.38      6.98    -0.145
   Au     -4.61      4.75    0.0567
   Au      2.07      3.96   -0.0225
   Au      2.38      7.04    0.0618
   Au      4.67      4.75    -0.109
   Au      2.08     -4.01   -0.0297
   Au       2.4     -7.08    -0.111
   Au      4.68      -4.8     0.057
   Au     -3.97      2.05  -0.00452
   Au      -6.9      2.45    0.0495
   Au      4.02      2.06   -0.0429
   Au      6.92      2.47   -0.0631
   Au      4.03     -2.11  -0.00607
   Au      6.92     -2.52    0.0198
    C     -7.57     -5.27     -6.66
    C     -8.26     -4.32     -5.89
    C     -8.12     -5.66      -7.9
    C     -9.47      -3.8     -6.34
    H     -7.81     -3.96     -4.95
    C     -9.31     -5.11     -8.36
    H     -7.58     -6.38     -8.53
    C       -10     -4.19     -7.57
    H       -10     -3.06     -5.73
    H     -9.71      -5.4     -9.34
    H     -10.9     -3.76     -7.93
    C     -5.21     -6.67     -7.61
    C     -5.59     -7.91     -8.15
    C     -4.26     -5.89     -8.28
    C     -5.06     -8.33     -9.37
    H     -6.31     -8.54     -7.62
    C     -3.74     -6.31      -9.5
    H     -3.91     -4.93     -7.86
    C     -4.14     -7.53       -10
    H     -5.37      -9.3     -9.79
    H     -3.02     -5.68       -10
    H     -3.74     -7.87       -11
    C     -6.63      -7.6     -5.28
    C     -5.85     -8.28     -4.33
    C     -7.86     -8.15     -5.67
    C     -6.28      -9.5      -3.8
    H     -4.89     -7.87     -3.98
    C      -8.3     -9.36     -5.12
    H     -8.49     -7.63      -6.4
    C     -7.51       -10     -4.19
    H     -5.66       -10     -3.08
    H     -9.27     -9.77     -5.43
    H     -7.86       -11     -3.77
    C     -6.68    -0.914      -7.6
    C      -7.8    -0.747     -8.44
    C     -5.88     -2.06     -7.76
    C     -8.09     -1.68     -9.43
    H     -8.45     0.127     -8.32
    C     -6.17     -2.99     -8.76
    H     -5.02     -2.23      -7.1
    C     -7.27      -2.8      -9.6
    H     -8.96     -1.54     -10.1
    H     -5.53     -3.87     -8.88
    H     -7.49     -3.54     -10.4
    C     -8.03     0.671     -5.73
    C     -8.57      1.95      -5.5
    C     -8.82     -0.45      -5.4
    C     -9.84       2.1     -4.97
    H     -7.97      2.84     -5.75
    C     -10.1    -0.292     -4.87
    H     -8.42     -1.46     -5.55
    C     -10.6     0.986     -4.65
    H     -10.2      3.11     -4.79
    H     -10.7     -1.18     -4.61
    H     -11.6      1.11     -4.22
    C     -5.93      1.86     -7.36
    C     -5.79      3.12     -6.74
    C     -5.76      1.77     -8.75
    C     -5.57      4.26     -7.51
    H     -5.87      3.21     -5.65
    C     -5.53      2.91     -9.51
    H     -5.82      0.79     -9.24
    C     -5.46      4.17      -8.9
    H     -5.48      5.24     -7.02
    H     -5.41      2.83     -10.6
    H     -5.29      5.07      -9.5
    C       1.9     -7.37     -5.98
    C      3.16     -6.76     -5.84
    C      1.81     -8.76     -5.83
    C       4.3     -7.53     -5.62
    H      3.26     -5.67      -5.9
    C      2.95     -9.53      -5.6
    H     0.828     -9.25      -5.9
    C       4.2     -8.92     -5.51
    H      5.28     -7.04     -5.52
    H      2.86     -10.6     -5.49
    H       5.1     -9.52     -5.35
    C    -0.879      -7.6     -6.73
    C    -0.716     -8.44     -7.85
    C     -2.02     -7.76     -5.93
    C     -1.65     -9.43     -8.14
    H     0.157     -8.32     -8.51
    C     -2.95     -8.76     -6.22
    H     -2.19     -7.11     -5.07
    C     -2.77      -9.6     -7.32
    H     -1.51     -10.1     -9.02
    H     -3.84     -8.88     -5.58
    H     -3.51     -10.4     -7.54
    C     0.721     -5.74     -8.08
    C         2     -5.52      -8.6
    C    -0.399     -5.41     -8.87
    C      2.16     -4.97     -9.88
    H      2.89     -5.77     -8.01
    C    -0.235     -4.87     -10.1
    H     -1.41     -5.56     -8.46
    C      1.05     -4.65     -10.7
    H      3.17     -4.78     -10.3
    H     -1.12     -4.61     -10.7
    H      1.17     -4.21     -11.7
    C      6.72     0.878      -7.6
    C      7.84     0.704     -8.44
    C      5.92      2.02     -7.76
    C      8.14      1.65     -9.42
    H      8.48    -0.179     -8.32
    C      6.22      2.95     -8.76
    H      5.05      2.18     -7.11
    C      7.33      2.77     -9.58
    H      9.02       1.5     -10.1
    H      5.58      3.83     -8.89
    H      7.56      3.51     -10.4
    C      8.09    -0.712     -5.74
    C      8.61        -2     -5.51
    C      8.88     0.404      -5.4
    C      9.88     -2.16     -4.97
    H      8.01     -2.89     -5.74
    C      10.2     0.237     -4.87
    H      8.48      1.42     -5.56
    C      10.7     -1.05     -4.65
    H      10.3     -3.17     -4.79
    H      10.8      1.12      -4.6
    H      11.7     -1.18     -4.21
    C      5.99      -1.9     -7.37
    C      5.84     -3.15     -6.76
    C      5.83      -1.8     -8.77
    C      5.61     -4.29     -7.52
    H      5.91     -3.25     -5.67
    C       5.6     -2.95     -9.53
    H      5.89    -0.826     -9.27
    C      5.51      -4.2     -8.91
    H      5.51     -5.27     -7.03
    H      5.49     -2.87     -10.6
    H      5.35      -5.1     -9.51
    C      7.64      5.22     -6.64
    C      8.33      4.27     -5.87
    C      8.18      5.61     -7.88
    C      9.54      3.75     -6.33
    H      7.87      3.91     -4.93
    C      9.37      5.06     -8.35
    H      7.63      6.33     -8.51
    C      10.1      4.13     -7.56
    H      10.1      3.02     -5.71
    H      9.75      5.35     -9.33
    H        11       3.7     -7.93
    C      5.28      6.63     -7.59
    C      5.64      7.88     -8.13
    C      4.31      5.86     -8.26
    C      5.12       8.3     -9.36
    H      6.36      8.52      -7.6
    C      3.79      6.29     -9.48
    H      3.95      4.91     -7.85
    C      4.22      7.49       -10
    H      5.43      9.26     -9.78
    H      3.06      5.66       -10
    H      3.82      7.82       -11
    C      6.69      7.55     -5.28
    C       5.9      8.23     -4.33
    C      7.92      8.11     -5.67
    C      6.33      9.44      -3.8
    H      4.94      7.83     -3.99
    C      8.35      9.31     -5.12
    H      8.55      7.58      -6.4
    C      7.56      9.98     -4.18
    H       5.7      9.97     -3.08
    H      9.31      9.74     -5.43
    H       7.9      10.9     -3.75
    C    -0.657       5.7     -8.08
    C     -1.94      5.49     -8.61
    C     0.462      5.36     -8.87
    C      -2.1      4.97     -9.89
    H     -2.83      5.75     -8.02
    C     0.298      4.84     -10.1
    H      1.47      5.49     -8.46
    C    -0.984      4.64     -10.7
    H     -3.11      4.79     -10.3
    H      1.18      4.57     -10.7
    H     -1.11      4.21     -11.7
    C     0.936      7.57     -6.71
    C     0.744      8.42      -7.8
    C      2.09      7.71     -5.93
    C      1.68      9.41     -8.11
    H    -0.146      8.31     -8.44
    C      3.02      8.71     -6.22
    H      2.28      7.03     -5.08
    C      2.82      9.56     -7.31
    H      1.53      10.1     -8.97
    H      3.91      8.83     -5.59
    H      3.55      10.3     -7.54
    C     -1.83      7.31     -5.95
    C     -3.09      6.69     -5.82
    C     -1.73      8.69     -5.72
    C     -4.22      7.45     -5.53
    H     -3.19       5.6     -5.94
    C     -2.86      9.44     -5.42
    H     -0.75      9.18     -5.78
    C     -4.11      8.83     -5.34
    H      -5.2      6.96     -5.45
    H     -2.77      10.5     -5.23
    H     -5.01      9.42     -5.11
    C      -7.3      5.96     -1.85
    C     -6.67      5.86      -3.1
    C     -8.69      5.75     -1.77
    C     -7.42      5.62     -4.25
    H     -5.58      5.97     -3.19
    C     -9.43      5.49     -2.92
    H      -9.2      5.78    -0.796
    C     -8.81      5.44     -4.17
    H     -6.92      5.55     -5.23
    H     -10.5      5.33     -2.85
    H     -9.39      5.26     -5.08
    C     -7.59      6.58     0.941
    C     -8.46      7.67      0.81
    C     -7.74      5.73      2.05
    C     -9.45      7.91      1.76
    H     -8.36      8.36   -0.0422
    C     -8.75      5.94      2.98
    H     -7.06      4.88      2.19
    C     -9.61      7.04      2.84
    H     -10.1      8.77      1.65
    H     -8.87      5.25      3.82
    H     -10.4      7.21      3.58
    C     -5.73      8.04    -0.592
    C     -5.59      8.64     -1.86
    C     -5.35      8.77     0.551
    C     -5.09      9.93     -1.97
    H     -5.87      8.08     -2.76
    C     -4.85      10.1      0.43
    H     -5.42       8.3      1.54
    C     -4.72      10.7    -0.832
    H     -4.98      10.4     -2.96
    H     -4.54      10.6      1.33
    H     -4.32      11.7    -0.931
    C      7.34      5.96      1.86
    C      6.73      5.82      3.12
    C      8.73      5.79      1.76
    C       7.5      5.58      4.26
    H      5.64      5.89      3.22
    C       9.5      5.53      2.89
    H      9.22      5.86     0.776
    C      8.89      5.44      4.14
    H      7.01      5.49      5.23
    H      10.6      5.39       2.8
    H      9.49      5.25      5.04
    C      5.73      8.02     0.689
    C      5.51      8.54      1.97
    C      5.42      8.79    -0.445
    C      4.98      9.83      2.11
    H      5.76      7.96      2.86
    C      4.89      10.1    -0.298
    H      5.58      8.37     -1.45
    C      4.67      10.6     0.979
    H      4.79      10.2      3.11
    H      4.64      10.7     -1.19
    H      4.24      11.6      1.09
    C       7.6      6.67    -0.916
    C      8.44      7.79    -0.744
    C      7.77      5.88     -2.06
    C      9.44      8.08     -1.68
    H      8.31      8.44     0.131
    C      8.76      6.18     -2.99
    H      7.12      5.01     -2.23
    C       9.6      7.27      -2.8
    H      10.1      8.96     -1.53
    H      8.88      5.54     -3.88
    H      10.4       7.5     -3.54
    C    -0.946      7.58       6.6
    C    -0.821      8.46       7.7
    C     -2.05      7.73      5.75
    C     -1.75      9.47      7.91
    H    0.0211      8.34       8.4
    C     -2.98      8.75      5.95
    H     -2.18      7.06      4.89
    C     -2.83      9.63      7.03
    H     -1.64      10.1      8.76
    H     -3.82      8.86      5.26
    H     -3.56      10.4      7.19
    C      1.86       7.3      5.96
    C      3.12      6.67      5.86
    C      1.78      8.69      5.74
    C      4.26      7.43      5.62
    H       3.2      5.58      5.96
    C      2.93      9.43      5.49
    H     0.799      9.19      5.77
    C      4.17      8.81      5.44
    H      5.24      6.92      5.55
    H      2.85      10.5      5.32
    H      5.08       9.4      5.25
    C     0.595      5.73      8.04
    C      1.86      5.59      8.63
    C    -0.549      5.36      8.77
    C      1.97      5.09      9.93
    H      2.76      5.87      8.07
    C    -0.428      4.86      10.1
    H     -1.54      5.43       8.3
    C     0.834      4.73      10.6
    H      2.97      4.98      10.4
    H     -1.33      4.56      10.6
    H     0.931      4.32      11.7
    C     -5.52      6.26      7.81
    C     -6.47       6.3      8.85
    C     -4.16      6.43      8.13
    C     -6.07      6.52      10.2
    H     -7.54      6.16      8.62
    C     -3.77      6.66      9.44
    H     -3.41       6.4      7.33
    C     -4.72       6.7      10.5
    H     -6.82      6.54        11
    H     -2.71      6.81      9.68
    H     -4.41      6.87      11.5
    C     -7.81      5.53      6.26
    C     -8.85      6.48       6.3
    C     -8.13      4.17      6.42
    C     -10.2      6.07      6.52
    H     -8.62      7.54      6.16
    C     -9.44      3.77      6.66
    H     -7.33      3.41      6.38
    C     -10.5      4.72       6.7
    H       -11      6.82      6.55
    H     -9.68      2.71       6.8
    H     -11.5      4.41      6.88
    C     -6.25      7.82      5.53
    C      -6.3      8.85      6.48
    C     -6.42      8.13      4.17
    C     -6.52      10.2      6.08
    H     -6.17      8.62      7.55
    C     -6.65      9.44      3.78
    H     -6.38      7.33      3.41
    C      -6.7      10.5      4.72
    H     -6.55        11      6.82
    H     -6.81      9.67      2.71
    H     -6.88      11.5      4.41
    C     -7.56     -6.72    -0.934
    C     -8.42     -7.82    -0.751
    C      -7.7     -5.93     -2.09
    C     -9.42     -8.11     -1.68
    H     -8.31     -8.46     0.134
    C     -8.71     -6.22     -3.01
    H     -7.03     -5.08     -2.27
    C     -9.57      -7.3     -2.81
    H     -10.1     -8.97     -1.53
    H     -8.82      -5.6     -3.91
    H     -10.4     -7.52     -3.54
    C     -7.29     -5.95      1.84
    C     -6.68     -5.83       3.1
    C     -8.68     -5.73      1.73
    C     -7.45     -5.54      4.23
    H     -5.59     -5.95       3.2
    C     -9.43     -5.42      2.86
    H     -9.16      -5.8     0.747
    C     -8.82     -5.33      4.11
    H     -6.96     -5.46      5.21
    H     -10.5     -5.24      2.76
    H     -9.42      -5.1         5
    C      -5.7     -8.08     0.669
    C      -5.5     -8.61      1.95
    C     -5.37     -8.86    -0.455
    C     -4.97     -9.89       2.1
    H     -5.76     -8.02      2.84
    C     -4.84     -10.1    -0.295
    H     -5.52     -8.45     -1.46
    C     -4.63     -10.7     0.986
    H     -4.81     -10.3      3.11
    H     -4.58     -10.7     -1.18
    H      -4.2     -11.7      1.11
    C     -8.04    -0.593      5.73
    C     -8.64     -1.86      5.59
    C     -8.78     0.548      5.35
    C     -9.94     -1.97      5.09
    H     -8.09     -2.76      5.87
    C     -10.1     0.429      4.85
    H     -8.31      1.54      5.43
    C     -10.7    -0.832      4.72
    H     -10.4     -2.96      4.98
    H     -10.6      1.33      4.55
    H     -11.7     -0.93      4.31
    C     -5.94     -1.84      7.31
    C     -5.74     -1.76       8.7
    C     -5.85     -3.09      6.68
    C      -5.5     -2.92      9.44
    H     -5.77    -0.792      9.21
    C     -5.62     -4.24      7.42
    H     -5.97     -3.17      5.59
    C     -5.45     -4.16      8.81
    H     -5.34     -2.85      10.5
    H     -5.56     -5.22      6.92
    H     -5.27     -5.08      9.39
    C     -6.56     0.932       7.6
    C     -7.66     0.798      8.47
    C     -5.71      2.04      7.75
    C      -7.9      1.76      9.45
    H     -8.34   -0.0536      8.36
    C     -5.93      2.97      8.76
    H     -4.88      2.19      7.06
    C     -7.03      2.84       9.6
    H     -8.78      1.66      10.1
    H     -5.24      3.81      8.87
    H     -7.22      3.59      10.4
    C     -1.86     -7.36      5.94
    C     -3.11     -6.74      5.79
    C     -1.77     -8.75      5.76
    C     -4.25      -7.5      5.57
    H     -3.21     -5.65      5.88
    C     -2.91     -9.51      5.53
    H    -0.789     -9.25      5.82
    C     -4.16     -8.89      5.45
    H     -5.23     -7.01      5.48
    H     -2.83     -10.6      5.41
    H     -5.07     -9.49      5.29
    C     0.922      -7.6      6.67
    C     0.738     -8.44      7.78
    C      2.06     -7.76      5.87
    C      1.68     -9.42      8.09
    H    -0.148     -8.31      8.42
    C      2.99     -8.76      6.17
    H      2.23      -7.1      5.01
    C       2.8     -9.58      7.28
    H      1.53     -10.1      8.96
    H      3.87     -8.89      5.53
    H      3.53     -10.4      7.51
    C    -0.659     -5.73      8.04
    C     -1.94      -5.5      8.56
    C     0.461      -5.4      8.83
    C      -2.1     -4.97      9.84
    H     -2.83     -5.73      7.97
    C     0.298     -4.87      10.1
    H      1.47     -5.55      8.42
    C    -0.982     -4.65      10.6
    H     -3.11     -4.79      10.2
    H      1.18     -4.61      10.7
    H     -1.11     -4.23      11.6
    C      5.26     -6.67      7.56
    C       4.3      -5.9      8.24
    C      5.64     -7.91      8.09
    C      3.79     -6.34      9.46
    H      3.94     -4.95      7.81
    C      5.12     -8.35      9.31
    H      6.36     -8.54      7.55
    C       4.2     -7.56        10
    H      3.06     -5.72        10
    H      5.42     -9.32      9.72
    H      3.79      -7.9        11
    C      6.68      -7.6      5.23
    C      7.92     -8.16       5.6
    C      5.89     -8.27      4.27
    C      8.33     -9.37      5.06
    H      8.56     -7.63      6.32
    C      6.32     -9.49      3.74
    H      4.94     -7.86      3.92
    C      7.53       -10      4.14
    H       9.3      -9.8      5.36
    H      5.68       -10      3.02
    H      7.86       -11      3.72
    C      7.62     -5.28      6.62
    C      8.31     -4.34      5.84
    C      8.16     -5.68      7.85
    C      9.52     -3.81      6.29
    H      7.87     -3.98      4.89
    C      9.36     -5.12      8.31
    H      7.63     -6.41      8.47
    C        10     -4.19      7.53
    H      10.1     -3.08      5.67
    H      9.76     -5.42      9.29
    H        11     -3.75      7.89
    C      5.74     -8.07    -0.722
    C      5.51     -8.58     -2.01
    C      5.41     -8.85     0.403
    C      4.98     -9.86     -2.16
    H      5.77     -7.99      -2.9
    C      4.89     -10.1     0.243
    H      5.58     -8.44      1.41
    C      4.66     -10.6     -1.04
    H      4.79     -10.3     -3.17
    H      4.63     -10.7      1.13
    H      4.23     -11.6     -1.17
    C      7.37        -6      -1.9
    C      6.76     -5.86     -3.16
    C      8.77     -5.86      -1.8
    C      7.53     -5.64      -4.3
    H      5.66     -5.91     -3.26
    C      9.53      -5.6     -2.94
    H      9.26     -5.94    -0.824
    C      8.92      -5.5     -4.19
    H      7.05     -5.55     -5.28
    H      10.6     -5.47     -2.85
    H      9.52     -5.31     -5.09
    C      7.61      -6.7     0.888
    C      8.44     -7.83      0.71
    C      7.77     -5.92      2.04
    C      9.42     -8.14      1.65
    H      8.31     -8.47     -0.17
    C      8.77     -6.22      2.96
    H      7.11     -5.05      2.21
    C      9.59     -7.33      2.77
    H      10.1     -9.02       1.5
    H       8.9     -5.59      3.85
    H      10.4     -7.57       3.5
    C      6.72    -0.926      7.56
    C      7.82    -0.744      8.43
    C      5.94     -2.08      7.71
    C      8.11     -1.68      9.42
    H      8.46     0.141      8.31
    C      6.22     -3.01      8.71
    H      5.08     -2.25      7.04
    C       7.3     -2.81      9.56
    H      8.97     -1.53      10.1
    H      5.59      -3.9      8.81
    H      7.53     -3.55      10.3
    C      8.08     0.666       5.7
    C      8.61      1.95      5.49
    C      8.86    -0.456      5.36
    C      9.89       2.1      4.96
    H      8.02      2.84      5.74
    C      10.1    -0.294      4.85
    H      8.45     -1.47       5.5
    C      10.7     0.986      4.64
    H      10.3      3.11      4.79
    H      10.7     -1.18      4.58
    H      11.7      1.11      4.22
    C      5.96      1.83       7.3
    C      5.83      3.09      6.69
    C      5.73      1.73      8.68
    C      5.54      4.22      7.45
    H      5.94      3.19       5.6
    C      5.42      2.86      9.44
    H      5.79     0.748      9.17
    C      5.34      4.11      8.82
    H      5.44       5.2      6.95
    H      5.23      2.76      10.5
    H      5.11         5      9.42
       676
untitled
   Au     -4.66     -4.72     -4.71
   Au     0.024     -5.78    -0.023
   Au    0.0268     -2.06   -0.0231
   Au      2.06     -2.06     -2.06
   Au   0.00515     -4.02     -2.11
   Au     -2.07     -2.12     -2.12
   Au    -0.027     -6.93     -2.52
   Au   -0.0557     -4.67      -4.8
   Au      2.71     -4.65     -2.79
   Au     -3.12     -4.69     -2.53
    S       2.5     -7.17     -2.68
    S     -2.48     -7.27     -2.36
    P        -6     -6.02     -6.04
    P     0.413     -6.33     -6.35
    P      6.35    -0.407     -6.33
    P      6.06      5.97     -6.03
    P      -6.3     0.371     -6.32
    P     -6.28     -6.35     0.353
    P      6.33     -6.34    -0.406
    P      6.04     -6.02      5.99
    P    -0.342      6.28     -6.34
    P      6.34     0.349      6.27
    P     0.349      6.29      6.29
    P     -6.04      6.05      6.05
    P    -0.363     -6.32      6.31
    P     -6.29    -0.342      6.29
    P     -6.29      6.29    -0.342
    P      6.32      6.29     0.367
   Au     -4.73      4.73      4.73
   Au     -5.73   -0.0315    -0.018
   Au     -2.01   -0.0282   -0.0228
   Au     -2.01     -2.05      2.01
   Au     -3.96  -0.00408      2.03
   Au     -2.11      2.11      2.11
   Au     -6.98    -0.146      2.39
   Au     -4.75    0.0556      4.61
   Au     -4.59     -2.78      2.67
   Au     -4.69      2.53      3.15
    S     -7.06     -2.57      2.38
    S     -7.19      2.26      2.44
   Au      4.72      4.67     -4.71
   Au    0.0175      5.73   -0.0324
   Au     0.024      2.01   -0.0281
   Au     -2.01      2.01     -2.05
   Au    0.0467      3.97     -2.11
   Au      2.12      2.07     -2.12
   Au     0.069      6.87     -2.52
   Au     0.114      4.62      -4.8
   Au     -2.68      4.59     -2.78
   Au      3.16      4.64     -2.52
    S     -2.35      7.08     -2.55
    S      2.46      7.21      -2.4
   Au      4.71     -4.72      4.67
   Au      5.79   -0.0242   -0.0249
   Au      2.06   -0.0233   -0.0259
   Au      2.05      2.01      2.01
   Au      4.01   -0.0202      2.02
   Au      2.12     -2.12      2.07
   Au      7.07    0.0892      2.36
   Au      4.81    -0.115      4.62
   Au      4.64      2.76      2.66
   Au       4.7     -2.53       3.1
    S      7.08      2.37       2.3
    S      7.23     -2.31      2.39
   Au   0.00467      3.97      2.05
   Au   -0.0472       6.9      2.45
   Au   -0.0547      4.61      4.75
   Au       2.7      4.61      2.73
   Au     -3.15      4.69      2.53
    S      2.46      7.12      2.61
    S     -2.53       7.2      2.23
   Au      4.02   -0.0305     -2.08
   Au      7.08    -0.142     -2.41
   Au       4.8    0.0525     -4.67
   Au      4.65     -2.79     -2.71
   Au       4.7      2.48     -3.15
    S      7.06     -2.33     -2.28
    S      7.21      2.22      -2.5
   Au    0.0434     -4.02      2.06
   Au    0.0752     -6.93      2.47
   Au     0.101     -4.66      4.75
   Au     -2.66     -4.64      2.75
   Au      3.17      -4.7      2.47
    S      -2.4     -7.19      2.61
    S      2.46     -7.29      2.33
   Au     -3.96   -0.0224     -2.07
   Au     -7.04    0.0694     -2.39
   Au     -4.75    -0.103     -4.66
   Au     -4.61      2.73      -2.7
   Au     -4.64     -2.53     -3.16
    S     -7.11      2.48     -2.36
    S     -7.23      -2.3     -2.45
   Au     0.024   -0.0255     -5.78
   Au    0.0241   -0.0259     -2.06
   Au     -2.06   -0.0435     -4.02
   Au     -2.47   -0.0746     -6.93
   Au     -2.75      2.66     -4.64
   Au     -2.47     -3.17     -4.69
    S     -2.65      2.46     -7.17
    S      -2.3     -2.49      -7.3
   Au    0.0315   -0.0186      5.73
   Au    0.0293   -0.0231      2.01
   Au   0.00361      2.03      3.96
   Au     0.155      2.39      6.98
   Au      2.78      2.67      4.59
   Au     -2.53      3.15      4.69
    S      2.58      2.37      7.08
    S     -2.34      2.38      7.21
   Au      2.11  -0.00555     -4.02
   Au      2.52    0.0298     -6.93
   Au      2.79     -2.71     -4.64
   Au      2.52      3.12     -4.69
    S      2.65     -2.44      -7.2
    S      2.38      2.37     -7.32
   Au    0.0215     -2.07      3.96
   Au   -0.0806     -2.39      7.04
   Au     -2.74      -2.7      4.61
   Au      2.52     -3.16      4.65
    S     -2.41     -2.31      7.09
    S      2.34     -2.48      7.19
   Au     -2.05  -0.00467      3.97
   Au     -2.45    0.0485       6.9
   Au    0.0195      2.02     -4.01
   Au   -0.0665      2.36     -7.06
   Au      2.11    -0.047      3.97
   Au      2.53   -0.0697      6.87
   Au    0.0283     -2.08     -4.01
   Au     0.112      -2.4     -7.08
   Au     -3.97     -2.11   -0.0462
   Au     -6.87     -2.53   -0.0674
   Au     -4.62      -4.8    -0.117
   Au     -2.02     -4.01   -0.0204
   Au     -2.36     -7.06    0.0649
   Au     -2.03      3.96   -0.0041
   Au     -2.38      6.98    -0.145
   Au     -4.61      4.75    0.0567
   Au      2.07      3.96   -0.0225
   Au      2.38      7.04    0.0616
   Au      4.67      4.75     -0.11
   Au      2.08     -4.01   -0.0297
   Au       2.4     -7.08    -0.111
   Au      4.68      -4.8     0.057
   Au     -3.97      2.05  -0.00454
   Au      -6.9      2.45    0.0493
   Au      4.02      2.06   -0.0431
   Au      6.93      2.47   -0.0638
   Au      4.03     -2.11   -0.0059
   Au      6.92     -2.52    0.0207
    C     -7.57     -5.27     -6.67
    C     -8.26     -4.32     -5.89
    C     -8.12     -5.66      -7.9
    C     -9.47      -3.8     -6.34
    H     -7.81     -3.96     -4.95
    C     -9.31     -5.11     -8.36
    H     -7.58     -6.38     -8.53
    C       -10     -4.19     -7.57
    H       -10     -3.06     -5.73
    H     -9.71      -5.4     -9.34
    H     -10.9     -3.75     -7.93
    C     -5.21     -6.67     -7.61
    C     -5.59     -7.91     -8.15
    C     -4.26     -5.89     -8.28
    C     -5.06     -8.33     -9.37
    H     -6.31     -8.55     -7.62
    C     -3.74     -6.31      -9.5
    H     -3.91     -4.93     -7.86
    C     -4.14     -7.53     -10.1
    H     -5.37      -9.3     -9.79
    H     -3.02     -5.68       -10
    H     -3.73     -7.87       -11
    C     -6.63      -7.6     -5.28
    C     -5.85     -8.28     -4.33
    C     -7.86     -8.15     -5.67
    C     -6.28      -9.5      -3.8
    H     -4.89     -7.87     -3.98
    C      -8.3     -9.36     -5.12
    H     -8.49     -7.63      -6.4
    C     -7.51       -10     -4.19
    H     -5.66       -10     -3.08
    H     -9.27     -9.77     -5.43
    H     -7.86       -11     -3.77
    C     -6.68    -0.914      -7.6
    C     -7.79    -0.744     -8.44
    C     -5.88     -2.06     -7.76
    C     -8.09     -1.68     -9.43
    H     -8.45     0.132     -8.32
    C     -6.17     -2.99     -8.76
    H     -5.02     -2.23      -7.1
    C     -7.27      -2.8      -9.6
    H     -8.96     -1.54     -10.1
    H     -5.53     -3.87     -8.88
    H      -7.5     -3.54     -10.4
    C     -8.04     0.669     -5.73
    C     -8.56      1.95      -5.5
    C     -8.82    -0.451      -5.4
    C     -9.84       2.1     -4.97
    H     -7.97      2.84     -5.75
    C     -10.1    -0.292     -4.87
    H     -8.42     -1.46     -5.55
    C     -10.6     0.987     -4.65
    H     -10.2      3.11     -4.79
    H     -10.7     -1.18     -4.61
    H     -11.6      1.11     -4.22
    C     -5.93      1.86     -7.36
    C     -5.79      3.12     -6.74
    C     -5.76      1.77     -8.75
    C     -5.57      4.26     -7.51
    H     -5.87      3.21     -5.65
    C     -5.53      2.92     -9.51
    H     -5.82     0.791     -9.25
    C     -5.46      4.17     -8.89
    H     -5.48      5.24     -7.01
    H     -5.41      2.83     -10.6
    H     -5.29      5.07      -9.5
    C       1.9     -7.37     -5.98
    C      3.16     -6.76     -5.84
    C      1.81     -8.76     -5.83
    C       4.3     -7.53     -5.62
    H      3.25     -5.67     -5.91
    C      2.95     -9.53      -5.6
    H     0.828     -9.26      -5.9
    C       4.2     -8.92     -5.51
    H      5.28     -7.04     -5.52
    H      2.86     -10.6     -5.49
    H       5.1     -9.52     -5.35
    C    -0.879      -7.6     -6.72
    C    -0.713     -8.44     -7.85
    C     -2.02     -7.76     -5.93
    C     -1.65     -9.43     -8.14
    H     0.161     -8.31      -8.5
    C     -2.95     -8.76     -6.22
    H     -2.19     -7.11     -5.06
    C     -2.77      -9.6     -7.32
    H     -1.51     -10.1     -9.02
    H     -3.84     -8.88     -5.58
    H     -3.51     -10.4     -7.55
    C      0.72     -5.74     -8.08
    C         2     -5.52      -8.6
    C      -0.4     -5.41     -8.87
    C      2.16     -4.97     -9.88
    H      2.89     -5.77     -8.01
    C    -0.235     -4.87     -10.1
    H     -1.41     -5.56     -8.47
    C      1.05     -4.65     -10.7
    H      3.17     -4.78     -10.3
    H     -1.12     -4.61     -10.7
    H      1.17     -4.22     -11.7
    C      6.72     0.878      -7.6
    C      7.84     0.704     -8.44
    C      5.92      2.02     -7.76
    C      8.14      1.65     -9.42
    H      8.48    -0.179     -8.32
    C      6.22      2.95     -8.76
    H      5.05      2.18     -7.11
    C      7.33      2.77     -9.58
    H      9.02       1.5     -10.1
    H      5.58      3.83     -8.89
    H      7.56      3.51     -10.4
    C      8.09    -0.712     -5.74
    C      8.61        -2     -5.51
    C      8.88     0.404      -5.4
    C      9.88     -2.16     -4.97
    H      8.01     -2.89     -5.74
    C      10.2     0.237     -4.87
    H      8.48      1.42     -5.56
    C      10.7     -1.05     -4.65
    H      10.3     -3.17     -4.79
    H      10.8      1.12      -4.6
    H      11.7     -1.18     -4.21
    C      5.98      -1.9     -7.37
    C      5.84     -3.15     -6.76
    C      5.83      -1.8     -8.77
    C      5.61     -4.29     -7.52
    H      5.91     -3.25     -5.67
    C       5.6     -2.95     -9.53
    H      5.89    -0.827     -9.27
    C      5.51      -4.2     -8.91
    H      5.51     -5.27     -7.03
    H      5.49     -2.87     -10.6
    H      5.35      -5.1     -9.51
    C      7.64      5.22     -6.64
    C      8.33      4.27     -5.87
    C      8.18      5.61     -7.88
    C      9.54      3.75     -6.33
    H      7.87      3.91     -4.93
    C      9.37      5.06     -8.35
    H      7.64      6.33     -8.51
    C      10.1      4.13     -7.56
    H      10.1      3.02     -5.71
    H      9.75      5.35     -9.34
    H        11      3.69     -7.93
    C      5.27      6.63     -7.59
    C      5.64      7.88     -8.13
    C       4.3      5.87     -8.26
    C      5.12       8.3     -9.35
    H      6.36      8.52     -7.59
    C      3.79      6.29     -9.48
    H      3.95      4.91     -7.85
    C      4.22      7.49       -10
    H      5.44      9.26     -9.78
    H      3.06      5.66       -10
    H      3.82      7.81       -11
    C      6.69      7.55     -5.28
    C       5.9      8.23     -4.33
    C      7.92      8.11     -5.67
    C      6.33      9.44      -3.8
    H      4.94      7.83     -3.99
    C      8.35      9.31     -5.12
    H      8.55      7.58      -6.4
    C      7.56      9.98     -4.18
    H       5.7      9.97     -3.08
    H      9.31      9.73     -5.43
    H      7.91      10.9     -3.74
    C    -0.657       5.7     -8.08
    C     -1.94      5.49     -8.61
    C     0.461      5.36     -8.87
    C      -2.1      4.97     -9.89
    H     -2.83      5.75     -8.02
    C     0.298      4.84     -10.1
    H      1.47       5.5     -8.46
    C    -0.983      4.64     -10.7
    H     -3.11      4.79     -10.3
    H      1.18      4.57     -10.7
    H     -1.11      4.21     -11.7
    C     0.935      7.57     -6.71
    C     0.745      8.43      -7.8
    C      2.09      7.71     -5.93
    C      1.68      9.41     -8.11
    H    -0.146      8.31     -8.44
    C      3.02      8.71     -6.22
    H      2.28      7.03     -5.08
    C      2.82      9.56     -7.31
    H      1.53      10.1     -8.97
    H      3.91      8.83     -5.59
    H      3.55      10.3     -7.54
    C     -1.83      7.31     -5.95
    C     -3.09      6.69     -5.82
    C     -1.73      8.69     -5.72
    C     -4.22      7.45     -5.53
    H     -3.19       5.6     -5.94
    C     -2.86      9.44     -5.42
    H    -0.749      9.18     -5.78
    C     -4.11      8.83     -5.34
    H      -5.2      6.96     -5.45
    H     -2.77      10.5     -5.23
    H     -5.01      9.42     -5.11
    C      -7.3      5.95     -1.85
    C     -6.67      5.86      -3.1
    C     -8.69      5.75     -1.77
    C     -7.42      5.62     -4.25
    H     -5.58      5.97     -3.19
    C     -9.43      5.49     -2.92
    H      -9.2      5.78    -0.796
    C      -8.8      5.44     -4.17
    H     -6.92      5.55     -5.23
    H     -10.5      5.33     -2.85
    H     -9.39      5.26     -5.08
    C     -7.59      6.58     0.941
    C     -8.46      7.67     0.809
    C     -7.74      5.73      2.05
    C     -9.45      7.91      1.76
    H     -8.36      8.36   -0.0426
    C     -8.75      5.94      2.98
    H     -7.06      4.88      2.19
    C     -9.61      7.04      2.84
    H     -10.1      8.77      1.65
    H     -8.87      5.25      3.82
    H     -10.4      7.21      3.58
    C     -5.73      8.04    -0.591
    C     -5.59      8.64     -1.86
    C     -5.35      8.77     0.551
    C     -5.09      9.93     -1.97
    H     -5.87      8.08     -2.76
    C     -4.85      10.1      0.43
    H     -5.42      8.31      1.54
    C     -4.72      10.7    -0.832
    H     -4.98      10.4     -2.96
    H     -4.54      10.6      1.33
    H     -4.32      11.7    -0.931
    C      7.34      5.96      1.87
    C      6.73      5.82      3.12
    C      8.73      5.79      1.76
    C       7.5      5.58      4.26
    H      5.64      5.89      3.22
    C       9.5      5.53      2.89
    H      9.22      5.86     0.775
    C      8.89      5.44      4.14
    H      7.02      5.49      5.24
    H      10.6      5.39      2.79
    H      9.49      5.24      5.04
    C      5.73      8.02     0.691
    C      5.51      8.54      1.97
    C      5.42      8.79    -0.443
    C      4.98      9.83      2.11
    H      5.76      7.96      2.86
    C      4.89      10.1    -0.298
    H      5.58      8.37     -1.45
    C      4.67      10.6     0.978
    H      4.79      10.2      3.11
    H      4.64      10.7     -1.19
    H      4.24      11.6      1.09
    C       7.6      6.68    -0.916
    C      8.44       7.8    -0.747
    C      7.77      5.88     -2.06
    C      9.44      8.08     -1.68
    H      8.32      8.45     0.127
    C      8.76      6.18     -2.99
    H      7.11      5.02     -2.23
    C       9.6      7.27      -2.8
    H      10.1      8.96     -1.53
    H      8.88      5.54     -3.88
    H      10.4       7.5     -3.54
    C    -0.946      7.58       6.6
    C     -0.82      8.46       7.7
    C     -2.05      7.73      5.75
    C     -1.75      9.47      7.91
    H    0.0216      8.34      8.39
    C     -2.98      8.75      5.95
    H     -2.18      7.06      4.89
    C     -2.83      9.63      7.03
    H     -1.64      10.1      8.76
    H     -3.82      8.86      5.26
    H     -3.56      10.4      7.19
    C      1.86       7.3      5.96
    C      3.12      6.67      5.86
    C      1.78      8.69      5.74
    C      4.26      7.43      5.62
    H       3.2      5.58      5.96
    C      2.93      9.43      5.49
    H     0.799      9.19      5.77
    C      4.17      8.81      5.44
    H      5.24      6.92      5.55
    H      2.85      10.5      5.32
    H      5.08       9.4      5.25
    C     0.594      5.73      8.04
    C      1.86      5.59      8.63
    C    -0.549      5.36      8.77
    C      1.97      5.09      9.93
    H      2.76      5.87      8.07
    C    -0.428      4.86      10.1
    H     -1.54      5.43       8.3
    C     0.834      4.73      10.6
    H      2.97      4.98      10.4
    H     -1.33      4.56      10.6
    H     0.931      4.32      11.7
    C     -5.52      6.26      7.81
    C     -6.47       6.3      8.85
    C     -4.16      6.43      8.13
    C     -6.07      6.52      10.2
    H     -7.54      6.16      8.62
    C     -3.77      6.66      9.44
    H     -3.41       6.4      7.33
    C     -4.72       6.7      10.5
    H     -6.82      6.54        11
    H     -2.71      6.81      9.68
    H     -4.41      6.87      11.5
    C     -7.81      5.53      6.26
    C     -8.85      6.48       6.3
    C     -8.13      4.17      6.42
    C     -10.2      6.07      6.52
    H     -8.62      7.54      6.16
    C     -9.44      3.77      6.66
    H     -7.33      3.41      6.38
    C     -10.5      4.72       6.7
    H       -11      6.82      6.55
    H     -9.68      2.71       6.8
    H     -11.5      4.41      6.88
    C     -6.25      7.82      5.53
    C      -6.3      8.85      6.48
    C     -6.42      8.13      4.17
    C     -6.52      10.2      6.08
    H     -6.17      8.62      7.55
    C     -6.65      9.44      3.78
    H     -6.38      7.33      3.41
    C      -6.7      10.5      4.72
    H     -6.55        11      6.82
    H     -6.81      9.67      2.71
    H     -6.88      11.5      4.41
    C     -7.56     -6.72    -0.934
    C     -8.42     -7.82    -0.749
    C      -7.7     -5.93     -2.09
    C     -9.42     -8.11     -1.68
    H     -8.31     -8.46     0.136
    C     -8.71     -6.22     -3.01
    H     -7.03     -5.08     -2.27
    C     -9.57      -7.3     -2.81
    H     -10.1     -8.97     -1.52
    H     -8.82      -5.6     -3.91
    H     -10.4     -7.52     -3.54
    C      -7.3     -5.95      1.84
    C     -6.68     -5.82       3.1
    C     -8.68     -5.73      1.73
    C     -7.45     -5.54      4.23
    H     -5.59     -5.95       3.2
    C     -9.43     -5.42      2.86
    H     -9.17     -5.79     0.747
    C     -8.82     -5.34      4.11
    H     -6.96     -5.45      5.21
    H     -10.5     -5.24      2.76
    H     -9.42      -5.1         5
    C      -5.7     -8.08     0.669
    C      -5.5     -8.61      1.95
    C     -5.37     -8.86    -0.455
    C     -4.97     -9.89       2.1
    H     -5.76     -8.02      2.84
    C     -4.84     -10.1    -0.295
    H     -5.52     -8.45     -1.46
    C     -4.63     -10.7     0.986
    H     -4.81     -10.3      3.11
    H     -4.58     -10.7     -1.18
    H      -4.2     -11.7      1.11
    C     -8.04    -0.594      5.73
    C     -8.64     -1.86      5.59
    C     -8.78     0.547      5.35
    C     -9.94     -1.97      5.09
    H     -8.09     -2.77      5.87
    C     -10.1     0.429      4.85
    H     -8.31      1.54      5.43
    C     -10.7    -0.832      4.72
    H     -10.4     -2.96      4.98
    H     -10.6      1.33      4.55
    H     -11.7    -0.929      4.31
    C     -5.94     -1.84      7.31
    C     -5.74     -1.76       8.7
    C     -5.85     -3.09      6.68
    C      -5.5     -2.92      9.44
    H     -5.77    -0.792      9.21
    C     -5.62     -4.24      7.42
    H     -5.97     -3.17      5.59
    C     -5.45     -4.16      8.81
    H     -5.34     -2.85      10.5
    H     -5.56     -5.22      6.92
    H     -5.27     -5.08      9.39
    C     -6.56     0.932       7.6
    C     -7.66     0.799      8.47
    C     -5.72      2.04      7.75
    C      -7.9      1.76      9.45
    H     -8.35   -0.0523      8.37
    C     -5.93      2.97      8.76
    H     -4.88      2.19      7.06
    C     -7.03      2.84       9.6
    H     -8.78      1.66      10.1
    H     -5.24      3.81      8.87
    H     -7.22      3.59      10.4
    C     -1.86     -7.36      5.94
    C     -3.11     -6.74      5.79
    C     -1.77     -8.75      5.76
    C     -4.26      -7.5      5.57
    H     -3.21     -5.65      5.88
    C     -2.91     -9.51      5.53
    H    -0.789     -9.25      5.82
    C     -4.16     -8.89      5.45
    H     -5.23     -7.01      5.48
    H     -2.83     -10.6      5.41
    H     -5.07     -9.49      5.29
    C     0.922      -7.6      6.67
    C     0.739     -8.44      7.78
    C      2.07     -7.76      5.87
    C      1.68     -9.42      8.09
    H    -0.147     -8.32      8.42
    C      2.99     -8.76      6.17
    H      2.23      -7.1      5.01
    C       2.8     -9.58      7.28
    H      1.53     -10.1      8.96
    H      3.87     -8.89      5.53
    H      3.53     -10.4      7.51
    C    -0.659     -5.73      8.04
    C     -1.94      -5.5      8.56
    C     0.461      -5.4      8.83
    C      -2.1     -4.97      9.84
    H     -2.83     -5.74      7.97
    C     0.298     -4.87      10.1
    H      1.47     -5.55      8.42
    C    -0.982     -4.65      10.6
    H     -3.11     -4.79      10.2
    H      1.18     -4.61      10.7
    H     -1.11     -4.22      11.6
    C      5.26     -6.67      7.56
    C       4.3      -5.9      8.24
    C      5.64     -7.91      8.09
    C      3.79     -6.34      9.46
    H      3.94     -4.95      7.81
    C      5.12     -8.35      9.31
    H      6.36     -8.54      7.55
    C       4.2     -7.56        10
    H      3.06     -5.72        10
    H      5.42     -9.32      9.72
    H      3.79      -7.9        11
    C      6.68      -7.6      5.23
    C      7.92     -8.16       5.6
    C      5.89     -8.27      4.27
    C      8.33     -9.37      5.06
    H      8.56     -7.63      6.32
    C      6.32     -9.49      3.74
    H      4.94     -7.86      3.92
    C      7.53       -10      4.14
    H       9.3      -9.8      5.36
    H      5.68       -10      3.02
    H      7.85       -11      3.73
    C      7.62     -5.28      6.61
    C      8.31     -4.34      5.84
    C      8.16     -5.68      7.85
    C      9.52     -3.81      6.29
    H      7.87     -3.99      4.89
    C      9.36     -5.12      8.31
    H      7.63     -6.41      8.47
    C        10     -4.19      7.53
    H      10.1     -3.08      5.67
    H      9.76     -5.42      9.29
    H        11     -3.75      7.89
    C      5.74     -8.07    -0.723
    C      5.51     -8.59     -2.01
    C      5.42     -8.85     0.402
    C      4.98     -9.87     -2.16
    H      5.77     -7.99      -2.9
    C      4.89     -10.1     0.243
    H      5.58     -8.44      1.41
    C      4.66     -10.6     -1.04
    H      4.79     -10.3     -3.17
    H      4.63     -10.7      1.13
    H      4.23     -11.6     -1.16
    C      7.37        -6      -1.9
    C      6.76     -5.86     -3.16
    C      8.76     -5.86      -1.8
    C      7.53     -5.64      -4.3
    H      5.66     -5.91     -3.26
    C      9.53      -5.6     -2.94
    H      9.25     -5.94    -0.823
    C      8.92      -5.5     -4.19
    H      7.05     -5.55     -5.28
    H      10.6     -5.47     -2.84
    H      9.52     -5.31     -5.08
    C      7.61     -6.71     0.888
    C      8.44     -7.83     0.712
    C      7.77     -5.92      2.04
    C      9.42     -8.14      1.65
    H      8.31     -8.48    -0.167
    C      8.77     -6.22      2.96
    H      7.11     -5.06      2.21
    C       9.6     -7.33      2.77
    H      10.1     -9.02       1.5
    H       8.9     -5.59      3.85
    H      10.4     -7.56       3.5
    C      6.72    -0.926      7.56
    C      7.82    -0.744      8.43
    C      5.94     -2.08      7.71
    C      8.11     -1.68      9.42
    H      8.47      0.14      8.32
    C      6.22     -3.01      8.71
    H      5.08     -2.25      7.04
    C       7.3     -2.81      9.56
    H      8.97     -1.53      10.1
    H      5.59      -3.9      8.81
    H      7.53     -3.55      10.3
    C      8.08     0.666       5.7
    C      8.61      1.95      5.49
    C      8.86    -0.455      5.36
    C      9.89       2.1      4.96
    H      8.02      2.84      5.74
    C      10.1    -0.294      4.85
    H      8.45     -1.46       5.5
    C      10.7     0.986      4.64
    H      10.3      3.11      4.79
    H      10.7     -1.18      4.58
    H      11.7      1.11      4.21
    C      5.96      1.84       7.3
    C      5.83      3.09      6.69
    C      5.73      1.73      8.68
    C      5.54      4.22      7.45
    H      5.94      3.19       5.6
    C      5.42      2.86      9.44
    H      5.79     0.748      9.18
    C      5.34      4.11      8.82
    H      5.45       5.2      6.95
    H      5.23      2.76      10.5
    H      5.11         5      9.42
       676
untitled
   Au     -4.66     -4.72     -4.71
   Au     0.024     -5.78   -0.0229
   Au    0.0267     -2.06   -0.0231
   Au      2.06     -2.06     -2.06
   Au   0.00533     -4.02     -2.11
   Au     -2.07     -2.12     -2.12
   Au   -0.0254     -6.93     -2.52
   Au   -0.0557     -4.67      -4.8
   Au      2.71     -4.64     -2.79
   Au     -3.12     -4.69     -2.53
    S      2.49     -7.17     -2.68
    S     -2.49     -7.29     -2.37
    P        -6     -6.02     -6.04
    P     0.412     -6.33     -6.34
    P      6.35    -0.407     -6.33
    P      6.06      5.97     -6.03
    P      -6.3     0.369     -6.32
    P     -6.28     -6.35     0.352
    P      6.33     -6.34    -0.407
    P      6.04     -6.02      5.99
    P    -0.343      6.28     -6.34
    P      6.34     0.349      6.27
    P     0.349      6.29      6.29
    P     -6.04      6.05      6.05
    P    -0.364     -6.32      6.31
    P     -6.29    -0.343      6.29
    P     -6.29      6.29    -0.342
    P      6.31      6.29     0.368
   Au     -4.73      4.73      4.73
   Au     -5.73   -0.0312   -0.0178
   Au     -2.01   -0.0282   -0.0228
   Au     -2.01     -2.05      2.01
   Au     -3.96  -0.00408      2.03
   Au     -2.11      2.11      2.11
   Au     -6.98    -0.146      2.39
   Au     -4.75    0.0553      4.61
   Au     -4.59     -2.78      2.67
   Au     -4.69      2.53      3.15
    S     -7.06     -2.57      2.37
    S     -7.19      2.26      2.44
   Au      4.72      4.67     -4.71
   Au    0.0174      5.73   -0.0324
   Au    0.0239      2.01   -0.0281
   Au     -2.01      2.01     -2.05
   Au    0.0468      3.97     -2.11
   Au      2.12      2.07     -2.12
   Au    0.0695      6.87     -2.52
   Au     0.114      4.62      -4.8
   Au     -2.68      4.59     -2.78
   Au      3.16      4.64     -2.52
    S     -2.35      7.07     -2.55
    S      2.46      7.21      -2.4
   Au      4.71     -4.71      4.67
   Au      5.79   -0.0242    -0.025
   Au      2.06   -0.0234   -0.0259
   Au      2.05      2.01      2.01
   Au      4.01   -0.0205      2.02
   Au      2.12     -2.12      2.07
   Au      7.07    0.0862      2.36
   Au      4.81    -0.115      4.62
   Au      4.64      2.76      2.66
   Au       4.7     -2.53       3.1
    S      7.09      2.38       2.3
    S      7.21      -2.3      2.38
   Au   0.00466      3.97      2.05
   Au    -0.047       6.9      2.45
   Au   -0.0549      4.61      4.75
   Au       2.7      4.61      2.73
   Au     -3.15      4.69      2.53
    S      2.46      7.12      2.61
    S     -2.53       7.2      2.23
   Au      4.02   -0.0302     -2.08
   Au      7.08    -0.138     -2.41
   Au       4.8    0.0524     -4.67
   Au      4.65     -2.79     -2.71
   Au       4.7      2.48     -3.15
    S      7.06     -2.34     -2.29
    S      7.19      2.21     -2.48
   Au    0.0433     -4.02      2.06
   Au    0.0755     -6.93      2.47
   Au     0.101     -4.66      4.75
   Au     -2.66     -4.64      2.75
   Au      3.17      -4.7      2.47
    S     -2.41     -7.18      2.61
    S      2.47      -7.3      2.33
   Au     -3.96   -0.0221     -2.07
   Au     -7.04    0.0719     -2.39
   Au     -4.75    -0.103     -4.66
   Au     -4.61      2.73      -2.7
   Au     -4.64     -2.53     -3.16
    S     -7.11      2.48     -2.36
    S     -7.25     -2.31     -2.46
   Au    0.0241   -0.0254     -5.78
   Au    0.0241   -0.0259     -2.06
   Au     -2.06   -0.0433     -4.02
   Au     -2.47    -0.073     -6.93
   Au     -2.75      2.66     -4.64
   Au     -2.47     -3.17     -4.69
    S     -2.65      2.45     -7.18
    S      -2.3      -2.5     -7.32
   Au    0.0317   -0.0189      5.73
   Au    0.0293   -0.0232      2.01
   Au   0.00358      2.03      3.96
   Au     0.155      2.39      6.98
   Au      2.78      2.67      4.59
   Au     -2.53      3.15      4.69
    S      2.58      2.37      7.08
    S     -2.35      2.38       7.2
   Au      2.11  -0.00568     -4.02
   Au      2.52    0.0298     -6.93
   Au      2.79     -2.71     -4.64
   Au      2.52      3.12     -4.69
    S      2.65     -2.44      -7.2
    S      2.38      2.38     -7.32
   Au    0.0217     -2.07      3.96
   Au   -0.0789     -2.39      7.04
   Au     -2.74      -2.7      4.61
   Au      2.52     -3.17      4.65
    S     -2.41     -2.31      7.09
    S      2.34     -2.47      7.17
   Au     -2.05  -0.00468      3.97
   Au     -2.45    0.0492       6.9
   Au    0.0195      2.02     -4.01
   Au   -0.0677      2.36     -7.06
   Au      2.11   -0.0472      3.97
   Au      2.53   -0.0702      6.87
   Au    0.0286     -2.08     -4.01
   Au     0.115      -2.4     -7.08
   Au     -3.97     -2.11    -0.046
   Au     -6.87     -2.53    -0.066
   Au     -4.62      -4.8    -0.117
   Au     -2.02     -4.01     -0.02
   Au     -2.36     -7.06    0.0668
   Au     -2.03      3.96   -0.0041
   Au     -2.38      6.98    -0.145
   Au     -4.61      4.75    0.0566
   Au      2.07      3.96   -0.0226
   Au      2.39      7.04    0.0613
   Au      4.67      4.75     -0.11
   Au      2.08     -4.01   -0.0296
   Au       2.4     -7.08    -0.112
   Au      4.68      -4.8    0.0569
   Au     -3.97      2.05  -0.00457
   Au      -6.9      2.45     0.049
   Au      4.02      2.06   -0.0435
   Au      6.93      2.47   -0.0649
   Au      4.03     -2.11  -0.00565
   Au      6.93     -2.52    0.0221
    C     -7.57     -5.27     -6.67
    C     -8.26     -4.32      -5.9
    C     -8.12     -5.66      -7.9
    C     -9.47      -3.8     -6.34
    H     -7.81     -3.96     -4.95
    C     -9.31     -5.11     -8.36
    H     -7.58     -6.38     -8.54
    C       -10     -4.19     -7.57
    H       -10     -3.06     -5.73
    H     -9.71      -5.4     -9.34
    H     -10.9     -3.75     -7.93
    C     -5.21     -6.67     -7.61
    C     -5.59     -7.91     -8.15
    C     -4.26     -5.89     -8.28
    C     -5.06     -8.33     -9.37
    H     -6.31     -8.55     -7.62
    C     -3.74     -6.31      -9.5
    H     -3.91     -4.93     -7.86
    C     -4.14     -7.53     -10.1
    H     -5.37      -9.3     -9.79
    H     -3.02     -5.68       -10
    H     -3.73     -7.87       -11
    C     -6.63      -7.6     -5.28
    C     -5.85     -8.28     -4.33
    C     -7.86     -8.16     -5.67
    C     -6.28      -9.5      -3.8
    H     -4.89     -7.87     -3.98
    C      -8.3     -9.36     -5.12
    H     -8.49     -7.63      -6.4
    C     -7.51       -10     -4.19
    H     -5.66       -10     -3.08
    H     -9.27     -9.77     -5.43
    H     -7.86       -11     -3.76
    C     -6.67    -0.915      -7.6
    C     -7.79    -0.739     -8.44
    C     -5.87     -2.06     -7.76
    C     -8.09     -1.67     -9.42
    H     -8.44     0.139     -8.31
    C     -6.17     -2.99     -8.76
    H     -5.01     -2.23     -7.11
    C     -7.27      -2.8     -9.59
    H     -8.96     -1.53     -10.1
    H     -5.54     -3.87     -8.88
    H     -7.51     -3.53     -10.4
    C     -8.04     0.667     -5.73
    C     -8.56      1.95      -5.5
    C     -8.82    -0.453      -5.4
    C     -9.84       2.1     -4.96
    H     -7.97      2.84     -5.75
    C     -10.1    -0.292     -4.87
    H     -8.42     -1.46     -5.55
    C     -10.6     0.988     -4.65
    H     -10.2      3.11     -4.78
    H     -10.7     -1.18     -4.62
    H     -11.6      1.11     -4.22
    C     -5.93      1.85     -7.36
    C     -5.79      3.11     -6.74
    C     -5.76      1.77     -8.76
    C     -5.57      4.25      -7.5
    H     -5.87       3.2     -5.65
    C     -5.53      2.92     -9.51
    H     -5.82     0.791     -9.26
    C     -5.46      4.17     -8.89
    H     -5.48      5.23        -7
    H     -5.41      2.84     -10.6
    H     -5.29      5.07     -9.49
    C       1.9     -7.37     -5.98
    C      3.15     -6.76     -5.84
    C      1.81     -8.77     -5.83
    C       4.3     -7.53     -5.62
    H      3.25     -5.67     -5.91
    C      2.95     -9.53      -5.6
    H     0.828     -9.26      -5.9
    C       4.2     -8.91     -5.52
    H      5.27     -7.03     -5.52
    H      2.87     -10.6     -5.49
    H       5.1     -9.52     -5.35
    C    -0.879      -7.6     -6.72
    C    -0.709     -8.44     -7.84
    C     -2.02     -7.76     -5.92
    C     -1.65     -9.42     -8.14
    H     0.166     -8.31     -8.49
    C     -2.95     -8.76     -6.22
    H     -2.19     -7.11     -5.06
    C     -2.77     -9.59     -7.32
    H      -1.5     -10.1     -9.02
    H     -3.84     -8.89     -5.58
    H     -3.51     -10.4     -7.55
    C     0.718     -5.74     -8.08
    C         2     -5.51      -8.6
    C    -0.401     -5.41     -8.87
    C      2.16     -4.97     -9.88
    H      2.89     -5.77     -8.01
    C    -0.235     -4.87     -10.1
    H     -1.41     -5.55     -8.47
    C      1.05     -4.65     -10.7
    H      3.17     -4.78     -10.3
    H     -1.12     -4.61     -10.7
    H      1.18     -4.22     -11.7
    C      6.72     0.878      -7.6
    C      7.84     0.703     -8.44
    C      5.92      2.02     -7.76
    C      8.14      1.65     -9.42
    H      8.48     -0.18     -8.32
    C      6.22      2.95     -8.76
    H      5.05      2.18     -7.11
    C      7.33      2.77     -9.58
    H      9.02       1.5     -10.1
    H      5.58      3.83     -8.89
    H      7.56      3.51     -10.4
    C      8.09    -0.711     -5.74
    C      8.61        -2     -5.51
    C      8.88     0.405      -5.4
    C      9.88     -2.16     -4.97
    H      8.01     -2.88     -5.74
    C      10.2     0.237     -4.87
    H      8.48      1.42     -5.56
    C      10.7     -1.05     -4.65
    H      10.3     -3.17     -4.79
    H      10.8      1.12      -4.6
    H      11.7     -1.18     -4.21
    C      5.98     -1.89     -7.38
    C      5.83     -3.15     -6.76
    C      5.82      -1.8     -8.77
    C      5.61     -4.29     -7.52
    H      5.91     -3.25     -5.67
    C       5.6     -2.95     -9.53
    H      5.89    -0.827     -9.27
    C      5.52      -4.2     -8.91
    H      5.51     -5.27     -7.03
    H      5.49     -2.87     -10.6
    H      5.35     -5.11     -9.51
    C      7.64      5.22     -6.64
    C      8.33      4.27     -5.87
    C      8.18      5.61     -7.88
    C      9.54      3.75     -6.33
    H      7.88      3.91     -4.93
    C      9.37      5.06     -8.35
    H      7.64      6.34     -8.51
    C      10.1      4.13     -7.56
    H      10.1      3.02     -5.71
    H      9.75      5.35     -9.34
    H        11      3.69     -7.93
    C      5.27      6.64     -7.59
    C      5.64      7.88     -8.13
    C       4.3      5.87     -8.25
    C      5.12       8.3     -9.35
    H      6.35      8.52     -7.59
    C      3.79      6.29     -9.48
    H      3.94      4.91     -7.84
    C      4.22      7.49       -10
    H      5.44      9.26     -9.78
    H      3.06      5.66       -10
    H      3.83      7.81       -11
    C      6.69      7.55     -5.28
    C       5.9      8.23     -4.33
    C      7.92      8.11     -5.67
    C      6.33      9.44      -3.8
    H      4.94      7.83     -3.99
    C      8.35      9.31     -5.12
    H      8.55      7.58      -6.4
    C      7.56      9.98     -4.18
    H       5.7      9.97     -3.08
    H      9.32      9.73     -5.43
    H      7.91      10.9     -3.74
    C    -0.658       5.7     -8.08
    C     -1.94      5.49     -8.61
    C     0.461      5.36     -8.87
    C      -2.1      4.97     -9.89
    H     -2.83      5.75     -8.02
    C     0.298      4.84     -10.1
    H      1.47       5.5     -8.46
    C    -0.983      4.64     -10.7
    H     -3.11      4.79     -10.3
    H      1.18      4.57     -10.7
    H     -1.11      4.21     -11.7
    C     0.935      7.57     -6.71
    C     0.745      8.43     -7.81
    C      2.09      7.71     -5.93
    C      1.68      9.41     -8.11
    H    -0.145      8.32     -8.44
    C      3.02      8.71     -6.22
    H      2.28      7.03     -5.09
    C      2.82      9.56     -7.31
    H      1.53      10.1     -8.97
    H      3.91      8.83     -5.59
    H      3.55      10.3     -7.54
    C     -1.83      7.31     -5.95
    C     -3.09      6.69     -5.82
    C     -1.73      8.69     -5.72
    C     -4.22      7.45     -5.53
    H     -3.19       5.6     -5.94
    C     -2.86      9.44     -5.42
    H    -0.749      9.18     -5.79
    C     -4.11      8.83     -5.34
    H      -5.2      6.96     -5.45
    H     -2.76      10.5     -5.23
    H     -5.01      9.42     -5.11
    C      -7.3      5.95     -1.85
    C     -6.67      5.86      -3.1
    C     -8.69      5.75     -1.77
    C     -7.42      5.62     -4.25
    H     -5.58      5.97     -3.19
    C     -9.43      5.49     -2.92
    H      -9.2      5.78    -0.796
    C      -8.8      5.45     -4.17
    H     -6.92      5.56     -5.23
    H     -10.5      5.33     -2.85
    H     -9.39      5.26     -5.08
    C     -7.59      6.57     0.941
    C     -8.46      7.67     0.809
    C     -7.74      5.73      2.05
    C     -9.45      7.91      1.76
    H     -8.35      8.36   -0.0434
    C     -8.75      5.94      2.98
    H     -7.06      4.88      2.19
    C     -9.61      7.04      2.84
    H     -10.1      8.77      1.65
    H     -8.87      5.25      3.82
    H     -10.4      7.22      3.58
    C     -5.73      8.04    -0.591
    C     -5.59      8.64     -1.86
    C     -5.35      8.77     0.551
    C     -5.09      9.93     -1.97
    H     -5.87      8.08     -2.76
    C     -4.85      10.1      0.43
    H     -5.42      8.31      1.54
    C     -4.72      10.7    -0.832
    H     -4.98      10.4     -2.96
    H     -4.54      10.6      1.33
    H     -4.32      11.7    -0.932
    C      7.34      5.96      1.87
    C      6.73      5.82      3.13
    C      8.73       5.8      1.76
    C      7.51      5.58      4.26
    H      5.64      5.89      3.23
    C      9.49      5.53      2.89
    H      9.21      5.86     0.775
    C      8.89      5.44      4.14
    H      7.02      5.49      5.24
    H      10.6      5.39      2.79
    H       9.5      5.24      5.03
    C      5.73      8.02     0.694
    C      5.51      8.55      1.97
    C      5.42      8.78    -0.441
    C      4.98      9.83      2.11
    H      5.76      7.96      2.87
    C      4.89      10.1    -0.298
    H      5.58      8.36     -1.44
    C      4.67      10.6     0.977
    H      4.79      10.2      3.11
    H      4.64      10.7     -1.19
    H      4.23      11.6      1.09
    C       7.6      6.68    -0.915
    C      8.45       7.8    -0.751
    C      7.76      5.89     -2.06
    C      9.44      8.08     -1.68
    H      8.32      8.46     0.121
    C      8.76      6.18     -2.99
    H      7.11      5.02     -2.23
    C      9.61      7.27     -2.81
    H      10.1      8.95     -1.54
    H      8.87      5.54     -3.88
    H      10.4      7.49     -3.54
    C    -0.945      7.58       6.6
    C     -0.82      8.46       7.7
    C     -2.05      7.73      5.75
    C     -1.75      9.47      7.91
    H    0.0224      8.34      8.39
    C     -2.98      8.75      5.95
    H     -2.18      7.06      4.89
    C     -2.83      9.63      7.03
    H     -1.64      10.1      8.76
    H     -3.82      8.86      5.26
    H     -3.56      10.4      7.19
    C      1.86       7.3      5.96
    C      3.12      6.67      5.86
    C      1.78      8.69      5.75
    C      4.26      7.43      5.62
    H       3.2      5.58      5.96
    C      2.93      9.43      5.49
    H     0.799      9.19      5.77
    C      4.17      8.81      5.44
    H      5.24      6.92      5.55
    H      2.85      10.5      5.32
    H      5.08       9.4      5.25
    C     0.594      5.73      8.04
    C      1.86      5.59      8.63
    C     -0.55      5.36      8.77
    C      1.97      5.09      9.93
    H      2.76      5.87      8.07
    C    -0.428      4.86      10.1
    H     -1.54      5.43       8.3
    C     0.835      4.73      10.6
    H      2.97      4.98      10.4
    H     -1.33      4.56      10.6
    H     0.932      4.32      11.7
    C     -5.52      6.26      7.81
    C     -6.47       6.3      8.85
    C     -4.16      6.43      8.13
    C     -6.07      6.52      10.2
    H     -7.54      6.16      8.62
    C     -3.77      6.66      9.44
    H     -3.41      6.39      7.33
    C     -4.72       6.7      10.5
    H     -6.82      6.54        11
    H     -2.71      6.81      9.68
    H     -4.41      6.87      11.5
    C     -7.81      5.53      6.26
    C     -8.85      6.48       6.3
    C     -8.13      4.17      6.42
    C     -10.2      6.07      6.52
    H     -8.62      7.54      6.16
    C     -9.44      3.77      6.66
    H     -7.33      3.41      6.38
    C     -10.5      4.72       6.7
    H       -11      6.82      6.55
    H     -9.67      2.71       6.8
    H     -11.5      4.41      6.88
    C     -6.25      7.82      5.53
    C      -6.3      8.85      6.48
    C     -6.42      8.13      4.17
    C     -6.52      10.2      6.08
    H     -6.17      8.62      7.55
    C     -6.65      9.44      3.78
    H     -6.38      7.33      3.41
    C      -6.7      10.5      4.72
    H     -6.55        11      6.82
    H     -6.81      9.67      2.71
    H     -6.88      11.5      4.41
    C     -7.56     -6.71    -0.934
    C     -8.42     -7.81    -0.746
    C     -7.71     -5.93     -2.09
    C     -9.41      -8.1     -1.68
    H     -8.31     -8.45     0.141
    C     -8.71     -6.22     -3.01
    H     -7.04     -5.08     -2.27
    C     -9.56      -7.3     -2.81
    H     -10.1     -8.97     -1.52
    H     -8.82      -5.6     -3.91
    H     -10.3     -7.53     -3.54
    C      -7.3     -5.95      1.84
    C     -6.68     -5.82      3.09
    C     -8.68     -5.72      1.73
    C     -7.44     -5.53      4.22
    H     -5.59     -5.95       3.2
    C     -9.43     -5.42      2.86
    H     -9.17     -5.79     0.746
    C     -8.82     -5.34      4.11
    H     -6.96     -5.45       5.2
    H     -10.5     -5.25      2.76
    H     -9.42     -5.11         5
    C      -5.7     -8.08     0.668
    C     -5.49     -8.61      1.95
    C     -5.37     -8.86    -0.456
    C     -4.97     -9.89       2.1
    H     -5.76     -8.02      2.84
    C     -4.84     -10.1    -0.295
    H     -5.52     -8.45     -1.46
    C     -4.63     -10.7     0.986
    H     -4.81     -10.3      3.11
    H     -4.58     -10.7     -1.18
    H     -4.21     -11.7      1.11
    C     -8.04    -0.596      5.73
    C     -8.64     -1.86      5.59
    C     -8.78     0.546      5.36
    C     -9.94     -1.97      5.09
    H     -8.09     -2.77      5.87
    C     -10.1     0.429      4.85
    H     -8.31      1.54      5.43
    C     -10.7    -0.831      4.72
    H     -10.4     -2.96      4.98
    H     -10.6      1.33      4.55
    H     -11.7    -0.928      4.31
    C     -5.94     -1.84      7.31
    C     -5.74     -1.76       8.7
    C     -5.85     -3.09      6.68
    C      -5.5     -2.92      9.44
    H     -5.77    -0.791      9.21
    C     -5.62     -4.25      7.42
    H     -5.97     -3.17      5.59
    C     -5.45     -4.16      8.81
    H     -5.34     -2.85      10.5
    H     -5.56     -5.22      6.92
    H     -5.27     -5.08      9.39
    C     -6.57     0.932       7.6
    C     -7.66     0.801      8.47
    C     -5.72      2.04      7.75
    C      -7.9      1.76      9.45
    H     -8.35   -0.0504      8.37
    C     -5.93      2.97      8.76
    H     -4.88      2.19      7.06
    C     -7.03      2.84      9.61
    H     -8.78      1.66      10.1
    H     -5.24      3.81      8.87
    H     -7.22      3.59      10.4
    C     -1.86     -7.36      5.94
    C     -3.11     -6.74      5.79
    C     -1.77     -8.75      5.76
    C     -4.26     -7.51      5.57
    H     -3.21     -5.65      5.88
    C     -2.91     -9.51      5.53
    H    -0.789     -9.25      5.83
    C     -4.16     -8.89      5.45
    H     -5.23     -7.01      5.48
    H     -2.83     -10.6      5.41
    H     -5.07     -9.49      5.29
    C     0.922      -7.6      6.67
    C      0.74     -8.44      7.79
    C      2.07     -7.76      5.87
    C      1.68     -9.42      8.09
    H    -0.145     -8.32      8.42
    C      2.99     -8.76      6.17
    H      2.23      -7.1      5.01
    C       2.8     -9.59      7.28
    H      1.53     -10.1      8.96
    H      3.87     -8.89      5.53
    H      3.53     -10.4      7.51
    C    -0.659     -5.73      8.04
    C     -1.94      -5.5      8.56
    C     0.461      -5.4      8.83
    C      -2.1     -4.97      9.84
    H     -2.83     -5.74      7.97
    C     0.298     -4.87      10.1
    H      1.47     -5.55      8.42
    C    -0.982     -4.65      10.6
    H     -3.11     -4.79      10.2
    H      1.18     -4.61      10.7
    H     -1.11     -4.22      11.6
    C      5.26     -6.67      7.56
    C      4.29      -5.9      8.24
    C      5.64     -7.91      8.09
    C      3.79     -6.34      9.46
    H      3.93     -4.95      7.81
    C      5.12     -8.35      9.31
    H      6.36     -8.54      7.55
    C       4.2     -7.56        10
    H      3.06     -5.72        10
    H      5.42     -9.32      9.71
    H       3.8      -7.9        11
    C      6.68      -7.6      5.23
    C      7.92     -8.15       5.6
    C      5.89     -8.27      4.27
    C      8.33     -9.37      5.06
    H      8.56     -7.63      6.32
    C      6.32     -9.48      3.74
    H      4.94     -7.86      3.92
    C      7.53       -10      4.15
    H       9.3      -9.8      5.36
    H      5.68       -10      3.02
    H      7.85       -11      3.73
    C      7.62     -5.29      6.61
    C      8.31     -4.34      5.84
    C      8.17     -5.68      7.85
    C      9.52     -3.81      6.29
    H      7.87     -3.99      4.89
    C      9.36     -5.12      8.31
    H      7.63     -6.42      8.47
    C        10     -4.19      7.53
    H      10.1     -3.08      5.67
    H      9.75     -5.42      9.29
    H        11     -3.74      7.89
    C      5.74     -8.07    -0.726
    C      5.51     -8.59     -2.01
    C      5.42     -8.85       0.4
    C      4.98     -9.87     -2.16
    H      5.77        -8      -2.9
    C      4.89     -10.1     0.243
    H      5.58     -8.44      1.41
    C      4.66     -10.6     -1.04
    H       4.8     -10.3     -3.17
    H      4.63     -10.7      1.13
    H      4.22     -11.6     -1.16
    C      7.36        -6     -1.91
    C      6.76     -5.86     -3.17
    C      8.76     -5.86      -1.8
    C      7.54     -5.64      -4.3
    H      5.66     -5.91     -3.27
    C      9.53      -5.6     -2.93
    H      9.25     -5.95    -0.823
    C      8.92      -5.5     -4.19
    H      7.05     -5.55     -5.28
    H      10.6     -5.47     -2.84
    H      9.53     -5.31     -5.08
    C      7.61     -6.71     0.887
    C      8.44     -7.84     0.716
    C      7.77     -5.92      2.03
    C      9.43     -8.14      1.65
    H      8.31     -8.48    -0.161
    C      8.77     -6.22      2.96
    H      7.11     -5.06       2.2
    C       9.6     -7.32      2.77
    H      10.1     -9.02      1.51
    H       8.9     -5.59      3.85
    H      10.4     -7.56      3.51
    C      6.72    -0.926      7.56
    C      7.82    -0.745      8.43
    C      5.94     -2.08      7.71
    C      8.11     -1.68      9.42
    H      8.47     0.139      8.32
    C      6.22     -3.01      8.71
    H      5.09     -2.25      7.04
    C       7.3     -2.81      9.57
    H      8.97     -1.53      10.1
    H      5.59      -3.9      8.81
    H      7.52     -3.55      10.3
    C      8.08     0.666       5.7
    C      8.61      1.95      5.49
    C      8.86    -0.455      5.36
    C      9.89       2.1      4.96
    H      8.02      2.84      5.75
    C      10.1    -0.294      4.84
    H      8.45     -1.46      5.51
    C      10.7     0.986      4.64
    H      10.3      3.11      4.79
    H      10.7     -1.18      4.58
    H      11.7      1.11      4.21
    C      5.96      1.84       7.3
    C      5.83      3.09      6.69
    C      5.73      1.73      8.69
    C      5.54      4.22      7.45
    H      5.94      3.19       5.6
    C      5.42      2.86      9.44
    H      5.79     0.748      9.18
    C      5.34      4.11      8.82
    H      5.45       5.2      6.95
    H      5.23      2.76      10.5
    H      5.11         5      9.42
       676
untitled
   Au     -4.66     -4.72     -4.71
   Au    0.0241     -5.78   -0.0227
   Au    0.0267     -2.06   -0.0231
   Au      2.06     -2.06     -2.06
   Au   0.00556     -4.02     -2.11
   Au     -2.07     -2.12     -2.12
   Au   -0.0234     -6.93     -2.52
   Au   -0.0557     -4.67      -4.8
   Au      2.71     -4.64     -2.79
   Au     -3.11     -4.69     -2.53
    S      2.48     -7.18     -2.68
    S      -2.5     -7.31     -2.38
    P        -6     -6.02     -6.04
    P     0.411     -6.33     -6.34
    P      6.35    -0.407     -6.33
    P      6.06      5.97     -6.03
    P      -6.3     0.368     -6.32
    P     -6.28     -6.35     0.351
    P      6.33     -6.34    -0.408
    P      6.04     -6.02      5.99
    P    -0.343      6.28     -6.34
    P      6.34      0.35      6.27
    P     0.349      6.29      6.29
    P     -6.04      6.05      6.05
    P    -0.364     -6.32      6.31
    P     -6.29    -0.344      6.29
    P     -6.29      6.29    -0.342
    P      6.31      6.29     0.369
   Au     -4.73      4.73      4.73
   Au     -5.73   -0.0309   -0.0175
   Au     -2.01   -0.0283   -0.0229
   Au     -2.01     -2.05      2.01
   Au     -3.96  -0.00407      2.03
   Au     -2.11      2.11      2.11
   Au     -6.98    -0.147      2.39
   Au     -4.75     0.055      4.61
   Au     -4.59     -2.78      2.67
   Au     -4.69      2.53      3.15
    S     -7.06     -2.56      2.37
    S      -7.2      2.26      2.44
   Au      4.72      4.67     -4.71
   Au    0.0173      5.73   -0.0325
   Au    0.0239      2.01   -0.0282
   Au     -2.01      2.01     -2.05
   Au    0.0468      3.97     -2.11
   Au      2.12      2.07     -2.12
   Au    0.0701      6.87     -2.52
   Au     0.114      4.62      -4.8
   Au     -2.68      4.59     -2.78
   Au      3.17      4.64     -2.52
    S     -2.35      7.07     -2.55
    S      2.46       7.2      -2.4
   Au      4.71     -4.71      4.67
   Au      5.79   -0.0241   -0.0252
   Au      2.06   -0.0234    -0.026
   Au      2.05      2.01      2.01
   Au      4.01   -0.0209      2.02
   Au      2.12     -2.12      2.07
   Au      7.07    0.0825      2.36
   Au      4.81    -0.115      4.61
   Au      4.64      2.76      2.66
   Au       4.7     -2.53      3.11
    S       7.1      2.39       2.3
    S      7.19     -2.29      2.36
   Au   0.00465      3.97      2.05
   Au   -0.0467       6.9      2.45
   Au   -0.0551      4.61      4.75
   Au       2.7      4.61      2.73
   Au     -3.15      4.69      2.53
    S      2.45      7.13      2.61
    S     -2.52       7.2      2.23
   Au      4.02   -0.0297     -2.08
   Au      7.08    -0.134     -2.41
   Au       4.8    0.0523     -4.67
   Au      4.65     -2.79     -2.71
   Au       4.7      2.48     -3.16
    S      7.06     -2.35     -2.29
    S      7.16       2.2     -2.46
   Au    0.0432     -4.02      2.06
   Au    0.0759     -6.93      2.47
   Au     0.101     -4.66      4.75
   Au     -2.66     -4.64      2.75
   Au      3.17      -4.7      2.47
    S     -2.41     -7.17      2.61
    S      2.47      -7.3      2.33
   Au     -3.96   -0.0217     -2.07
   Au     -7.04    0.0751     -2.39
   Au     -4.75    -0.103     -4.67
   Au     -4.61      2.73      -2.7
   Au     -4.65     -2.53     -3.16
    S     -7.11      2.47     -2.36
    S     -7.28     -2.32     -2.48
   Au    0.0242   -0.0252     -5.78
   Au     0.024    -0.026     -2.06
   Au     -2.06   -0.0431     -4.02
   Au     -2.47   -0.0709     -6.92
   Au     -2.76      2.66     -4.64
   Au     -2.48     -3.17      -4.7
    S     -2.64      2.44     -7.18
    S     -2.31     -2.51     -7.35
   Au    0.0318   -0.0192      5.73
   Au    0.0292   -0.0232      2.01
   Au   0.00355      2.03      3.96
   Au     0.154      2.39      6.98
   Au      2.78      2.67      4.59
   Au     -2.53      3.15      4.69
    S      2.59      2.37      7.09
    S     -2.35      2.38       7.2
   Au      2.11  -0.00584     -4.02
   Au      2.52    0.0299     -6.93
   Au      2.79     -2.71     -4.64
   Au      2.52      3.12     -4.69
    S      2.64     -2.45     -7.19
    S      2.39      2.38     -7.33
   Au    0.0219     -2.07      3.96
   Au   -0.0769     -2.39      7.04
   Au     -2.74      -2.7      4.61
   Au      2.52     -3.17      4.65
    S     -2.41     -2.32      7.08
    S      2.33     -2.46      7.16
   Au     -2.05  -0.00469      3.97
   Au     -2.45      0.05       6.9
   Au    0.0195      2.02     -4.01
   Au   -0.0692      2.36     -7.06
   Au      2.11   -0.0474      3.97
   Au      2.53   -0.0709      6.87
   Au    0.0291     -2.08     -4.01
   Au     0.117      -2.4     -7.08
   Au     -3.97     -2.11   -0.0457
   Au     -6.87     -2.53   -0.0643
   Au     -4.62      -4.8    -0.117
   Au     -2.02     -4.01   -0.0196
   Au     -2.36     -7.06    0.0693
   Au     -2.03      3.96   -0.0041
   Au     -2.38      6.98    -0.145
   Au     -4.61      4.75    0.0566
   Au      2.07      3.96   -0.0226
   Au      2.39      7.04    0.0608
   Au      4.67      4.74     -0.11
   Au      2.08     -4.01   -0.0296
   Au       2.4     -7.08    -0.113
   Au      4.67      -4.8    0.0569
   Au     -3.97      2.05  -0.00461
   Au      -6.9      2.45    0.0487
   Au      4.02      2.06   -0.0439
   Au      6.93      2.47   -0.0663
   Au      4.03     -2.11  -0.00533
   Au      6.93     -2.52    0.0239
    C     -7.57     -5.27     -6.67
    C     -8.26     -4.32      -5.9
    C     -8.12     -5.66     -7.91
    C     -9.47      -3.8     -6.34
    H     -7.81     -3.96     -4.95
    C     -9.31     -5.11     -8.36
    H     -7.58     -6.38     -8.54
    C       -10     -4.19     -7.57
    H       -10     -3.06     -5.73
    H     -9.71      -5.4     -9.34
    H     -10.9     -3.75     -7.93
    C     -5.21     -6.67     -7.61
    C     -5.59     -7.91     -8.15
    C     -4.26     -5.89     -8.28
    C     -5.06     -8.33     -9.37
    H     -6.32     -8.55     -7.63
    C     -3.74     -6.31     -9.51
    H     -3.91     -4.93     -7.86
    C     -4.14     -7.53     -10.1
    H     -5.37      -9.3     -9.79
    H     -3.02     -5.68       -10
    H     -3.73     -7.87       -11
    C     -6.63     -7.61     -5.28
    C     -5.85     -8.28     -4.33
    C     -7.86     -8.16     -5.67
    C     -6.28      -9.5      -3.8
    H     -4.89     -7.87     -3.98
    C      -8.3     -9.36     -5.12
    H      -8.5     -7.63      -6.4
    C     -7.51       -10     -4.19
    H     -5.66       -10     -3.08
    H     -9.27     -9.78     -5.42
    H     -7.86       -11     -3.76
    C     -6.66    -0.915      -7.6
    C     -7.78    -0.732     -8.43
    C     -5.86     -2.06     -7.76
    C     -8.08     -1.67     -9.42
    H     -8.42     0.149      -8.3
    C     -6.17     -2.98     -8.76
    H        -5     -2.23     -7.11
    C     -7.28     -2.79     -9.58
    H     -8.96     -1.52     -10.1
    H     -5.54     -3.87     -8.89
    H     -7.52     -3.53     -10.4
    C     -8.04     0.664     -5.73
    C     -8.56      1.95      -5.5
    C     -8.83    -0.455     -5.39
    C     -9.84       2.1     -4.96
    H     -7.97      2.84     -5.74
    C     -10.1    -0.291     -4.87
    H     -8.42     -1.47     -5.54
    C     -10.6     0.989     -4.65
    H     -10.2      3.11     -4.78
    H     -10.7     -1.18     -4.62
    H     -11.6      1.12     -4.23
    C     -5.93      1.85     -7.37
    C     -5.79       3.1     -6.75
    C     -5.76      1.77     -8.76
    C     -5.57      4.25      -7.5
    H     -5.87      3.18     -5.66
    C     -5.53      2.92     -9.51
    H     -5.81     0.792     -9.27
    C     -5.46      4.17     -8.89
    H     -5.48      5.22        -7
    H     -5.41      2.85     -10.6
    H     -5.29      5.07     -9.48
    C      1.89     -7.38     -5.98
    C      3.15     -6.76     -5.84
    C       1.8     -8.77     -5.83
    C      4.29     -7.52     -5.62
    H      3.24     -5.67     -5.91
    C      2.95     -9.53      -5.6
    H     0.829     -9.27     -5.89
    C       4.2     -8.91     -5.52
    H      5.27     -7.03     -5.52
    H      2.87     -10.6     -5.49
    H      5.11     -9.51     -5.35
    C     -0.88      -7.6     -6.71
    C    -0.705     -8.43     -7.83
    C     -2.02     -7.77     -5.91
    C     -1.64     -9.42     -8.14
    H     0.173     -8.31     -8.48
    C     -2.95     -8.76     -6.22
    H     -2.19     -7.11     -5.05
    C     -2.76     -9.59     -7.32
    H      -1.5     -10.1     -9.02
    H     -3.84     -8.89     -5.58
    H      -3.5     -10.4     -7.56
    C     0.715     -5.74     -8.08
    C         2     -5.51      -8.6
    C    -0.403      -5.4     -8.87
    C      2.16     -4.97     -9.87
    H      2.89     -5.76        -8
    C    -0.235     -4.87     -10.1
    H     -1.41     -5.55     -8.47
    C      1.05     -4.65     -10.7
    H      3.17     -4.78     -10.3
    H     -1.12     -4.61     -10.7
    H      1.18     -4.23     -11.7
    C      6.72     0.879      -7.6
    C      7.84     0.703     -8.44
    C      5.92      2.02     -7.76
    C      8.14      1.65     -9.42
    H      8.48     -0.18     -8.32
    C      6.22      2.95     -8.76
    H      5.05      2.18     -7.11
    C      7.33      2.77     -9.58
    H      9.02       1.5     -10.1
    H      5.58      3.83     -8.89
    H      7.56       3.5     -10.4
    C      8.09     -0.71     -5.74
    C      8.61     -1.99     -5.51
    C      8.88     0.405      -5.4
    C      9.88     -2.16     -4.97
    H      8.01     -2.88     -5.75
    C      10.2     0.237     -4.87
    H      8.48      1.42     -5.56
    C      10.7     -1.05     -4.65
    H      10.3     -3.17     -4.79
    H      10.8      1.12      -4.6
    H      11.7     -1.18     -4.21
    C      5.98     -1.89     -7.38
    C      5.83     -3.15     -6.76
    C      5.82      -1.8     -8.77
    C      5.61     -4.29     -7.52
    H      5.91     -3.24     -5.67
    C       5.6     -2.95     -9.53
    H      5.89    -0.828     -9.27
    C      5.52      -4.2     -8.91
    H      5.52     -5.27     -7.03
    H      5.49     -2.87     -10.6
    H      5.36     -5.11     -9.51
    C      7.64      5.22     -6.64
    C      8.33      4.27     -5.87
    C      8.18      5.61     -7.88
    C      9.55      3.75     -6.33
    H      7.88      3.91     -4.93
    C      9.37      5.06     -8.35
    H      7.64      6.34      -8.5
    C      10.1      4.13     -7.57
    H      10.1      3.02     -5.71
    H      9.75      5.34     -9.34
    H        11      3.69     -7.93
    C      5.27      6.64     -7.59
    C      5.64      7.88     -8.12
    C       4.3      5.87     -8.25
    C      5.12       8.3     -9.35
    H      6.35      8.52     -7.59
    C      3.79      6.29     -9.48
    H      3.94      4.91     -7.84
    C      4.22      7.49       -10
    H      5.44      9.26     -9.78
    H      3.06      5.66       -10
    H      3.84      7.81       -11
    C      6.69      7.55     -5.28
    C       5.9      8.23     -4.34
    C      7.92      8.11     -5.67
    C      6.33      9.44      -3.8
    H      4.93      7.83     -3.99
    C      8.35      9.31     -5.12
    H      8.55      7.58     -6.41
    C      7.56      9.97     -4.18
    H       5.7      9.97     -3.08
    H      9.32      9.73     -5.43
    H      7.91      10.9     -3.74
    C    -0.659       5.7     -8.08
    C     -1.94      5.49     -8.61
    C      0.46      5.36     -8.87
    C      -2.1      4.97      -9.9
    H     -2.83      5.75     -8.02
    C     0.298      4.84     -10.1
    H      1.47       5.5     -8.46
    C    -0.983      4.64     -10.7
    H     -3.11      4.79     -10.3
    H      1.18      4.57     -10.7
    H     -1.11      4.21     -11.7
    C     0.935      7.57     -6.71
    C     0.746      8.43     -7.81
    C      2.09      7.71     -5.93
    C      1.69      9.41     -8.11
    H    -0.144      8.32     -8.44
    C      3.02      8.71     -6.22
    H      2.27      7.03     -5.09
    C      2.82      9.56     -7.31
    H      1.53      10.1     -8.97
    H      3.91      8.83     -5.59
    H      3.56      10.3     -7.54
    C     -1.83       7.3     -5.95
    C     -3.09      6.69     -5.82
    C     -1.73      8.69     -5.73
    C     -4.22      7.45     -5.53
    H      -3.2       5.6     -5.94
    C     -2.86      9.44     -5.42
    H    -0.748      9.18     -5.79
    C     -4.11      8.83     -5.34
    H      -5.2      6.96     -5.45
    H     -2.76      10.5     -5.24
    H     -5.01      9.43     -5.11
    C     -7.31      5.95     -1.85
    C     -6.67      5.86      -3.1
    C     -8.69      5.74     -1.77
    C     -7.42      5.62     -4.25
    H     -5.58      5.97     -3.19
    C     -9.43      5.49     -2.92
    H      -9.2      5.78    -0.796
    C      -8.8      5.45     -4.17
    H     -6.92      5.56     -5.23
    H     -10.5      5.33     -2.85
    H     -9.39      5.26     -5.08
    C     -7.59      6.57     0.941
    C     -8.46      7.67     0.808
    C     -7.74      5.72      2.05
    C     -9.45      7.91      1.76
    H     -8.35      8.36   -0.0443
    C     -8.76      5.94      2.98
    H     -7.06      4.88      2.19
    C     -9.61      7.04      2.84
    H     -10.1      8.77      1.65
    H     -8.87      5.25      3.82
    H     -10.4      7.22      3.58
    C     -5.73      8.04     -0.59
    C     -5.59      8.64     -1.85
    C     -5.35      8.77     0.552
    C     -5.09      9.93     -1.97
    H     -5.87      8.08     -2.76
    C     -4.85      10.1      0.43
    H     -5.42      8.31      1.54
    C     -4.72      10.7    -0.832
    H     -4.98      10.4     -2.96
    H     -4.54      10.6      1.33
    H     -4.32      11.7    -0.932
    C      7.33      5.96      1.87
    C      6.73      5.82      3.14
    C      8.72       5.8      1.76
    C      7.51      5.58      4.26
    H      5.64      5.89      3.24
    C      9.49      5.53      2.89
    H       9.2      5.87     0.774
    C      8.89      5.44      4.14
    H      7.03      5.49      5.25
    H      10.6      5.39      2.78
    H       9.5      5.24      5.03
    C      5.73      8.02     0.697
    C      5.51      8.55      1.98
    C      5.42      8.78    -0.439
    C      4.98      9.83      2.11
    H      5.76      7.96      2.87
    C      4.89      10.1    -0.298
    H      5.58      8.36     -1.44
    C      4.66      10.6     0.976
    H       4.8      10.2      3.11
    H      4.63      10.6     -1.19
    H      4.23      11.6      1.09
    C      7.61      6.69    -0.915
    C      8.45      7.81    -0.756
    C      7.76       5.9     -2.06
    C      9.45      8.09     -1.69
    H      8.33      8.47     0.114
    C      8.76      6.18     -2.99
    H      7.11      5.03     -2.23
    C      9.61      7.26     -2.81
    H      10.1      8.95     -1.55
    H      8.87      5.54     -3.88
    H      10.4      7.48     -3.54
    C    -0.945      7.58       6.6
    C    -0.819      8.46       7.7
    C     -2.05      7.73      5.74
    C     -1.75      9.47      7.91
    H    0.0235      8.34      8.39
    C     -2.98      8.75      5.95
    H     -2.18      7.06      4.89
    C     -2.83      9.63      7.03
    H     -1.64      10.1      8.76
    H     -3.82      8.86      5.26
    H     -3.56      10.4      7.19
    C      1.86       7.3      5.96
    C      3.12      6.67      5.86
    C      1.78      8.69      5.75
    C      4.26      7.43      5.62
    H       3.2      5.58      5.96
    C      2.93      9.43      5.49
    H     0.799      9.19      5.78
    C      4.17      8.81      5.44
    H      5.24      6.92      5.55
    H      2.85      10.5      5.31
    H      5.08       9.4      5.25
    C     0.593      5.73      8.04
    C      1.86      5.59      8.63
    C     -0.55      5.36      8.77
    C      1.97      5.09      9.93
    H      2.76      5.87      8.07
    C    -0.428      4.86      10.1
    H     -1.54      5.43       8.3
    C     0.835      4.73      10.6
    H      2.97      4.98      10.4
    H     -1.33      4.56      10.6
    H     0.933      4.32      11.7
    C     -5.52      6.26      7.81
    C     -6.47       6.3      8.85
    C     -4.16      6.43      8.13
    C     -6.07      6.52      10.2
    H     -7.54      6.16      8.62
    C     -3.77      6.66      9.44
    H     -3.41      6.39      7.33
    C     -4.72       6.7      10.5
    H     -6.82      6.54        11
    H     -2.71      6.81      9.68
    H     -4.41      6.88      11.5
    C     -7.81      5.53      6.26
    C     -8.85      6.48       6.3
    C     -8.13      4.17      6.42
    C     -10.2      6.07      6.52
    H     -8.62      7.54      6.16
    C     -9.44      3.77      6.66
    H     -7.33      3.41      6.38
    C     -10.5      4.72       6.7
    H       -11      6.82      6.55
    H     -9.67      2.71       6.8
    H     -11.5      4.41      6.88
    C     -6.26      7.82      5.53
    C      -6.3      8.85      6.48
    C     -6.42      8.13      4.17
    C     -6.52      10.2      6.08
    H     -6.17      8.62      7.55
    C     -6.65      9.44      3.78
    H     -6.38      7.33      3.41
    C      -6.7      10.5      4.72
    H     -6.55        11      6.82
    H     -6.81      9.67      2.71
    H     -6.88      11.5      4.41
    C     -7.56     -6.71    -0.934
    C     -8.42     -7.81    -0.743
    C     -7.71     -5.92     -2.09
    C     -9.41      -8.1     -1.67
    H      -8.3     -8.44     0.146
    C     -8.71     -6.22     -3.01
    H     -7.04     -5.07     -2.27
    C     -9.56      -7.3     -2.81
    H     -10.1     -8.97     -1.52
    H     -8.83      -5.6     -3.91
    H     -10.3     -7.54     -3.54
    C      -7.3     -5.94      1.83
    C     -6.68     -5.82      3.09
    C     -8.68     -5.72      1.73
    C     -7.44     -5.53      4.22
    H      -5.6     -5.95      3.19
    C     -9.43     -5.43      2.86
    H     -9.17     -5.79     0.746
    C     -8.82     -5.34      4.11
    H     -6.95     -5.45       5.2
    H     -10.5     -5.26      2.77
    H     -9.41     -5.12         5
    C      -5.7     -8.08     0.667
    C     -5.49     -8.61      1.95
    C     -5.36     -8.86    -0.456
    C     -4.97     -9.89       2.1
    H     -5.75     -8.02      2.84
    C     -4.84     -10.1    -0.295
    H     -5.52     -8.45     -1.46
    C     -4.63     -10.7     0.986
    H     -4.81     -10.3      3.11
    H     -4.59     -10.7     -1.18
    H     -4.21     -11.7      1.11
    C     -8.04    -0.598      5.73
    C     -8.64     -1.86      5.59
    C     -8.77     0.545      5.36
    C     -9.94     -1.97      5.09
    H     -8.09     -2.77      5.87
    C     -10.1     0.429      4.85
    H     -8.31      1.54      5.43
    C     -10.7     -0.83      4.72
    H     -10.4     -2.96      4.98
    H     -10.6      1.33      4.55
    H     -11.7    -0.926      4.31
    C     -5.94     -1.84      7.31
    C     -5.74     -1.76       8.7
    C     -5.85     -3.09      6.68
    C      -5.5     -2.92      9.44
    H     -5.77    -0.791       9.2
    C     -5.62     -4.25      7.42
    H     -5.97     -3.18      5.59
    C     -5.45     -4.16      8.81
    H     -5.34     -2.85      10.5
    H     -5.56     -5.22      6.92
    H     -5.27     -5.07      9.39
    C     -6.57     0.932       7.6
    C     -7.67     0.802      8.48
    C     -5.72      2.04      7.75
    C      -7.9      1.76      9.45
    H     -8.35    -0.048      8.37
    C     -5.93      2.97      8.76
    H     -4.88      2.19      7.06
    C     -7.03      2.84      9.61
    H     -8.78      1.66      10.1
    H     -5.24      3.81      8.87
    H     -7.22      3.59      10.4
    C     -1.86     -7.36      5.94
    C     -3.12     -6.74      5.79
    C     -1.77     -8.75      5.76
    C     -4.26     -7.51      5.57
    H     -3.21     -5.65      5.88
    C     -2.91     -9.51      5.53
    H    -0.789     -9.25      5.83
    C     -4.16     -8.89      5.45
    H     -5.24     -7.01      5.48
    H     -2.83     -10.6      5.41
    H     -5.07      -9.5      5.29
    C     0.922      -7.6      6.67
    C     0.742     -8.44      7.79
    C      2.07     -7.76      5.88
    C      1.68     -9.42      8.09
    H    -0.143     -8.32      8.43
    C      2.99     -8.76      6.17
    H      2.23      -7.1      5.01
    C       2.8     -9.59      7.28
    H      1.53     -10.1      8.96
    H      3.87     -8.89      5.53
    H      3.53     -10.4       7.5
    C    -0.659     -5.73      8.04
    C     -1.94      -5.5      8.56
    C     0.461      -5.4      8.83
    C      -2.1     -4.97      9.84
    H     -2.83     -5.74      7.97
    C     0.298     -4.87      10.1
    H      1.47     -5.55      8.42
    C    -0.982     -4.65      10.6
    H     -3.11      -4.8      10.2
    H      1.18     -4.61      10.7
    H     -1.11     -4.22      11.6
    C      5.26     -6.67      7.56
    C      4.29      -5.9      8.23
    C      5.64     -7.91      8.09
    C      3.78     -6.34      9.46
    H      3.93     -4.96      7.81
    C      5.12     -8.35      9.31
    H      6.36     -8.54      7.55
    C       4.2     -7.56        10
    H      3.06     -5.72        10
    H      5.42     -9.32      9.71
    H       3.8      -7.9        11
    C      6.68      -7.6      5.23
    C      7.92     -8.15       5.6
    C      5.89     -8.26      4.27
    C      8.33     -9.37      5.06
    H      8.56     -7.62      6.32
    C      6.32     -9.48      3.74
    H      4.94     -7.86      3.92
    C      7.53       -10      4.15
    H       9.3     -9.79      5.36
    H      5.68       -10      3.02
    H      7.85       -11      3.73
    C      7.62     -5.29      6.61
    C      8.31     -4.34      5.83
    C      8.17     -5.68      7.85
    C      9.52     -3.81      6.29
    H      7.88     -3.99      4.89
    C      9.36     -5.12      8.31
    H      7.63     -6.42      8.47
    C        10     -4.19      7.53
    H      10.1     -3.08      5.67
    H      9.75     -5.42      9.29
    H        11     -3.74       7.9
    C      5.74     -8.07    -0.729
    C      5.51     -8.59     -2.01
    C      5.42     -8.85     0.398
    C      4.98     -9.87     -2.16
    H      5.77        -8      -2.9
    C      4.89     -10.1     0.243
    H      5.58     -8.44       1.4
    C      4.66     -10.6     -1.04
    H       4.8     -10.3     -3.17
    H      4.63     -10.7      1.13
    H      4.22     -11.6     -1.16
    C      7.36        -6     -1.91
    C      6.75     -5.86     -3.17
    C      8.75     -5.86      -1.8
    C      7.54     -5.64      -4.3
    H      5.66     -5.91     -3.28
    C      9.53      -5.6     -2.93
    H      9.24     -5.95    -0.822
    C      8.92      -5.5     -4.19
    H      7.06     -5.55     -5.29
    H      10.6     -5.47     -2.83
    H      9.53      -5.3     -5.08
    C      7.61     -6.72     0.886
    C      8.45     -7.84     0.721
    C      7.77     -5.93      2.03
    C      9.43     -8.14      1.66
    H      8.32      -8.5    -0.155
    C      8.77     -6.22      2.96
    H       7.1     -5.07       2.2
    C       9.6     -7.32      2.78
    H      10.1     -9.02      1.51
    H      8.89     -5.59      3.85
    H      10.4     -7.55      3.51
    C      6.73    -0.927      7.56
    C      7.83    -0.745      8.43
    C      5.94     -2.08      7.71
    C      8.11     -1.68      9.42
    H      8.47     0.138      8.32
    C      6.22     -3.01      8.71
    H      5.09     -2.25      7.04
    C       7.3     -2.81      9.57
    H      8.97     -1.53      10.1
    H      5.59      -3.9      8.81
    H      7.52     -3.55      10.3
    C      8.08     0.667       5.7
    C      8.61      1.95      5.49
    C      8.86    -0.455      5.36
    C      9.89       2.1      4.97
    H      8.02      2.84      5.75
    C      10.1    -0.294      4.84
    H      8.45     -1.46      5.51
    C      10.7     0.986      4.64
    H      10.3      3.11      4.79
    H      10.7     -1.18      4.58
    H      11.7      1.11      4.21
    C      5.96      1.84       7.3
    C      5.83      3.09      6.69
    C      5.73      1.73      8.69
    C      5.54      4.22      7.45
    H      5.94      3.19       5.6
    C      5.42      2.86      9.44
    H      5.79     0.749      9.18
    C      5.34      4.11      8.82
    H      5.45       5.2      6.95
    H      5.23      2.76      10.5
    H       5.1         5      9.42
       676
untitled
   Au     -4.66     -4.72     -4.72
   Au    0.0242     -5.78   -0.0225
   Au    0.0266     -2.06   -0.0232
   Au      2.06     -2.06     -2.06
   Au   0.00581     -4.02     -2.11
   Au     -2.07     -2.12     -2.12
   Au   -0.0212     -6.92     -2.52
   Au   -0.0557     -4.67      -4.8
   Au      2.71     -4.64     -2.79
   Au     -3.11     -4.69     -2.53
    S      2.48     -7.18     -2.67
    S     -2.52     -7.34     -2.39
    P        -6     -6.02     -6.04
    P     0.409     -6.33     -6.34
    P      6.35    -0.407     -6.33
    P      6.06      5.97     -6.03
    P     -6.29     0.366     -6.32
    P     -6.28     -6.35     0.349
    P      6.33     -6.34    -0.409
    P      6.04     -6.02      5.99
    P    -0.343      6.28     -6.34
    P      6.34      0.35      6.27
    P     0.349      6.29      6.29
    P     -6.04      6.05      6.05
    P    -0.364     -6.32      6.31
    P     -6.29    -0.344      6.29
    P     -6.29      6.29    -0.342
    P      6.31      6.29     0.371
   Au     -4.73      4.73      4.73
   Au     -5.73   -0.0305   -0.0172
   Au     -2.01   -0.0283   -0.0229
   Au     -2.01     -2.05      2.01
   Au     -3.96  -0.00407      2.03
   Au     -2.11      2.11      2.11
   Au     -6.99    -0.148      2.39
   Au     -4.75    0.0546      4.61
   Au     -4.59     -2.78      2.67
   Au     -4.69      2.53      3.15
    S     -7.06     -2.56      2.36
    S      -7.2      2.26      2.45
   Au      4.72      4.67      -4.7
   Au    0.0172      5.73   -0.0326
   Au    0.0238      2.01   -0.0283
   Au     -2.01      2.01     -2.05
   Au    0.0468      3.97     -2.11
   Au      2.12      2.07     -2.12
   Au    0.0708      6.87     -2.52
   Au     0.114      4.62      -4.8
   Au     -2.68      4.59     -2.78
   Au      3.17      4.64     -2.52
    S     -2.36      7.07     -2.55
    S      2.45       7.2     -2.39
   Au      4.71     -4.71      4.67
   Au      5.79   -0.0241   -0.0254
   Au      2.06   -0.0235    -0.026
   Au      2.05      2.01      2.01
   Au      4.01   -0.0213      2.02
   Au      2.12     -2.12      2.07
   Au      7.07    0.0783      2.37
   Au      4.81    -0.115      4.61
   Au      4.64      2.76      2.66
   Au       4.7     -2.53      3.11
    S      7.11       2.4       2.3
    S      7.16     -2.28      2.35
   Au   0.00464      3.97      2.05
   Au   -0.0465       6.9      2.45
   Au   -0.0554      4.61      4.75
   Au       2.7      4.61      2.73
   Au     -3.15      4.69      2.53
    S      2.45      7.13      2.61
    S     -2.52       7.2      2.22
   Au      4.02   -0.0292     -2.08
   Au      7.08     -0.13     -2.41
   Au       4.8    0.0523     -4.67
   Au      4.65     -2.79     -2.71
   Au       4.7      2.48     -3.16
    S      7.07     -2.35      -2.3
    S      7.12      2.18     -2.45
   Au    0.0431     -4.02      2.06
   Au    0.0763     -6.93      2.47
   Au     0.101     -4.66      4.75
   Au     -2.66     -4.64      2.75
   Au      3.17      -4.7      2.47
    S     -2.42     -7.15       2.6
    S      2.47      -7.3      2.34
   Au     -3.96   -0.0212     -2.07
   Au     -7.04    0.0787     -2.39
   Au     -4.75    -0.103     -4.67
   Au     -4.61      2.73      -2.7
   Au     -4.65     -2.53     -3.16
    S      -7.1      2.47     -2.36
    S     -7.32     -2.33     -2.49
   Au    0.0244   -0.0251     -5.78
   Au     0.024    -0.026     -2.06
   Au     -2.06   -0.0428     -4.02
   Au     -2.47   -0.0686     -6.92
   Au     -2.76      2.66     -4.64
   Au     -2.48     -3.16      -4.7
    S     -2.64      2.43     -7.19
    S     -2.32     -2.53     -7.37
   Au     0.032   -0.0195      5.73
   Au    0.0292   -0.0232      2.01
   Au   0.00351      2.03      3.96
   Au     0.154      2.39      6.98
   Au      2.78      2.67      4.59
   Au     -2.53      3.15      4.69
    S      2.59      2.36       7.1
    S     -2.35      2.37       7.2
   Au      2.11  -0.00601     -4.02
   Au      2.52    0.0299     -6.93
   Au      2.79     -2.71     -4.65
   Au      2.52      3.12     -4.69
    S      2.64     -2.45     -7.17
    S      2.39      2.39     -7.34
   Au    0.0222     -2.07      3.96
   Au   -0.0746     -2.39      7.04
   Au     -2.74      -2.7      4.61
   Au      2.52     -3.17      4.65
    S     -2.41     -2.32      7.08
    S      2.32     -2.46      7.14
   Au     -2.05   -0.0047      3.97
   Au     -2.45    0.0509       6.9
   Au    0.0195      2.02     -4.01
   Au   -0.0709      2.36     -7.06
   Au      2.11   -0.0476      3.97
   Au      2.53   -0.0716      6.87
   Au    0.0297     -2.08     -4.01
   Au      0.12      -2.4     -7.08
   Au     -3.97     -2.11   -0.0453
   Au     -6.87     -2.53   -0.0623
   Au     -4.62     -4.81    -0.116
   Au     -2.02     -4.01   -0.0191
   Au     -2.36     -7.06    0.0721
   Au     -2.03      3.96  -0.00411
   Au     -2.38      6.98    -0.145
   Au     -4.61      4.75    0.0566
   Au      2.07      3.96   -0.0227
   Au      2.39      7.04    0.0603
   Au      4.67      4.74     -0.11
   Au      2.08     -4.01   -0.0295
   Au       2.4     -7.08    -0.114
   Au      4.67      -4.8    0.0569
   Au     -3.97      2.05  -0.00465
   Au      -6.9      2.45    0.0483
   Au      4.02      2.06   -0.0443
   Au      6.93      2.47   -0.0678
   Au      4.03     -2.11  -0.00498
   Au      6.93     -2.52    0.0259
    C     -7.57     -5.27     -6.67
    C     -8.26     -4.32      -5.9
    C     -8.12     -5.66     -7.91
    C     -9.47     -3.79     -6.35
    H     -7.81     -3.96     -4.96
    C     -9.32     -5.11     -8.36
    H     -7.59     -6.38     -8.54
    C       -10     -4.18     -7.57
    H       -10     -3.06     -5.73
    H     -9.71      -5.4     -9.34
    H       -11     -3.75     -7.93
    C     -5.22     -6.67     -7.61
    C     -5.59     -7.91     -8.16
    C     -4.26     -5.89     -8.28
    C     -5.06     -8.33     -9.37
    H     -6.32     -8.55     -7.63
    C     -3.74     -6.31     -9.51
    H     -3.91     -4.94     -7.87
    C     -4.14     -7.53     -10.1
    H     -5.37      -9.3      -9.8
    H     -3.02     -5.68       -10
    H     -3.73     -7.87       -11
    C     -6.63     -7.61     -5.28
    C     -5.85     -8.29     -4.33
    C     -7.87     -8.16     -5.67
    C     -6.29      -9.5      -3.8
    H     -4.89     -7.88     -3.98
    C      -8.3     -9.36     -5.12
    H      -8.5     -7.63      -6.4
    C     -7.51       -10     -4.19
    H     -5.66       -10     -3.08
    H     -9.27     -9.78     -5.42
    H     -7.86       -11     -3.76
    C     -6.65    -0.915      -7.6
    C     -7.77    -0.725     -8.43
    C     -5.85     -2.06     -7.77
    C     -8.08     -1.66     -9.41
    H      -8.4     0.159      -8.3
    C     -6.17     -2.98     -8.76
    H     -4.99     -2.23     -7.11
    C     -7.28     -2.79     -9.58
    H     -8.96     -1.51       -10
    H     -5.54     -3.88      -8.9
    H     -7.53     -3.53     -10.3
    C     -8.04      0.66     -5.73
    C     -8.56      1.94      -5.5
    C     -8.83    -0.457     -5.39
    C     -9.84       2.1     -4.96
    H     -7.96      2.83     -5.74
    C     -10.1    -0.291     -4.87
    H     -8.43     -1.47     -5.54
    C     -10.6      0.99     -4.65
    H     -10.2      3.11     -4.78
    H     -10.7     -1.17     -4.62
    H     -11.6      1.12     -4.23
    C     -5.93      1.84     -7.38
    C     -5.79      3.09     -6.75
    C     -5.76      1.76     -8.77
    C     -5.57      4.24      -7.5
    H     -5.88      3.17     -5.66
    C     -5.53      2.92     -9.52
    H     -5.81     0.793     -9.28
    C     -5.46      4.17     -8.88
    H     -5.48      5.21     -6.99
    H     -5.41      2.86     -10.6
    H      -5.3      5.08     -9.48
    C      1.89     -7.38     -5.98
    C      3.14     -6.76     -5.84
    C       1.8     -8.78     -5.83
    C      4.29     -7.52     -5.62
    H      3.23     -5.67     -5.91
    C      2.96     -9.53      -5.6
    H      0.83     -9.28     -5.89
    C       4.2     -8.91     -5.52
    H      5.26     -7.02     -5.53
    H      2.88     -10.6     -5.48
    H      5.11     -9.51     -5.35
    C     -0.88      -7.6      -6.7
    C      -0.7     -8.43     -7.82
    C     -2.02     -7.77     -5.91
    C     -1.64     -9.41     -8.14
    H      0.18      -8.3     -8.47
    C     -2.95     -8.76     -6.22
    H     -2.19     -7.11     -5.04
    C     -2.76     -9.58     -7.33
    H     -1.49       -10     -9.02
    H     -3.84     -8.89     -5.59
    H      -3.5     -10.4     -7.57
    C     0.712     -5.74     -8.08
    C         2     -5.51      -8.6
    C    -0.405      -5.4     -8.87
    C      2.16     -4.96     -9.87
    H      2.88     -5.76        -8
    C    -0.235     -4.87     -10.2
    H     -1.42     -5.55     -8.47
    C      1.05     -4.66     -10.7
    H      3.17     -4.78     -10.3
    H     -1.12     -4.61     -10.8
    H      1.18     -4.23     -11.7
    C      6.72     0.879      -7.6
    C      7.84     0.703     -8.44
    C      5.92      2.02     -7.76
    C      8.14      1.65     -9.41
    H      8.48     -0.18     -8.31
    C      6.22      2.95     -8.76
    H      5.05      2.18     -7.11
    C      7.33      2.77     -9.58
    H      9.02       1.5     -10.1
    H      5.58      3.83     -8.89
    H      7.56       3.5     -10.4
    C      8.09    -0.708     -5.74
    C      8.61     -1.99     -5.51
    C      8.88     0.406      -5.4
    C      9.88     -2.16     -4.97
    H      8.01     -2.88     -5.75
    C      10.2     0.237     -4.87
    H      8.49      1.42     -5.56
    C      10.7     -1.05     -4.65
    H      10.3     -3.17     -4.79
    H      10.8      1.12      -4.6
    H      11.7     -1.18     -4.21
    C      5.98     -1.89     -7.38
    C      5.83     -3.15     -6.76
    C      5.82      -1.8     -8.77
    C      5.61     -4.29     -7.52
    H      5.91     -3.24     -5.67
    C       5.6     -2.95     -9.53
    H      5.88    -0.828     -9.27
    C      5.52      -4.2     -8.91
    H      5.52     -5.27     -7.03
    H      5.49     -2.87     -10.6
    H      5.36     -5.11     -9.51
    C      7.64      5.22     -6.64
    C      8.33      4.27     -5.87
    C      8.18      5.61     -7.88
    C      9.55      3.75     -6.33
    H      7.88      3.91     -4.93
    C      9.37      5.06     -8.35
    H      7.64      6.34      -8.5
    C      10.1      4.13     -7.57
    H      10.1      3.02     -5.71
    H      9.75      5.34     -9.34
    H        11      3.69     -7.94
    C      5.27      6.64     -7.58
    C      5.64      7.88     -8.12
    C       4.3      5.87     -8.25
    C      5.13       8.3     -9.35
    H      6.35      8.52     -7.58
    C      3.79      6.29     -9.47
    H      3.93      4.92     -7.84
    C      4.23      7.49       -10
    H      5.44      9.26     -9.78
    H      3.06      5.66       -10
    H      3.84       7.8       -11
    C      6.69      7.55     -5.28
    C      5.89      8.23     -4.34
    C      7.91      8.11     -5.68
    C      6.33      9.44      -3.8
    H      4.93      7.83        -4
    C      8.35      9.31     -5.12
    H      8.54      7.58     -6.41
    C      7.56      9.97     -4.18
    H       5.7      9.97     -3.08
    H      9.32      9.73     -5.43
    H      7.91      10.9     -3.74
    C     -0.66       5.7     -8.08
    C     -1.94      5.49     -8.61
    C     0.459      5.36     -8.87
    C      -2.1      4.97      -9.9
    H     -2.84      5.75     -8.02
    C     0.298      4.84     -10.1
    H      1.47       5.5     -8.46
    C    -0.982      4.64     -10.7
    H     -3.11      4.79     -10.3
    H      1.18      4.57     -10.7
    H     -1.11      4.21     -11.7
    C     0.934      7.57     -6.71
    C     0.747      8.43     -7.81
    C      2.09      7.71     -5.93
    C      1.69      9.41     -8.11
    H    -0.143      8.32     -8.44
    C      3.02      8.71     -6.22
    H      2.27      7.03     -5.09
    C      2.82      9.56     -7.31
    H      1.53      10.1     -8.97
    H      3.91      8.83     -5.59
    H      3.56      10.3     -7.53
    C     -1.83       7.3     -5.95
    C     -3.09      6.69     -5.82
    C     -1.73      8.68     -5.73
    C     -4.22      7.45     -5.53
    H      -3.2       5.6     -5.94
    C     -2.86      9.44     -5.42
    H    -0.748      9.18     -5.79
    C     -4.11      8.83     -5.34
    H      -5.2      6.96     -5.45
    H     -2.76      10.5     -5.24
    H        -5      9.43     -5.11
    C     -7.31      5.95     -1.85
    C     -6.67      5.86      -3.1
    C     -8.69      5.74     -1.77
    C     -7.42      5.62     -4.25
    H     -5.58      5.97     -3.18
    C     -9.43      5.49     -2.92
    H      -9.2      5.77    -0.796
    C      -8.8      5.45     -4.17
    H     -6.92      5.56     -5.23
    H     -10.5      5.33     -2.85
    H     -9.39      5.26     -5.08
    C     -7.59      6.57     0.942
    C     -8.46      7.67     0.807
    C     -7.74      5.72      2.05
    C     -9.45      7.91      1.76
    H     -8.35      8.36   -0.0454
    C     -8.76      5.94      2.98
    H     -7.06      4.88      2.19
    C     -9.61      7.04      2.84
    H     -10.1      8.77      1.64
    H     -8.87      5.25      3.82
    H     -10.4      7.22      3.58
    C     -5.73      8.04    -0.589
    C     -5.59      8.64     -1.85
    C     -5.35      8.77     0.553
    C     -5.09      9.93     -1.97
    H     -5.87      8.08     -2.76
    C     -4.85      10.1      0.43
    H     -5.42      8.31      1.54
    C     -4.72      10.7    -0.833
    H     -4.98      10.4     -2.96
    H     -4.55      10.6      1.33
    H     -4.32      11.7    -0.933
    C      7.33      5.96      1.88
    C      6.72      5.82      3.14
    C      8.71       5.8      1.76
    C      7.51      5.58      4.27
    H      5.63      5.89      3.25
    C      9.49      5.53      2.88
    H      9.19      5.87     0.773
    C      8.89      5.44      4.14
    H      7.04      5.48      5.25
    H      10.6      5.39      2.78
    H      9.51      5.24      5.03
    C      5.73      8.01     0.701
    C      5.51      8.55      1.98
    C      5.42      8.78    -0.436
    C      4.98      9.83      2.11
    H      5.76      7.97      2.88
    C      4.89      10.1    -0.299
    H      5.59      8.36     -1.44
    C      4.66      10.6     0.975
    H       4.8      10.2      3.11
    H      4.63      10.6     -1.19
    H      4.22      11.6      1.08
    C      7.61       6.7    -0.914
    C      8.46      7.82    -0.762
    C      7.76       5.9     -2.06
    C      9.46      8.09      -1.7
    H      8.34      8.48     0.106
    C      8.76      6.18        -3
    H      7.11      5.04     -2.23
    C      9.62      7.26     -2.81
    H      10.1      8.95     -1.55
    H      8.86      5.54     -3.88
    H      10.4      7.47     -3.55
    C    -0.945      7.58       6.6
    C    -0.818      8.46      7.69
    C     -2.05      7.73      5.74
    C     -1.75      9.47      7.91
    H    0.0246      8.34      8.39
    C     -2.98      8.75      5.95
    H     -2.18      7.06      4.89
    C     -2.83      9.62      7.03
    H     -1.64      10.1      8.76
    H     -3.82      8.86      5.26
    H     -3.56      10.4      7.19
    C      1.86       7.3      5.96
    C      3.11      6.67      5.86
    C      1.78      8.69      5.75
    C      4.26      7.43      5.62
    H       3.2      5.58      5.96
    C      2.93      9.43      5.49
    H     0.799      9.19      5.78
    C      4.17      8.81      5.44
    H      5.24      6.93      5.56
    H      2.85      10.5      5.31
    H      5.08       9.4      5.25
    C     0.592      5.73      8.04
    C      1.86      5.59      8.63
    C    -0.551      5.36      8.77
    C      1.97      5.09      9.92
    H      2.76      5.87      8.07
    C    -0.428      4.86      10.1
    H     -1.54      5.43       8.3
    C     0.835      4.73      10.6
    H      2.97      4.98      10.4
    H     -1.33      4.56      10.6
    H     0.934      4.32      11.7
    C     -5.52      6.26      7.81
    C     -6.47       6.3      8.85
    C     -4.16      6.43      8.13
    C     -6.07      6.52      10.2
    H     -7.54      6.16      8.62
    C     -3.77      6.66      9.44
    H     -3.41      6.39      7.33
    C     -4.72       6.7      10.5
    H     -6.82      6.54        11
    H     -2.71      6.81      9.67
    H     -4.41      6.88      11.5
    C     -7.81      5.53      6.26
    C     -8.85      6.48       6.3
    C     -8.13      4.17      6.42
    C     -10.2      6.07      6.52
    H     -8.62      7.54      6.16
    C     -9.44      3.77      6.66
    H     -7.33      3.41      6.38
    C     -10.5      4.72       6.7
    H       -11      6.82      6.55
    H     -9.67      2.71       6.8
    H     -11.5      4.41      6.88
    C     -6.26      7.82      5.53
    C      -6.3      8.85      6.48
    C     -6.42      8.13      4.17
    C     -6.52      10.2      6.08
    H     -6.17      8.62      7.55
    C     -6.65      9.44      3.78
    H     -6.38      7.33      3.41
    C      -6.7      10.5      4.72
    H     -6.55        11      6.83
    H     -6.81      9.67      2.71
    H     -6.88      11.5      4.41
    C     -7.56      -6.7    -0.934
    C     -8.42      -7.8    -0.738
    C     -7.71     -5.92     -2.09
    C      -9.4      -8.1     -1.67
    H      -8.3     -8.43     0.152
    C     -8.71     -6.22     -3.01
    H     -7.04     -5.06     -2.27
    C     -9.55     -7.31     -2.81
    H     -10.1     -8.97     -1.51
    H     -8.83      -5.6     -3.91
    H     -10.3     -7.54     -3.54
    C      -7.3     -5.94      1.83
    C     -6.68     -5.81      3.08
    C     -8.68     -5.72      1.72
    C     -7.44     -5.53      4.22
    H      -5.6     -5.95      3.18
    C     -9.43     -5.43      2.86
    H     -9.18     -5.78     0.745
    C     -8.81     -5.35      4.11
    H     -6.94     -5.45      5.19
    H     -10.5     -5.27      2.77
    H     -9.41     -5.12         5
    C      -5.7     -8.08     0.666
    C     -5.49     -8.61      1.95
    C     -5.36     -8.86    -0.457
    C     -4.97     -9.89       2.1
    H     -5.75     -8.02      2.84
    C     -4.84     -10.1    -0.295
    H     -5.51     -8.45     -1.47
    C     -4.64     -10.7     0.986
    H      -4.8     -10.3      3.11
    H     -4.59     -10.7     -1.18
    H     -4.21     -11.7      1.11
    C     -8.04    -0.601      5.73
    C     -8.65     -1.86      5.59
    C     -8.77     0.543      5.36
    C     -9.94     -1.97      5.09
    H      -8.1     -2.77      5.87
    C     -10.1     0.429      4.85
    H     -8.31      1.53      5.44
    C     -10.7    -0.829      4.72
    H     -10.4     -2.96      4.98
    H     -10.6      1.33      4.55
    H     -11.7    -0.924      4.31
    C     -5.95     -1.84      7.31
    C     -5.74     -1.76       8.7
    C     -5.85      -3.1      6.68
    C      -5.5     -2.92      9.44
    H     -5.77     -0.79       9.2
    C     -5.62     -4.25      7.42
    H     -5.97     -3.18      5.59
    C     -5.45     -4.16      8.81
    H     -5.34     -2.85      10.5
    H     -5.56     -5.22      6.92
    H     -5.26     -5.07      9.39
    C     -6.57     0.931       7.6
    C     -7.67     0.804      8.48
    C     -5.72      2.04      7.74
    C      -7.9      1.77      9.46
    H     -8.36   -0.0452      8.37
    C     -5.93      2.97      8.76
    H     -4.89      2.19      7.05
    C     -7.03      2.85      9.61
    H     -8.78      1.67      10.1
    H     -5.24      3.81      8.87
    H     -7.21      3.59      10.4
    C     -1.86     -7.36      5.94
    C     -3.12     -6.74      5.79
    C     -1.77     -8.75      5.76
    C     -4.26     -7.51      5.57
    H     -3.22     -5.65      5.88
    C     -2.91     -9.51      5.53
    H    -0.789     -9.24      5.83
    C     -4.16     -8.89      5.45
    H     -5.24     -7.01      5.48
    H     -2.83     -10.6      5.41
    H     -5.07      -9.5      5.28
    C     0.922      -7.6      6.67
    C     0.743     -8.44      7.79
    C      2.07     -7.76      5.88
    C      1.68     -9.42      8.09
    H     -0.14     -8.32      8.43
    C      2.99     -8.76      6.17
    H      2.23      -7.1      5.01
    C       2.8     -9.59      7.27
    H      1.53     -10.1      8.96
    H      3.87     -8.89      5.53
    H      3.53     -10.4       7.5
    C    -0.658     -5.73      8.04
    C     -1.94      -5.5      8.56
    C     0.461      -5.4      8.83
    C      -2.1     -4.97      9.84
    H     -2.83     -5.74      7.97
    C     0.299     -4.87      10.1
    H      1.47     -5.55      8.42
    C    -0.983     -4.65      10.6
    H     -3.11      -4.8      10.2
    H      1.18     -4.61      10.7
    H     -1.11     -4.22      11.6
    C      5.26     -6.67      7.56
    C      4.29      -5.9      8.23
    C      5.64     -7.91      8.09
    C      3.78     -6.34      9.46
    H      3.93     -4.96      7.81
    C      5.12     -8.35       9.3
    H      6.36     -8.54      7.54
    C       4.2     -7.55        10
    H      3.06     -5.72        10
    H      5.43     -9.32      9.71
    H       3.8      -7.9        11
    C      6.68     -7.59      5.23
    C      7.92     -8.15       5.6
    C      5.89     -8.26      4.27
    C      8.33     -9.37      5.06
    H      8.56     -7.62      6.32
    C      6.31     -9.48      3.74
    H      4.94     -7.85      3.92
    C      7.52       -10      4.15
    H       9.3     -9.79      5.36
    H      5.68       -10      3.02
    H      7.85       -11      3.73
    C      7.62     -5.29      6.61
    C      8.32     -4.34      5.83
    C      8.17     -5.69      7.84
    C      9.52     -3.81      6.29
    H      7.88     -3.99      4.89
    C      9.36     -5.12      8.31
    H      7.63     -6.42      8.46
    C        10     -4.18      7.53
    H      10.1     -3.08      5.67
    H      9.75     -5.42      9.29
    H        11     -3.73       7.9
    C      5.74     -8.07    -0.732
    C      5.52     -8.59     -2.02
    C      5.42     -8.84     0.396
    C      4.98     -9.87     -2.16
    H      5.77        -8     -2.91
    C      4.89     -10.1     0.243
    H      5.59     -8.43       1.4
    C      4.66     -10.6     -1.04
    H       4.8     -10.3     -3.16
    H      4.63     -10.7      1.13
    H      4.22     -11.6     -1.16
    C      7.35        -6     -1.92
    C      6.75     -5.86     -3.18
    C      8.75     -5.86      -1.8
    C      7.54     -5.63     -4.31
    H      5.66     -5.91     -3.29
    C      9.52      -5.6     -2.93
    H      9.23     -5.95    -0.821
    C      8.92      -5.5     -4.19
    H      7.07     -5.55     -5.29
    H      10.6     -5.47     -2.83
    H      9.54      -5.3     -5.08
    C      7.61     -6.73     0.886
    C      8.45     -7.85     0.726
    C      7.76     -5.94      2.03
    C      9.44     -8.14      1.66
    H      8.33     -8.51    -0.148
    C      8.76     -6.22      2.96
    H       7.1     -5.08       2.2
    C      9.61     -7.32      2.78
    H      10.1     -9.02      1.52
    H      8.89     -5.58      3.85
    H      10.4     -7.54      3.51
    C      6.73    -0.927      7.56
    C      7.83    -0.746      8.43
    C      5.94     -2.08      7.71
    C      8.11     -1.68      9.42
    H      8.47     0.137      8.32
    C      6.22     -3.01      8.71
    H      5.09     -2.26      7.04
    C       7.3     -2.81      9.57
    H      8.97     -1.53      10.1
    H      5.59      -3.9      8.81
    H      7.52     -3.55      10.4
    C      8.08     0.667       5.7
    C      8.61      1.95       5.5
    C      8.86    -0.455      5.37
    C      9.89       2.1      4.97
    H      8.02      2.84      5.75
    C      10.1    -0.294      4.84
    H      8.45     -1.46      5.51
    C      10.7     0.986      4.64
    H      10.3      3.11       4.8
    H      10.7     -1.18      4.57
    H      11.7      1.11      4.21
    C      5.96      1.84      7.31
    C      5.83      3.09      6.69
    C      5.73      1.73      8.69
    C      5.54      4.22      7.45
    H      5.94      3.19       5.6
    C      5.42      2.86      9.44
    H      5.79     0.749      9.18
    C      5.34      4.11      8.83
    H      5.45       5.2      6.95
    H      5.22      2.76      10.5
    H       5.1         5      9.42
       676
untitled
   Au     -4.66     -4.73     -4.72
   Au    0.0244     -5.78   -0.0223
   Au    0.0265     -2.06   -0.0232
   Au      2.06     -2.06     -2.06
   Au   0.00605     -4.02     -2.11
   Au     -2.07     -2.12     -2.12
   Au    -0.019     -6.92     -2.52
   Au   -0.0558     -4.68      -4.8
   Au      2.71     -4.64     -2.79
   Au     -3.11     -4.69     -2.53
    S      2.47     -7.19     -2.67
    S     -2.53     -7.36      -2.4
    P        -6     -6.03     -6.04
    P     0.408     -6.33     -6.34
    P      6.35    -0.407     -6.33
    P      6.06      5.97     -6.03
    P     -6.29     0.364     -6.32
    P     -6.28     -6.35     0.348
    P      6.33     -6.34    -0.411
    P      6.04     -6.02      5.99
    P    -0.344      6.27     -6.34
    P      6.34     0.351      6.27
    P     0.349      6.29      6.29
    P     -6.04      6.05      6.05
    P    -0.365     -6.32      6.31
    P     -6.29    -0.345      6.29
    P     -6.29      6.29    -0.341
    P      6.31      6.29     0.372
   Au     -4.73      4.73      4.73
   Au     -5.73   -0.0302   -0.0169
   Au     -2.01   -0.0283    -0.023
   Au     -2.01     -2.05      2.01
   Au     -3.96  -0.00406      2.03
   Au     -2.11      2.11      2.11
   Au     -6.99    -0.149      2.39
   Au     -4.75    0.0543      4.61
   Au     -4.59     -2.78      2.67
   Au     -4.69      2.53      3.15
    S     -7.06     -2.55      2.36
    S      -7.2      2.27      2.45
   Au      4.72      4.67      -4.7
   Au    0.0171      5.73   -0.0327
   Au    0.0238      2.01   -0.0283
   Au     -2.01      2.01     -2.05
   Au    0.0469      3.97     -2.11
   Au      2.12      2.07     -2.12
   Au    0.0715      6.87     -2.52
   Au     0.114      4.62      -4.8
   Au     -2.68      4.59     -2.78
   Au      3.17      4.64     -2.52
    S     -2.36      7.06     -2.55
    S      2.45       7.2     -2.39
   Au      4.71     -4.71      4.67
   Au      5.79   -0.0241   -0.0256
   Au      2.06   -0.0235   -0.0261
   Au      2.05      2.01      2.01
   Au      4.01   -0.0218      2.02
   Au      2.12     -2.12      2.07
   Au      7.07    0.0742      2.37
   Au      4.81    -0.115      4.61
   Au      4.64      2.76      2.66
   Au       4.7     -2.53      3.11
    S      7.12      2.41       2.3
    S      7.13     -2.27      2.33
   Au   0.00463      3.97      2.05
   Au   -0.0462       6.9      2.45
   Au   -0.0557      4.61      4.75
   Au       2.7      4.61      2.73
   Au     -3.15      4.69      2.53
    S      2.45      7.13      2.61
    S     -2.52       7.2      2.22
   Au      4.02   -0.0287     -2.08
   Au      7.08    -0.125     -2.41
   Au       4.8    0.0522     -4.67
   Au      4.65     -2.79     -2.71
   Au       4.7      2.48     -3.16
    S      7.07     -2.36      -2.3
    S      7.09      2.16     -2.43
   Au     0.043     -4.02      2.06
   Au    0.0767     -6.93      2.47
   Au     0.101     -4.66      4.75
   Au     -2.66     -4.64      2.75
   Au      3.17      -4.7      2.47
    S     -2.43     -7.14       2.6
    S      2.47     -7.31      2.34
   Au     -3.96   -0.0207     -2.07
   Au     -7.04    0.0822     -2.39
   Au     -4.75    -0.102     -4.67
   Au     -4.61      2.73      -2.7
   Au     -4.65     -2.53     -3.15
    S      -7.1      2.47     -2.36
    S     -7.35     -2.35     -2.51
   Au    0.0246    -0.025     -5.78
   Au    0.0239   -0.0261     -2.06
   Au     -2.06   -0.0425     -4.02
   Au     -2.47   -0.0663     -6.92
   Au     -2.76      2.66     -4.64
   Au     -2.48     -3.16      -4.7
    S     -2.63      2.42     -7.19
    S     -2.33     -2.54      -7.4
   Au    0.0322   -0.0198      5.73
   Au    0.0291   -0.0233      2.01
   Au   0.00347      2.03      3.96
   Au     0.154      2.39      6.98
   Au      2.78      2.67      4.58
   Au     -2.52      3.16      4.69
    S      2.59      2.36       7.1
    S     -2.35      2.37       7.2
   Au      2.11  -0.00619     -4.02
   Au      2.52      0.03     -6.93
   Au      2.79     -2.71     -4.65
   Au      2.52      3.12     -4.69
    S      2.63     -2.46     -7.16
    S       2.4      2.39     -7.34
   Au    0.0225     -2.07      3.96
   Au   -0.0723     -2.39      7.04
   Au     -2.74      -2.7      4.61
   Au      2.52     -3.17      4.65
    S     -2.41     -2.33      7.08
    S      2.31     -2.45      7.12
   Au     -2.05  -0.00472      3.97
   Au     -2.45    0.0518       6.9
   Au    0.0195      2.02     -4.01
   Au   -0.0725      2.36     -7.06
   Au      2.11   -0.0479      3.97
   Au      2.53   -0.0723      6.87
   Au    0.0302     -2.08     -4.01
   Au     0.123      -2.4     -7.08
   Au     -3.97     -2.11    -0.045
   Au     -6.86     -2.53   -0.0604
   Au     -4.62     -4.81    -0.116
   Au     -2.02     -4.01   -0.0186
   Au     -2.36     -7.06    0.0749
   Au     -2.03      3.96  -0.00411
   Au     -2.38      6.98    -0.145
   Au     -4.61      4.75    0.0565
   Au      2.07      3.96   -0.0227
   Au      2.39      7.04    0.0599
   Au      4.67      4.74    -0.111
   Au      2.08     -4.01   -0.0294
   Au       2.4     -7.08    -0.116
   Au      4.67      -4.8    0.0569
   Au     -3.97      2.05  -0.00469
   Au      -6.9      2.45    0.0479
   Au      4.02      2.06   -0.0448
   Au      6.93      2.47   -0.0693
   Au      4.03     -2.11  -0.00463
   Au      6.93     -2.52    0.0279
    C     -7.57     -5.27     -6.67
    C     -8.26     -4.32      -5.9
    C     -8.12     -5.66     -7.91
    C     -9.47     -3.79     -6.35
    H     -7.81     -3.96     -4.96
    C     -9.32      -5.1     -8.36
    H     -7.59     -6.38     -8.54
    C       -10     -4.18     -7.57
    H       -10     -3.06     -5.73
    H     -9.72      -5.4     -9.34
    H       -11     -3.75     -7.93
    C     -5.22     -6.68     -7.61
    C     -5.59     -7.91     -8.16
    C     -4.26     -5.89     -8.28
    C     -5.06     -8.34     -9.37
    H     -6.32     -8.55     -7.63
    C     -3.74     -6.32     -9.51
    H     -3.92     -4.94     -7.87
    C     -4.14     -7.54     -10.1
    H     -5.36      -9.3      -9.8
    H     -3.02     -5.68       -10
    H     -3.72     -7.87       -11
    C     -6.63     -7.61     -5.28
    C     -5.85     -8.29     -4.33
    C     -7.87     -8.16     -5.67
    C     -6.29      -9.5      -3.8
    H     -4.89     -7.88     -3.98
    C      -8.3     -9.37     -5.12
    H      -8.5     -7.64      -6.4
    C     -7.51       -10     -4.19
    H     -5.66       -10     -3.08
    H     -9.27     -9.78     -5.42
    H     -7.86       -11     -3.76
    C     -6.64    -0.916     -7.59
    C     -7.75    -0.717     -8.42
    C     -5.84     -2.06     -7.77
    C     -8.08     -1.65      -9.4
    H     -8.39      0.17     -8.29
    C     -6.16     -2.98     -8.76
    H     -4.98     -2.23     -7.12
    C     -7.29     -2.79     -9.57
    H     -8.96      -1.5       -10
    H     -5.54     -3.88      -8.9
    H     -7.54     -3.53     -10.3
    C     -8.04     0.657     -5.73
    C     -8.56      1.94     -5.49
    C     -8.83     -0.46     -5.39
    C     -9.84       2.1     -4.96
    H     -7.96      2.83     -5.74
    C     -10.1    -0.291     -4.87
    H     -8.43     -1.47     -5.54
    C     -10.6     0.991     -4.66
    H     -10.2      3.11     -4.77
    H     -10.7     -1.17     -4.62
    H     -11.6      1.12     -4.24
    C     -5.93      1.83     -7.39
    C     -5.79      3.08     -6.75
    C     -5.75      1.76     -8.78
    C     -5.57      4.24     -7.49
    H     -5.88      3.15     -5.66
    C     -5.53      2.93     -9.52
    H     -5.81     0.793     -9.29
    C     -5.46      4.17     -8.88
    H     -5.48       5.2     -6.98
    H     -5.41      2.86     -10.6
    H      -5.3      5.08     -9.47
    C      1.88     -7.39     -5.98
    C      3.13     -6.76     -5.84
    C       1.8     -8.78     -5.82
    C      4.28     -7.52     -5.62
    H      3.21     -5.67     -5.91
    C      2.96     -9.53      -5.6
    H      0.83     -9.29     -5.89
    C       4.2     -8.91     -5.52
    H      5.26     -7.01     -5.53
    H      2.89     -10.6     -5.48
    H      5.11      -9.5     -5.35
    C    -0.881      -7.6     -6.69
    C    -0.694     -8.43     -7.82
    C     -2.02     -7.77      -5.9
    C     -1.63     -9.41     -8.13
    H     0.188     -8.29     -8.46
    C     -2.95     -8.76     -6.21
    H     -2.19     -7.12     -5.03
    C     -2.76     -9.58     -7.33
    H     -1.48       -10     -9.02
    H     -3.84      -8.9     -5.59
    H      -3.5     -10.3     -7.58
    C      0.71     -5.74     -8.08
    C         2     -5.51      -8.6
    C    -0.407      -5.4     -8.87
    C      2.16     -4.96     -9.87
    H      2.88     -5.76        -8
    C    -0.234     -4.87     -10.2
    H     -1.42     -5.55     -8.47
    C      1.05     -4.66     -10.7
    H      3.17     -4.77     -10.2
    H     -1.12     -4.62     -10.8
    H      1.18     -4.24     -11.7
    C      6.72      0.88      -7.6
    C      7.84     0.703     -8.44
    C      5.92      2.02     -7.76
    C      8.14      1.64     -9.41
    H      8.48     -0.18     -8.31
    C      6.22      2.95     -8.76
    H      5.05      2.18     -7.11
    C      7.33      2.76     -9.58
    H      9.02       1.5     -10.1
    H      5.58      3.83     -8.89
    H      7.56       3.5     -10.4
    C      8.09    -0.707     -5.74
    C      8.61     -1.99     -5.51
    C      8.88     0.407      -5.4
    C      9.88     -2.16     -4.97
    H         8     -2.88     -5.75
    C      10.2     0.237     -4.87
    H      8.49      1.42     -5.56
    C      10.7     -1.05     -4.64
    H      10.3     -3.17     -4.79
    H      10.8      1.12      -4.6
    H      11.7     -1.18     -4.21
    C      5.98     -1.89     -7.38
    C      5.83     -3.15     -6.76
    C      5.82      -1.8     -8.77
    C      5.61     -4.29     -7.52
    H       5.9     -3.24     -5.67
    C       5.6     -2.95     -9.53
    H      5.88    -0.829     -9.27
    C      5.52      -4.2     -8.91
    H      5.52     -5.27     -7.02
    H      5.49     -2.87     -10.6
    H      5.36     -5.11     -9.51
    C      7.64      5.22     -6.64
    C      8.34      4.27     -5.87
    C      8.18      5.62     -7.88
    C      9.55      3.75     -6.33
    H      7.88      3.91     -4.93
    C      9.37      5.06     -8.35
    H      7.64      6.34      -8.5
    C      10.1      4.13     -7.57
    H      10.1      3.02     -5.71
    H      9.75      5.34     -9.34
    H        11      3.69     -7.94
    C      5.27      6.64     -7.58
    C      5.63      7.88     -8.12
    C      4.29      5.87     -8.24
    C      5.13      8.29     -9.35
    H      6.34      8.53     -7.58
    C      3.79      6.29     -9.47
    H      3.93      4.92     -7.83
    C      4.23      7.48       -10
    H      5.44      9.26     -9.77
    H      3.06      5.66       -10
    H      3.85       7.8       -11
    C      6.69      7.55     -5.28
    C      5.89      8.23     -4.34
    C      7.91      8.11     -5.68
    C      6.33      9.44      -3.8
    H      4.93      7.83        -4
    C      8.35      9.31     -5.12
    H      8.54      7.58     -6.41
    C      7.56      9.97     -4.18
    H       5.7      9.97     -3.08
    H      9.32      9.73     -5.43
    H      7.91      10.9     -3.73
    C    -0.661       5.7     -8.08
    C     -1.94      5.49     -8.61
    C     0.459      5.36     -8.87
    C      -2.1      4.97      -9.9
    H     -2.84      5.74     -8.02
    C     0.298      4.84     -10.1
    H      1.47       5.5     -8.45
    C    -0.982      4.64     -10.7
    H     -3.11      4.79     -10.3
    H      1.18      4.57     -10.7
    H     -1.11      4.21     -11.7
    C     0.934      7.57     -6.71
    C     0.748      8.43     -7.81
    C      2.09      7.71     -5.93
    C      1.69      9.41     -8.11
    H    -0.141      8.32     -8.45
    C      3.02      8.71     -6.22
    H      2.27      7.03     -5.09
    C      2.82      9.56      -7.3
    H      1.53      10.1     -8.97
    H      3.91      8.82     -5.59
    H      3.56      10.3     -7.53
    C     -1.84       7.3     -5.95
    C      -3.1      6.69     -5.82
    C     -1.73      8.68     -5.73
    C     -4.22      7.45     -5.53
    H      -3.2       5.6     -5.94
    C     -2.86      9.44     -5.42
    H    -0.747      9.17     -5.79
    C     -4.11      8.83     -5.34
    H      -5.2      6.96     -5.45
    H     -2.76      10.5     -5.24
    H        -5      9.43     -5.11
    C     -7.31      5.95     -1.85
    C     -6.67      5.86      -3.1
    C      -8.7      5.74     -1.77
    C     -7.42      5.62     -4.25
    H     -5.59      5.97     -3.18
    C     -9.43      5.49     -2.92
    H      -9.2      5.77    -0.796
    C      -8.8      5.45     -4.17
    H     -6.92      5.56     -5.22
    H     -10.5      5.33     -2.85
    H     -9.39      5.26     -5.08
    C     -7.59      6.57     0.942
    C     -8.46      7.67     0.807
    C     -7.74      5.72      2.05
    C     -9.45      7.91      1.76
    H     -8.35      8.35   -0.0464
    C     -8.76      5.94      2.98
    H     -7.06      4.88      2.19
    C     -9.61      7.04      2.84
    H     -10.1      8.77      1.64
    H     -8.87      5.25      3.82
    H     -10.4      7.22      3.58
    C     -5.73      8.04    -0.588
    C     -5.59      8.63     -1.85
    C     -5.35      8.77     0.553
    C     -5.09      9.93     -1.97
    H     -5.87      8.08     -2.76
    C     -4.85      10.1      0.43
    H     -5.42      8.31      1.54
    C     -4.72      10.7    -0.833
    H     -4.98      10.4     -2.96
    H     -4.55      10.6      1.33
    H     -4.32      11.7    -0.933
    C      7.32      5.96      1.89
    C      6.72      5.82      3.15
    C      8.71       5.8      1.76
    C      7.51      5.58      4.27
    H      5.63      5.89      3.27
    C      9.49      5.53      2.88
    H      9.18      5.87     0.772
    C       8.9      5.44      4.14
    H      7.04      5.48      5.26
    H      10.6      5.39      2.77
    H      9.52      5.23      5.02
    C      5.73      8.01     0.705
    C      5.51      8.55      1.98
    C      5.43      8.78    -0.434
    C      4.98      9.83      2.11
    H      5.76      7.97      2.88
    C      4.89      10.1    -0.299
    H      5.59      8.35     -1.43
    C      4.66      10.6     0.973
    H       4.8      10.3      3.11
    H      4.63      10.6     -1.19
    H      4.22      11.6      1.08
    C      7.61      6.71    -0.914
    C      8.46      7.83    -0.768
    C      7.76      5.91     -2.06
    C      9.46      8.09      -1.7
    H      8.34      8.49    0.0974
    C      8.76      6.18        -3
    H       7.1      5.05     -2.23
    C      9.63      7.26     -2.82
    H      10.1      8.95     -1.56
    H      8.86      5.54     -3.88
    H      10.4      7.46     -3.55
    C    -0.945      7.58      6.59
    C    -0.817      8.45      7.69
    C     -2.05      7.73      5.74
    C     -1.75      9.47      7.91
    H    0.0258      8.34      8.39
    C     -2.98      8.75      5.95
    H     -2.19      7.06      4.89
    C     -2.83      9.62      7.03
    H     -1.64      10.1      8.76
    H     -3.82      8.86      5.26
    H     -3.56      10.4      7.19
    C      1.86       7.3      5.96
    C      3.11      6.67      5.86
    C      1.78      8.69      5.75
    C      4.26      7.43      5.62
    H       3.2      5.58      5.96
    C      2.93      9.43      5.49
    H     0.799      9.19      5.78
    C      4.17      8.81      5.44
    H      5.24      6.93      5.56
    H      2.85      10.5      5.31
    H      5.08       9.4      5.25
    C     0.591      5.73      8.04
    C      1.86      5.59      8.63
    C    -0.552      5.36      8.77
    C      1.97      5.09      9.92
    H      2.76      5.87      8.07
    C    -0.428      4.86      10.1
    H     -1.54      5.43       8.3
    C     0.836      4.73      10.6
    H      2.97      4.98      10.4
    H     -1.33      4.56      10.6
    H     0.934      4.32      11.7
    C     -5.52      6.26      7.81
    C     -6.47       6.3      8.85
    C     -4.16      6.42      8.13
    C     -6.07      6.52      10.2
    H     -7.54      6.16      8.62
    C     -3.77      6.66      9.44
    H     -3.41      6.39      7.33
    C     -4.72       6.7      10.5
    H     -6.82      6.54        11
    H     -2.71      6.81      9.67
    H     -4.41      6.88      11.5
    C     -7.81      5.53      6.26
    C     -8.85      6.48       6.3
    C     -8.12      4.17      6.42
    C     -10.2      6.08      6.52
    H     -8.62      7.54      6.16
    C     -9.44      3.77      6.66
    H     -7.33      3.41      6.39
    C     -10.5      4.72       6.7
    H       -11      6.82      6.55
    H     -9.67      2.71      6.81
    H     -11.5      4.41      6.88
    C     -6.26      7.82      5.53
    C      -6.3      8.85      6.48
    C     -6.42      8.13      4.17
    C     -6.52      10.2      6.08
    H     -6.17      8.62      7.54
    C     -6.65      9.44      3.77
    H     -6.38      7.33      3.41
    C      -6.7      10.5      4.72
    H     -6.55        11      6.83
    H     -6.81      9.67      2.71
    H     -6.88      11.5      4.41
    C     -7.56     -6.69    -0.934
    C     -8.42     -7.79    -0.734
    C     -7.71     -5.91     -2.09
    C      -9.4      -8.1     -1.67
    H      -8.3     -8.42     0.158
    C     -8.71     -6.22     -3.01
    H     -7.04     -5.06     -2.27
    C     -9.55     -7.31     -2.81
    H     -10.1     -8.97     -1.51
    H     -8.83      -5.6     -3.91
    H     -10.3     -7.55     -3.54
    C      -7.3     -5.93      1.82
    C     -6.68     -5.81      3.08
    C     -8.69     -5.71      1.72
    C     -7.43     -5.52      4.21
    H      -5.6     -5.95      3.17
    C     -9.43     -5.43      2.86
    H     -9.18     -5.77     0.745
    C     -8.81     -5.35      4.11
    H     -6.94     -5.44      5.19
    H     -10.5     -5.27      2.78
    H     -9.41     -5.13      5.01
    C      -5.7     -8.08     0.665
    C     -5.49      -8.6      1.95
    C     -5.36     -8.86    -0.457
    C     -4.97     -9.89       2.1
    H     -5.75     -8.01      2.84
    C     -4.85     -10.1    -0.295
    H     -5.51     -8.45     -1.47
    C     -4.64     -10.7     0.987
    H      -4.8     -10.3      3.11
    H     -4.59     -10.7     -1.18
    H     -4.22     -11.7      1.11
    C     -8.04    -0.603      5.73
    C     -8.65     -1.86      5.59
    C     -8.77     0.541      5.36
    C     -9.95     -1.97      5.09
    H      -8.1     -2.77      5.87
    C     -10.1     0.429      4.85
    H      -8.3      1.53      5.44
    C     -10.7    -0.829      4.72
    H     -10.4     -2.96      4.98
    H     -10.6      1.33      4.55
    H     -11.7    -0.922      4.31
    C     -5.95     -1.85      7.31
    C     -5.74     -1.76       8.7
    C     -5.86      -3.1      6.67
    C      -5.5     -2.92      9.44
    H     -5.78    -0.789       9.2
    C     -5.62     -4.25      7.42
    H     -5.97     -3.18      5.59
    C     -5.45     -4.16      8.81
    H     -5.34     -2.85      10.5
    H     -5.56     -5.22      6.92
    H     -5.26     -5.07      9.39
    C     -6.58     0.931       7.6
    C     -7.67     0.806      8.48
    C     -5.73      2.04      7.74
    C      -7.9      1.77      9.46
    H     -8.36   -0.0425      8.38
    C     -5.93      2.97      8.76
    H     -4.89      2.18      7.05
    C     -7.03      2.85      9.61
    H     -8.77      1.67      10.1
    H     -5.24      3.81      8.86
    H     -7.21       3.6      10.4
    C     -1.86     -7.35      5.94
    C     -3.12     -6.74      5.79
    C     -1.77     -8.75      5.77
    C     -4.26     -7.51      5.57
    H     -3.22     -5.65      5.87
    C     -2.91     -9.51      5.53
    H     -0.79     -9.24      5.83
    C     -4.16      -8.9      5.45
    H     -5.24     -7.02      5.48
    H     -2.82     -10.6      5.41
    H     -5.06      -9.5      5.28
    C     0.922      -7.6      6.68
    C     0.745     -8.44      7.79
    C      2.07     -7.75      5.88
    C      1.68     -9.42      8.09
    H    -0.138     -8.32      8.43
    C      2.99     -8.76      6.17
    H      2.23      -7.1      5.02
    C       2.8     -9.59      7.27
    H      1.53     -10.1      8.96
    H      3.87     -8.89      5.53
    H      3.53     -10.4       7.5
    C    -0.658     -5.73      8.04
    C     -1.94      -5.5      8.56
    C     0.462      -5.4      8.83
    C      -2.1     -4.97      9.84
    H     -2.83     -5.74      7.97
    C     0.299     -4.87      10.1
    H      1.47     -5.55      8.42
    C    -0.983     -4.65      10.6
    H     -3.11      -4.8      10.2
    H      1.18     -4.61      10.7
    H     -1.11     -4.22      11.6
    C      5.25     -6.67      7.56
    C      4.29      -5.9      8.23
    C      5.64     -7.91      8.09
    C      3.78     -6.34      9.46
    H      3.93     -4.96      7.81
    C      5.12     -8.35       9.3
    H      6.35     -8.54      7.54
    C      4.21     -7.55        10
    H      3.06     -5.72        10
    H      5.43     -9.32      9.71
    H      3.81     -7.89        11
    C      6.68     -7.59      5.23
    C      7.92     -8.15       5.6
    C      5.89     -8.26      4.27
    C      8.33     -9.36      5.06
    H      8.56     -7.62      6.31
    C      6.31     -9.48      3.74
    H      4.94     -7.85      3.92
    C      7.52       -10      4.15
    H       9.3     -9.79      5.37
    H      5.68       -10      3.02
    H      7.85       -11      3.74
    C      7.62     -5.29      6.61
    C      8.32     -4.35      5.83
    C      8.17     -5.69      7.84
    C      9.52     -3.81      6.29
    H      7.88        -4      4.88
    C      9.36     -5.12      8.31
    H      7.64     -6.42      8.46
    C        10     -4.18      7.53
    H      10.1     -3.08      5.67
    H      9.75     -5.42      9.29
    H        11     -3.73       7.9
    C      5.74     -8.07    -0.736
    C      5.52     -8.59     -2.02
    C      5.42     -8.84     0.394
    C      4.98     -9.87     -2.16
    H      5.77     -8.01     -2.91
    C      4.89     -10.1     0.244
    H      5.59     -8.43       1.4
    C      4.65     -10.6     -1.03
    H       4.8     -10.3     -3.16
    H      4.63     -10.7      1.13
    H      4.21     -11.6     -1.15
    C      7.35        -6     -1.92
    C      6.75     -5.86     -3.19
    C      8.74     -5.87      -1.8
    C      7.54     -5.63     -4.31
    H      5.66     -5.91      -3.3
    C      9.52      -5.6     -2.93
    H      9.22     -5.95     -0.82
    C      8.93     -5.49     -4.18
    H      7.07     -5.55      -5.3
    H      10.6     -5.47     -2.82
    H      9.54      -5.3     -5.07
    C      7.61     -6.74     0.885
    C      8.45     -7.86     0.731
    C      7.76     -5.94      2.03
    C      9.44     -8.14      1.67
    H      8.33     -8.52     -0.14
    C      8.76     -6.23      2.96
    H       7.1     -5.09       2.2
    C      9.61     -7.31      2.78
    H      10.1     -9.02      1.53
    H      8.88     -5.58      3.84
    H      10.4     -7.53      3.52
    C      6.73    -0.927      7.56
    C      7.83    -0.747      8.43
    C      5.94     -2.08      7.71
    C      8.11     -1.68      9.42
    H      8.47     0.136      8.32
    C      6.22     -3.01      8.71
    H      5.09     -2.26      7.04
    C       7.3     -2.81      9.57
    H      8.96     -1.53      10.1
    H      5.59      -3.9      8.81
    H      7.52     -3.55      10.4
    C      8.08     0.667       5.7
    C      8.61      1.95       5.5
    C      8.86    -0.454      5.37
    C      9.89       2.1      4.97
    H      8.02      2.84      5.75
    C      10.1    -0.294      4.84
    H      8.45     -1.46      5.51
    C      10.7     0.986      4.64
    H      10.3      3.11       4.8
    H      10.7     -1.18      4.57
    H      11.7      1.11       4.2
    C      5.97      1.84      7.31
    C      5.83      3.09      6.69
    C      5.73      1.73      8.69
    C      5.54      4.22      7.45
    H      5.94      3.19       5.6
    C      5.42      2.86      9.44
    H      5.79      0.75      9.18
    C      5.34      4.11      8.83
    H      5.45       5.2      6.96
    H      5.22      2.76      10.5
    H       5.1         5      9.42
       676
untitled
   Au     -4.66     -4.73     -4.72
   Au    0.0244     -5.78   -0.0221
   Au    0.0265     -2.06   -0.0233
   Au      2.06     -2.06     -2.06
   Au   0.00628     -4.02     -2.11
   Au     -2.07     -2.12     -2.12
   Au   -0.0171     -6.92     -2.52
   Au   -0.0558     -4.68      -4.8
   Au      2.71     -4.64     -2.79
   Au     -3.11     -4.69     -2.53
    S      2.46      -7.2     -2.67
    S     -2.54     -7.39      -2.4
    P        -6     -6.03     -6.04
    P     0.407     -6.33     -6.34
    P      6.35    -0.407     -6.33
    P      6.06      5.97     -6.02
    P     -6.29     0.363     -6.32
    P     -6.28     -6.35     0.346
    P      6.33     -6.34    -0.412
    P      6.04     -6.02      5.99
    P    -0.344      6.27     -6.34
    P      6.35     0.351      6.27
    P     0.348      6.29      6.29
    P     -6.04      6.05      6.05
    P    -0.365     -6.32      6.31
    P     -6.29    -0.346      6.29
    P     -6.29      6.29    -0.341
    P      6.31      6.29     0.373
   Au     -4.73      4.73      4.73
   Au     -5.73   -0.0299   -0.0167
   Au     -2.01   -0.0284    -0.023
   Au     -2.01     -2.05      2.01
   Au     -3.96  -0.00406      2.03
   Au     -2.11      2.11      2.11
   Au     -6.99     -0.15      2.39
   Au     -4.75     0.054      4.61
   Au     -4.59     -2.78      2.67
   Au     -4.69      2.53      3.15
    S     -7.06     -2.55      2.36
    S      -7.2      2.27      2.45
   Au      4.72      4.67      -4.7
   Au    0.0169      5.73   -0.0328
   Au    0.0237      2.01   -0.0284
   Au     -2.01      2.01     -2.05
   Au    0.0469      3.97     -2.11
   Au      2.12      2.07     -2.12
   Au    0.0721      6.87     -2.52
   Au     0.114      4.62      -4.8
   Au     -2.68      4.59     -2.78
   Au      3.17      4.64     -2.52
    S     -2.37      7.06     -2.55
    S      2.45      7.19     -2.39
   Au      4.71     -4.71      4.67
   Au      5.79    -0.024   -0.0258
   Au      2.06   -0.0236   -0.0261
   Au      2.05      2.01      2.01
   Au      4.01   -0.0222      2.02
   Au      2.12     -2.12      2.07
   Au      7.07    0.0705      2.37
   Au      4.81    -0.115      4.61
   Au      4.64      2.76      2.66
   Au       4.7     -2.53      3.11
    S      7.13      2.42      2.29
    S       7.1     -2.25      2.31
   Au   0.00461      3.97      2.05
   Au   -0.0459       6.9      2.45
   Au   -0.0559      4.61      4.75
   Au       2.7      4.61      2.73
   Au     -3.15      4.69      2.53
    S      2.45      7.14      2.62
    S     -2.52       7.2      2.22
   Au      4.02   -0.0283     -2.08
   Au      7.08    -0.121     -2.41
   Au       4.8    0.0521     -4.67
   Au      4.65     -2.79     -2.71
   Au       4.7      2.48     -3.16
    S      7.07     -2.37     -2.31
    S      7.05      2.15     -2.41
   Au    0.0429     -4.02      2.06
   Au    0.0771     -6.93      2.47
   Au     0.101     -4.66      4.75
   Au     -2.66     -4.64      2.76
   Au      3.17      -4.7      2.47
    S     -2.43     -7.13      2.59
    S      2.47     -7.31      2.34
   Au     -3.96   -0.0203     -2.07
   Au     -7.04    0.0854     -2.38
   Au     -4.75    -0.102     -4.67
   Au     -4.61      2.73      -2.7
   Au     -4.65     -2.53     -3.15
    S      -7.1      2.46     -2.36
    S     -7.38     -2.36     -2.52
   Au    0.0247   -0.0249     -5.78
   Au    0.0239   -0.0261     -2.06
   Au     -2.06   -0.0423     -4.02
   Au     -2.47   -0.0642     -6.92
   Au     -2.76      2.66     -4.64
   Au     -2.48     -3.16      -4.7
    S     -2.63      2.41      -7.2
    S     -2.34     -2.56     -7.43
   Au    0.0324   -0.0201      5.73
   Au    0.0291   -0.0233      2.01
   Au   0.00344      2.03      3.96
   Au     0.153      2.39      6.98
   Au      2.78      2.67      4.58
   Au     -2.52      3.16      4.69
    S      2.59      2.36      7.11
    S     -2.35      2.36       7.2
   Au      2.11  -0.00635     -4.02
   Au      2.52    0.0301     -6.93
   Au      2.79     -2.71     -4.65
   Au      2.52      3.12     -4.69
    S      2.63     -2.46     -7.15
    S      2.41      2.39     -7.35
   Au    0.0227     -2.07      3.96
   Au   -0.0703     -2.39      7.04
   Au     -2.74      -2.7      4.61
   Au      2.52     -3.17      4.65
    S     -2.41     -2.33      7.07
    S       2.3     -2.44       7.1
   Au     -2.05  -0.00473      3.97
   Au     -2.45    0.0527       6.9
   Au    0.0196      2.02     -4.01
   Au    -0.074      2.36     -7.06
   Au      2.11   -0.0481      3.97
   Au      2.53   -0.0729      6.87
   Au    0.0307     -2.08     -4.01
   Au     0.126      -2.4     -7.08
   Au     -3.97     -2.11   -0.0447
   Au     -6.86     -2.53   -0.0587
   Au     -4.62     -4.81    -0.116
   Au     -2.02     -4.01   -0.0182
   Au     -2.36     -7.06    0.0774
   Au     -2.03      3.96  -0.00411
   Au     -2.38      6.98    -0.145
   Au     -4.61      4.75    0.0565
   Au      2.07      3.96   -0.0228
   Au      2.39      7.04    0.0594
   Au      4.66      4.74    -0.111
   Au      2.08     -4.01   -0.0293
   Au       2.4     -7.08    -0.117
   Au      4.67     -4.79    0.0568
   Au     -3.97      2.05  -0.00473
   Au      -6.9      2.45    0.0475
   Au      4.02      2.06   -0.0452
   Au      6.93      2.47   -0.0707
   Au      4.03     -2.11  -0.00431
   Au      6.93     -2.52    0.0297
    C     -7.57     -5.27     -6.67
    C     -8.26     -4.32      -5.9
    C     -8.12     -5.66     -7.91
    C     -9.47     -3.79     -6.35
    H     -7.81     -3.96     -4.96
    C     -9.32      -5.1     -8.36
    H     -7.59     -6.38     -8.54
    C       -10     -4.18     -7.57
    H       -10     -3.06     -5.73
    H     -9.72      -5.4     -9.34
    H       -11     -3.75     -7.92
    C     -5.22     -6.68     -7.61
    C     -5.59     -7.91     -8.16
    C     -4.26     -5.89     -8.29
    C     -5.06     -8.34     -9.38
    H     -6.32     -8.55     -7.63
    C     -3.74     -6.32     -9.51
    H     -3.92     -4.94     -7.87
    C     -4.14     -7.54     -10.1
    H     -5.36      -9.3      -9.8
    H     -3.02     -5.68       -10
    H     -3.72     -7.87       -11
    C     -6.63     -7.61     -5.28
    C     -5.85     -8.29     -4.33
    C     -7.87     -8.16     -5.67
    C     -6.29      -9.5      -3.8
    H     -4.89     -7.88     -3.98
    C      -8.3     -9.37     -5.12
    H      -8.5     -7.64      -6.4
    C     -7.51       -10     -4.19
    H     -5.66       -10     -3.08
    H     -9.27     -9.78     -5.42
    H     -7.86       -11     -3.76
    C     -6.63    -0.916     -7.59
    C     -7.74    -0.711     -8.42
    C     -5.83     -2.06     -7.77
    C     -8.08     -1.64     -9.39
    H     -8.37     0.179     -8.28
    C     -6.16     -2.98     -8.76
    H     -4.97     -2.23     -7.12
    C     -7.29     -2.78     -9.56
    H     -8.97     -1.49       -10
    H     -5.54     -3.88     -8.91
    H     -7.56     -3.53     -10.3
    C     -8.04     0.654     -5.73
    C     -8.56      1.94     -5.49
    C     -8.83    -0.462     -5.38
    C     -9.83       2.1     -4.96
    H     -7.96      2.82     -5.73
    C     -10.1     -0.29     -4.87
    H     -8.43     -1.48     -5.53
    C     -10.6     0.992     -4.66
    H     -10.2      3.11     -4.77
    H     -10.7     -1.17     -4.62
    H     -11.6      1.13     -4.25
    C     -5.93      1.83     -7.39
    C     -5.79      3.07     -6.75
    C     -5.75      1.76     -8.79
    C     -5.57      4.23     -7.49
    H     -5.88      3.14     -5.66
    C     -5.53      2.93     -9.52
    H      -5.8     0.794     -9.31
    C     -5.46      4.17     -8.88
    H     -5.49       5.2     -6.97
    H     -5.41      2.87     -10.6
    H      -5.3      5.08     -9.46
    C      1.88     -7.39     -5.98
    C      3.13     -6.76     -5.84
    C       1.8     -8.79     -5.82
    C      4.28     -7.51     -5.62
    H      3.21     -5.67     -5.91
    C      2.96     -9.53      -5.6
    H     0.831      -9.3     -5.89
    C       4.2      -8.9     -5.52
    H      5.25     -7.01     -5.53
    H      2.89     -10.6     -5.48
    H      5.11      -9.5     -5.35
    C    -0.881      -7.6     -6.69
    C     -0.69     -8.43     -7.81
    C     -2.02     -7.77     -5.89
    C     -1.63      -9.4     -8.13
    H     0.194     -8.29     -8.45
    C     -2.95     -8.76     -6.21
    H     -2.19     -7.12     -5.03
    C     -2.76     -9.57     -7.33
    H     -1.48       -10     -9.02
    H     -3.84      -8.9     -5.59
    H      -3.5     -10.3     -7.59
    C     0.707     -5.74     -8.08
    C      1.99     -5.51     -8.59
    C    -0.408      -5.4     -8.87
    C      2.16     -4.96     -9.87
    H      2.88     -5.76        -8
    C    -0.234     -4.87     -10.2
    H     -1.42     -5.54     -8.48
    C      1.05     -4.66     -10.7
    H      3.17     -4.77     -10.2
    H     -1.11     -4.62     -10.8
    H      1.19     -4.24     -11.7
    C      6.72      0.88      -7.6
    C      7.84     0.702     -8.43
    C      5.92      2.02     -7.76
    C      8.14      1.64     -9.41
    H      8.48    -0.181     -8.31
    C      6.22      2.95     -8.76
    H      5.05      2.18     -7.11
    C      7.33      2.76     -9.58
    H      9.02       1.5     -10.1
    H      5.58      3.83     -8.89
    H      7.56       3.5     -10.4
    C      8.09    -0.706     -5.74
    C      8.61     -1.99     -5.51
    C      8.88     0.408      -5.4
    C      9.88     -2.16     -4.97
    H         8     -2.88     -5.75
    C      10.2     0.236     -4.87
    H      8.49      1.42     -5.56
    C      10.7     -1.05     -4.64
    H      10.3     -3.17     -4.79
    H      10.8      1.12      -4.6
    H      11.7     -1.18     -4.21
    C      5.98     -1.89     -7.38
    C      5.83     -3.15     -6.76
    C      5.82      -1.8     -8.77
    C      5.61     -4.29     -7.52
    H       5.9     -3.24     -5.67
    C       5.6     -2.96     -9.53
    H      5.88    -0.829     -9.27
    C      5.52      -4.2     -8.91
    H      5.52     -5.27     -7.02
    H      5.49     -2.88     -10.6
    H      5.36     -5.11     -9.51
    C      7.64      5.22     -6.64
    C      8.34      4.27     -5.87
    C      8.18      5.62     -7.87
    C      9.55      3.75     -6.33
    H      7.88      3.91     -4.93
    C      9.37      5.05     -8.35
    H      7.64      6.34      -8.5
    C      10.1      4.13     -7.57
    H      10.1      3.02     -5.71
    H      9.75      5.34     -9.34
    H        11      3.68     -7.94
    C      5.27      6.64     -7.58
    C      5.63      7.88     -8.11
    C      4.29      5.87     -8.24
    C      5.13      8.29     -9.35
    H      6.34      8.53     -7.57
    C      3.79      6.29     -9.47
    H      3.93      4.92     -7.83
    C      4.23      7.48       -10
    H      5.44      9.25     -9.77
    H      3.06      5.66       -10
    H      3.86      7.79       -11
    C      6.69      7.55     -5.28
    C      5.89      8.23     -4.34
    C      7.91      8.11     -5.68
    C      6.33      9.44     -3.81
    H      4.93      7.83        -4
    C      8.35      9.31     -5.12
    H      8.54      7.59     -6.42
    C      7.56      9.97     -4.18
    H       5.7      9.97     -3.08
    H      9.32      9.73     -5.43
    H      7.92      10.9     -3.73
    C    -0.662       5.7     -8.08
    C     -1.95      5.49     -8.61
    C     0.458      5.36     -8.87
    C      -2.1      4.97      -9.9
    H     -2.84      5.74     -8.03
    C     0.298      4.84     -10.1
    H      1.47       5.5     -8.45
    C    -0.981      4.64     -10.7
    H     -3.11      4.79     -10.3
    H      1.18      4.57     -10.7
    H     -1.11      4.21     -11.7
    C     0.933      7.57     -6.71
    C     0.748      8.43     -7.81
    C      2.09      7.71     -5.93
    C      1.69      9.41     -8.11
    H     -0.14      8.32     -8.45
    C      3.02      8.71     -6.22
    H      2.27      7.03     -5.09
    C      2.82      9.56      -7.3
    H      1.54      10.1     -8.97
    H      3.91      8.82     -5.59
    H      3.56      10.3     -7.53
    C     -1.84       7.3     -5.95
    C      -3.1      6.69     -5.82
    C     -1.73      8.68     -5.73
    C     -4.22      7.45     -5.53
    H      -3.2       5.6     -5.94
    C     -2.86      9.44     -5.42
    H    -0.747      9.17     -5.79
    C     -4.11      8.83     -5.34
    H      -5.2      6.96     -5.45
    H     -2.76      10.5     -5.24
    H        -5      9.43     -5.11
    C     -7.31      5.95     -1.85
    C     -6.67      5.86      -3.1
    C      -8.7      5.74     -1.77
    C     -7.42      5.62     -4.25
    H     -5.59      5.97     -3.18
    C     -9.44      5.49     -2.93
    H      -9.2      5.77    -0.797
    C      -8.8      5.45     -4.17
    H     -6.92      5.56     -5.22
    H     -10.5      5.33     -2.85
    H     -9.39      5.26     -5.08
    C     -7.59      6.57     0.942
    C     -8.46      7.67     0.806
    C     -7.74      5.72      2.05
    C     -9.45      7.91      1.75
    H     -8.35      8.35   -0.0474
    C     -8.76      5.94      2.98
    H     -7.06      4.88      2.19
    C      -9.6      7.04      2.84
    H     -10.1      8.77      1.64
    H     -8.87      5.25      3.82
    H     -10.4      7.22      3.58
    C     -5.73      8.04    -0.587
    C     -5.59      8.63     -1.85
    C     -5.35      8.78     0.554
    C     -5.09      9.93     -1.97
    H     -5.87      8.08     -2.76
    C     -4.85      10.1      0.43
    H     -5.42      8.31      1.55
    C     -4.72      10.7    -0.833
    H     -4.98      10.4     -2.96
    H     -4.55      10.6      1.33
    H     -4.32      11.7    -0.934
    C      7.31      5.96      1.89
    C      6.72      5.82      3.16
    C       8.7      5.81      1.76
    C      7.52      5.58      4.28
    H      5.63      5.89      3.28
    C      9.49      5.53      2.88
    H      9.17      5.88     0.771
    C       8.9      5.43      4.14
    H      7.05      5.48      5.27
    H      10.6      5.39      2.76
    H      9.52      5.23      5.02
    C      5.73      8.01     0.709
    C      5.52      8.55      1.99
    C      5.43      8.78    -0.431
    C      4.98      9.84      2.11
    H      5.76      7.97      2.88
    C      4.89      10.1    -0.299
    H      5.59      8.35     -1.43
    C      4.66      10.6     0.972
    H       4.8      10.3      3.11
    H      4.63      10.6      -1.2
    H      4.22      11.6      1.08
    C      7.61      6.72    -0.913
    C      8.46      7.83    -0.773
    C      7.76      5.92     -2.06
    C      9.47      8.09     -1.71
    H      8.35      8.51      0.09
    C      8.76      6.18        -3
    H       7.1      5.06     -2.22
    C      9.63      7.25     -2.82
    H      10.1      8.95     -1.57
    H      8.86      5.54     -3.88
    H      10.4      7.45     -3.55
    C    -0.945      7.58      6.59
    C    -0.817      8.45      7.69
    C     -2.05      7.73      5.74
    C     -1.75      9.47      7.91
    H    0.0268      8.34      8.39
    C     -2.98      8.75      5.95
    H     -2.19      7.06      4.89
    C     -2.83      9.62      7.03
    H     -1.64      10.1      8.76
    H     -3.82      8.86      5.26
    H     -3.56      10.4       7.2
    C      1.86       7.3      5.96
    C      3.11      6.67      5.86
    C      1.78      8.69      5.75
    C      4.26      7.43      5.62
    H       3.2      5.58      5.96
    C      2.93      9.43      5.49
    H     0.799      9.19      5.78
    C      4.17      8.81      5.44
    H      5.24      6.93      5.56
    H      2.85      10.5      5.31
    H      5.08       9.4      5.25
    C      0.59      5.73      8.04
    C      1.86      5.59      8.63
    C    -0.552      5.35      8.77
    C      1.97       5.1      9.92
    H      2.76      5.87      8.07
    C    -0.428      4.86      10.1
    H     -1.54      5.43       8.3
    C     0.836      4.73      10.6
    H      2.97      4.98      10.4
    H     -1.32      4.56      10.6
    H     0.935      4.32      11.7
    C     -5.52      6.26      7.81
    C     -6.47       6.3      8.85
    C     -4.16      6.42      8.13
    C     -6.07      6.52      10.2
    H     -7.54      6.15      8.62
    C     -3.77      6.66      9.44
    H     -3.41      6.38      7.33
    C     -4.72      6.71      10.5
    H     -6.82      6.54        11
    H     -2.71      6.81      9.67
    H     -4.41      6.88      11.5
    C     -7.81      5.53      6.26
    C     -8.85      6.48       6.3
    C     -8.12      4.17      6.43
    C     -10.2      6.08      6.52
    H     -8.62      7.54      6.16
    C     -9.44      3.77      6.66
    H     -7.33      3.41      6.39
    C     -10.5      4.72       6.7
    H       -11      6.82      6.55
    H     -9.67      2.71      6.81
    H     -11.5      4.41      6.87
    C     -6.26      7.82      5.53
    C     -6.31      8.85      6.48
    C     -6.42      8.13      4.17
    C     -6.52      10.2      6.08
    H     -6.17      8.62      7.54
    C     -6.65      9.44      3.77
    H     -6.38      7.33      3.41
    C      -6.7      10.5      4.72
    H     -6.55        11      6.83
    H     -6.81      9.67      2.71
    H     -6.88      11.5      4.41
    C     -7.56     -6.69    -0.934
    C     -8.41     -7.79     -0.73
    C     -7.71      -5.9     -2.09
    C      -9.4      -8.1     -1.66
    H      -8.3     -8.42     0.164
    C     -8.71     -6.21     -3.01
    H     -7.05     -5.05     -2.27
    C     -9.55     -7.31     -2.81
    H       -10     -8.97      -1.5
    H     -8.83      -5.6     -3.91
    H     -10.3     -7.56     -3.54
    C      -7.3     -5.93      1.82
    C     -6.68      -5.8      3.07
    C     -8.69     -5.71      1.72
    C     -7.43     -5.52      4.21
    H      -5.6     -5.95      3.17
    C     -9.43     -5.43      2.87
    H     -9.19     -5.77     0.744
    C     -8.81     -5.35      4.11
    H     -6.93     -5.44      5.18
    H     -10.5     -5.28      2.79
    H      -9.4     -5.14      5.01
    C      -5.7     -8.08     0.664
    C     -5.48      -8.6      1.95
    C     -5.36     -8.86    -0.458
    C     -4.96     -9.89       2.1
    H     -5.74     -8.01      2.84
    C     -4.85     -10.1    -0.295
    H     -5.51     -8.46     -1.47
    C     -4.64     -10.7     0.987
    H      -4.8     -10.3      3.11
    H     -4.59     -10.7     -1.18
    H     -4.22     -11.7      1.12
    C     -8.04    -0.605      5.73
    C     -8.65     -1.87      5.59
    C     -8.77      0.54      5.36
    C     -9.95     -1.97      5.09
    H      -8.1     -2.78      5.87
    C     -10.1     0.429      4.85
    H      -8.3      1.53      5.44
    C     -10.7    -0.828      4.72
    H     -10.4     -2.96      4.98
    H     -10.6      1.33      4.55
    H     -11.7     -0.92       4.3
    C     -5.95     -1.85      7.31
    C     -5.74     -1.76      8.69
    C     -5.86      -3.1      6.67
    C      -5.5     -2.92      9.44
    H     -5.78    -0.789       9.2
    C     -5.62     -4.25      7.43
    H     -5.97     -3.18      5.59
    C     -5.45     -4.16      8.81
    H     -5.34     -2.84      10.5
    H     -5.56     -5.22      6.92
    H     -5.26     -5.07      9.39
    C     -6.58     0.931       7.6
    C     -7.67     0.807      8.48
    C     -5.73      2.03      7.74
    C      -7.9      1.77      9.46
    H     -8.37   -0.0401      8.38
    C     -5.93      2.97      8.76
    H     -4.89      2.18      7.05
    C     -7.03      2.85      9.61
    H     -8.77      1.67      10.1
    H     -5.24      3.81      8.86
    H     -7.21       3.6      10.4
    C     -1.87     -7.35      5.94
    C     -3.12     -6.74      5.79
    C     -1.77     -8.74      5.77
    C     -4.26     -7.51      5.57
    H     -3.23     -5.65      5.87
    C     -2.91     -9.51      5.53
    H     -0.79     -9.24      5.83
    C     -4.16      -8.9      5.45
    H     -5.24     -7.02      5.48
    H     -2.82     -10.6      5.41
    H     -5.06      -9.5      5.28
    C     0.922      -7.6      6.68
    C     0.746     -8.44      7.79
    C      2.07     -7.75      5.88
    C      1.68     -9.42      8.09
    H    -0.136     -8.32      8.44
    C      2.99     -8.76      6.17
    H      2.23      -7.1      5.02
    C       2.8     -9.59      7.27
    H      1.54     -10.1      8.96
    H      3.87     -8.89      5.53
    H      3.53     -10.4       7.5
    C    -0.658     -5.73      8.04
    C     -1.94      -5.5      8.56
    C     0.462      -5.4      8.83
    C      -2.1     -4.97      9.84
    H     -2.83     -5.74      7.97
    C     0.299     -4.87      10.1
    H      1.47     -5.55      8.42
    C    -0.983     -4.65      10.6
    H     -3.11      -4.8      10.2
    H      1.18     -4.61      10.7
    H     -1.11     -4.22      11.6
    C      5.25     -6.67      7.56
    C      4.29      -5.9      8.23
    C      5.64     -7.91      8.09
    C      3.78     -6.34      9.46
    H      3.92     -4.96      7.81
    C      5.12     -8.35       9.3
    H      6.35     -8.54      7.54
    C      4.21     -7.55        10
    H      3.06     -5.72        10
    H      5.43     -9.32      9.71
    H      3.81     -7.89        11
    C      6.68     -7.59      5.23
    C      7.92     -8.14       5.6
    C      5.89     -8.26      4.27
    C      8.33     -9.36      5.07
    H      8.56     -7.61      6.31
    C      6.31     -9.48      3.74
    H      4.93     -7.85      3.92
    C      7.52       -10      4.15
    H       9.3     -9.79      5.37
    H      5.68       -10      3.02
    H      7.84       -11      3.74
    C      7.63     -5.29      6.61
    C      8.32     -4.35      5.83
    C      8.17     -5.69      7.84
    C      9.52     -3.81      6.29
    H      7.88        -4      4.88
    C      9.36     -5.13      8.31
    H      7.64     -6.43      8.46
    C        10     -4.18      7.53
    H      10.1     -3.08      5.67
    H      9.75     -5.42      9.29
    H        11     -3.73      7.91
    C      5.74     -8.07    -0.739
    C      5.52     -8.59     -2.02
    C      5.42     -8.84     0.391
    C      4.98     -9.88     -2.16
    H      5.77     -8.01     -2.92
    C      4.89     -10.1     0.244
    H      5.59     -8.43      1.39
    C      4.65     -10.6     -1.03
    H       4.8     -10.3     -3.16
    H      4.63     -10.7      1.13
    H      4.21     -11.6     -1.15
    C      7.34        -6     -1.92
    C      6.75     -5.86     -3.19
    C      8.73     -5.87      -1.8
    C      7.55     -5.63     -4.32
    H      5.66     -5.91     -3.31
    C      9.52      -5.6     -2.92
    H      9.21     -5.96    -0.819
    C      8.93     -5.49     -4.18
    H      7.08     -5.54     -5.31
    H      10.6     -5.47     -2.81
    H      9.55     -5.29     -5.07
    C      7.61     -6.75     0.884
    C      8.46     -7.87     0.735
    C      7.76     -5.95      2.03
    C      9.45     -8.14      1.68
    H      8.34     -8.53    -0.134
    C      8.76     -6.23      2.96
    H       7.1     -5.09       2.2
    C      9.62     -7.31      2.78
    H      10.1     -9.02      1.54
    H      8.88     -5.58      3.84
    H      10.4     -7.52      3.52
    C      6.73    -0.927      7.56
    C      7.83    -0.748      8.43
    C      5.94     -2.08      7.71
    C      8.11     -1.68      9.42
    H      8.48     0.135      8.32
    C      6.23     -3.01      8.71
    H      5.09     -2.26      7.04
    C       7.3     -2.81      9.57
    H      8.96     -1.53      10.1
    H      5.59      -3.9      8.81
    H      7.52     -3.55      10.4
    C      8.08     0.668       5.7
    C      8.61      1.95       5.5
    C      8.86    -0.454      5.37
    C      9.89       2.1      4.97
    H      8.02      2.84      5.75
    C      10.1    -0.294      4.84
    H      8.45     -1.46      5.51
    C      10.7     0.986      4.63
    H      10.3      3.11       4.8
    H      10.7     -1.18      4.57
    H      11.7      1.11       4.2
    C      5.97      1.84      7.31
    C      5.83      3.09      6.69
    C      5.73      1.73      8.69
    C      5.54      4.23      7.45
    H      5.94      3.19       5.6
    C      5.41      2.86      9.44
    H      5.79      0.75      9.18
    C      5.34      4.11      8.83
    H      5.45       5.2      6.96
    H      5.22      2.76      10.5
    H       5.1         5      9.42
       676
untitled
   Au     -4.66     -4.73     -4.72
   Au    0.0245     -5.78   -0.0219
   Au    0.0264     -2.06   -0.0233
   Au      2.06     -2.06     -2.06
   Au   0.00646     -4.02     -2.11
   Au     -2.07     -2.12     -2.12
   Au   -0.0155     -6.92     -2.52
   Au   -0.0558     -4.68      -4.8
   Au      2.71     -4.64     -2.79
   Au      -3.1     -4.69     -2.53
    S      2.45      -7.2     -2.67
    S     -2.55     -7.41     -2.41
    P        -6     -6.03     -6.04
    P     0.406     -6.33     -6.34
    P      6.35    -0.407     -6.33
    P      6.06      5.96     -6.02
    P     -6.29     0.362     -6.32
    P     -6.28     -6.35     0.345
    P      6.33     -6.35    -0.413
    P      6.04     -6.02      5.99
    P    -0.344      6.27     -6.34
    P      6.35     0.352      6.27
    P     0.348      6.29      6.29
    P     -6.04      6.05      6.05
    P    -0.365     -6.32      6.31
    P     -6.29    -0.346      6.29
    P     -6.29      6.29    -0.341
    P      6.31      6.29     0.374
   Au     -4.73      4.73      4.73
   Au     -5.73   -0.0296   -0.0164
   Au     -2.01   -0.0284   -0.0231
   Au     -2.01     -2.05      2.01
   Au     -3.96  -0.00405      2.03
   Au     -2.11      2.11      2.11
   Au     -6.99    -0.151      2.39
   Au     -4.75    0.0537      4.61
   Au     -4.59     -2.78      2.67
   Au     -4.69      2.53      3.15
    S     -7.06     -2.55      2.35
    S      -7.2      2.27      2.45
   Au      4.72      4.67      -4.7
   Au    0.0169      5.73   -0.0329
   Au    0.0237      2.01   -0.0284
   Au     -2.01      2.01     -2.05
   Au    0.0469      3.97     -2.11
   Au      2.12      2.07     -2.12
   Au    0.0726      6.87     -2.52
   Au     0.114      4.62      -4.8
   Au     -2.67      4.59     -2.78
   Au      3.17      4.64     -2.52
    S     -2.37      7.06     -2.55
    S      2.45      7.19     -2.39
   Au      4.72     -4.71      4.67
   Au      5.79    -0.024    -0.026
   Au      2.06   -0.0236   -0.0262
   Au      2.05      2.01      2.01
   Au      4.01   -0.0225      2.02
   Au      2.12     -2.12      2.07
   Au      7.07    0.0675      2.37
   Au      4.81    -0.115      4.61
   Au      4.64      2.76      2.66
   Au       4.7     -2.53      3.12
    S      7.13      2.42      2.29
    S      7.08     -2.25       2.3
   Au   0.00461      3.97      2.05
   Au   -0.0457       6.9      2.45
   Au   -0.0561      4.61      4.75
   Au       2.7       4.6      2.73
   Au     -3.15      4.69      2.53
    S      2.45      7.14      2.62
    S     -2.52       7.2      2.22
   Au      4.02    -0.028     -2.08
   Au      7.08    -0.118     -2.41
   Au       4.8     0.052     -4.67
   Au      4.65     -2.79     -2.71
   Au       4.7      2.48     -3.16
    S      7.07     -2.37     -2.31
    S      7.03      2.14      -2.4
   Au    0.0428     -4.02      2.06
   Au    0.0774     -6.93      2.47
   Au     0.101     -4.66      4.75
   Au     -2.66     -4.65      2.76
   Au      3.17      -4.7      2.47
    S     -2.44     -7.12      2.59
    S      2.47     -7.31      2.35
   Au     -3.96     -0.02     -2.07
   Au     -7.04    0.0879     -2.38
   Au     -4.75    -0.102     -4.67
   Au     -4.61      2.74      -2.7
   Au     -4.65     -2.53     -3.15
    S      -7.1      2.46     -2.36
    S      -7.4     -2.37     -2.53
   Au    0.0249   -0.0248     -5.78
   Au    0.0238   -0.0262     -2.06
   Au     -2.06   -0.0421     -4.02
   Au     -2.47   -0.0626     -6.92
   Au     -2.76      2.66     -4.63
   Au     -2.48     -3.15      -4.7
    S     -2.63      2.41      -7.2
    S     -2.35     -2.57     -7.45
   Au    0.0325   -0.0203      5.73
   Au     0.029   -0.0234      2.01
   Au   0.00341      2.03      3.96
   Au     0.153      2.38      6.98
   Au      2.78      2.68      4.58
   Au     -2.52      3.16      4.69
    S       2.6      2.35      7.11
    S     -2.35      2.36       7.2
   Au      2.11  -0.00647     -4.02
   Au      2.52    0.0301     -6.93
   Au      2.79     -2.71     -4.65
   Au      2.52      3.12     -4.69
    S      2.62     -2.47     -7.14
    S      2.41       2.4     -7.36
   Au    0.0229     -2.07      3.96
   Au   -0.0687     -2.39      7.04
   Au     -2.73      -2.7      4.61
   Au      2.52     -3.17      4.65
    S     -2.42     -2.34      7.07
    S      2.29     -2.43      7.08
   Au     -2.05  -0.00474      3.97
   Au     -2.45    0.0533       6.9
   Au    0.0196      2.02     -4.01
   Au   -0.0752      2.36     -7.06
   Au      2.11   -0.0483      3.97
   Au      2.53   -0.0735      6.87
   Au     0.031     -2.08     -4.01
   Au     0.128      -2.4     -7.07
   Au     -3.97     -2.11   -0.0444
   Au     -6.86     -2.53   -0.0573
   Au     -4.62     -4.81    -0.116
   Au     -2.02     -4.01   -0.0178
   Au     -2.36     -7.06    0.0793
   Au     -2.03      3.96  -0.00412
   Au     -2.38      6.98    -0.145
   Au     -4.61      4.75    0.0565
   Au      2.07      3.96   -0.0228
   Au      2.39      7.04    0.0591
   Au      4.66      4.74    -0.111
   Au      2.08     -4.01   -0.0293
   Au       2.4     -7.08    -0.118
   Au      4.67     -4.79    0.0568
   Au     -3.97      2.05  -0.00476
   Au      -6.9      2.45    0.0472
   Au      4.02      2.06   -0.0455
   Au      6.94      2.47   -0.0718
   Au      4.03     -2.11  -0.00406
   Au      6.93     -2.52    0.0311
    C     -7.57     -5.27     -6.67
    C     -8.26     -4.32      -5.9
    C     -8.12     -5.66     -7.91
    C     -9.47     -3.79     -6.35
    H     -7.81     -3.96     -4.96
    C     -9.32      -5.1     -8.37
    H     -7.59     -6.38     -8.54
    C       -10     -4.18     -7.57
    H       -10     -3.06     -5.73
    H     -9.72      -5.4     -9.34
    H       -11     -3.75     -7.92
    C     -5.22     -6.68     -7.61
    C     -5.59     -7.91     -8.16
    C     -4.26     -5.89     -8.29
    C     -5.06     -8.34     -9.38
    H     -6.32     -8.55     -7.64
    C     -3.74     -6.32     -9.51
    H     -3.92     -4.94     -7.87
    C     -4.13     -7.54     -10.1
    H     -5.36      -9.3      -9.8
    H     -3.02     -5.68       -10
    H     -3.72     -7.87       -11
    C     -6.63     -7.61     -5.28
    C     -5.85     -8.29     -4.33
    C     -7.87     -8.16     -5.67
    C     -6.29      -9.5      -3.8
    H      -4.9     -7.88     -3.98
    C      -8.3     -9.37     -5.12
    H      -8.5     -7.64      -6.4
    C     -7.51       -10     -4.19
    H     -5.66       -10     -3.08
    H     -9.27     -9.79     -5.42
    H     -7.86       -11     -3.76
    C     -6.62    -0.917     -7.59
    C     -7.74    -0.706     -8.42
    C     -5.83     -2.06     -7.77
    C     -8.08     -1.64     -9.39
    H     -8.36     0.187     -8.28
    C     -6.16     -2.98     -8.76
    H     -4.96     -2.23     -7.12
    C     -7.29     -2.78     -9.56
    H     -8.97     -1.48       -10
    H     -5.55     -3.88     -8.91
    H     -7.57     -3.52     -10.3
    C     -8.04     0.651     -5.73
    C     -8.55      1.94     -5.49
    C     -8.83    -0.463     -5.38
    C     -9.83       2.1     -4.96
    H     -7.95      2.82     -5.73
    C     -10.1     -0.29     -4.87
    H     -8.44     -1.48     -5.53
    C     -10.6     0.993     -4.66
    H     -10.2      3.12     -4.77
    H     -10.7     -1.17     -4.62
    H     -11.6      1.13     -4.25
    C     -5.93      1.82      -7.4
    C     -5.79      3.06     -6.75
    C     -5.75      1.76     -8.79
    C     -5.57      4.23     -7.48
    H     -5.88      3.13     -5.66
    C     -5.53      2.93     -9.52
    H      -5.8     0.794     -9.32
    C     -5.46      4.17     -8.87
    H     -5.49      5.19     -6.96
    H      -5.4      2.88     -10.6
    H      -5.3      5.09     -9.45
    C      1.88      -7.4     -5.98
    C      3.12     -6.77     -5.84
    C       1.8     -8.79     -5.82
    C      4.28     -7.51     -5.62
    H       3.2     -5.67     -5.91
    C      2.96     -9.54      -5.6
    H     0.831     -9.31     -5.89
    C       4.2      -8.9     -5.52
    H      5.25        -7     -5.53
    H       2.9     -10.6     -5.48
    H      5.12     -9.49     -5.36
    C    -0.881      -7.6     -6.68
    C    -0.686     -8.42      -7.8
    C     -2.02     -7.77     -5.89
    C     -1.62      -9.4     -8.13
    H       0.2     -8.29     -8.44
    C     -2.95     -8.76     -6.21
    H     -2.19     -7.12     -5.02
    C     -2.76     -9.57     -7.34
    H     -1.47       -10     -9.02
    H     -3.84     -8.91     -5.59
    H      -3.5     -10.3      -7.6
    C     0.705     -5.74     -8.09
    C      1.99      -5.5     -8.59
    C    -0.409     -5.39     -8.87
    C      2.16     -4.96     -9.87
    H      2.88     -5.75     -7.99
    C    -0.234     -4.87     -10.2
    H     -1.42     -5.54     -8.48
    C      1.05     -4.66     -10.7
    H      3.17     -4.77     -10.2
    H     -1.11     -4.62     -10.8
    H      1.19     -4.24     -11.7
    C      6.72      0.88      -7.6
    C      7.84     0.702     -8.43
    C      5.92      2.02     -7.76
    C      8.14      1.64     -9.41
    H      8.48    -0.181     -8.31
    C      6.22      2.95     -8.76
    H      5.05      2.18     -7.11
    C      7.33      2.76     -9.58
    H      9.02       1.5     -10.1
    H      5.58      3.83     -8.89
    H      7.56       3.5     -10.4
    C      8.09    -0.705     -5.74
    C      8.61     -1.99     -5.51
    C      8.89     0.409      -5.4
    C      9.88     -2.16     -4.97
    H         8     -2.88     -5.75
    C      10.2     0.236     -4.87
    H      8.49      1.42     -5.56
    C      10.7     -1.05     -4.64
    H      10.3     -3.17     -4.79
    H      10.8      1.12      -4.6
    H      11.7     -1.19     -4.21
    C      5.98     -1.89     -7.38
    C      5.83     -3.15     -6.76
    C      5.82     -1.81     -8.78
    C      5.61     -4.29     -7.52
    H       5.9     -3.24     -5.67
    C       5.6     -2.96     -9.53
    H      5.88     -0.83     -9.28
    C      5.52      -4.2     -8.91
    H      5.52     -5.27     -7.02
    H      5.49     -2.88     -10.6
    H      5.37     -5.11     -9.51
    C      7.65      5.22     -6.64
    C      8.34      4.27     -5.87
    C      8.19      5.62     -7.87
    C      9.55      3.75     -6.33
    H      7.89      3.91     -4.93
    C      9.37      5.05     -8.35
    H      7.64      6.34      -8.5
    C      10.1      4.13     -7.57
    H      10.1      3.02     -5.71
    H      9.75      5.34     -9.34
    H        11      3.68     -7.94
    C      5.26      6.64     -7.58
    C      5.63      7.89     -8.11
    C      4.29      5.87     -8.24
    C      5.13      8.29     -9.35
    H      6.34      8.53     -7.57
    C      3.78      6.29     -9.47
    H      3.92      4.92     -7.83
    C      4.23      7.48       -10
    H      5.44      9.25     -9.77
    H      3.06      5.66       -10
    H      3.86      7.79       -11
    C      6.68      7.55     -5.29
    C      5.89      8.23     -4.35
    C      7.91      8.11     -5.68
    C      6.33      9.44     -3.81
    H      4.93      7.83     -4.01
    C      8.35      9.31     -5.12
    H      8.54      7.59     -6.42
    C      7.56      9.97     -4.18
    H       5.7      9.97     -3.08
    H      9.32      9.73     -5.43
    H      7.92      10.9     -3.73
    C    -0.663       5.7     -8.08
    C     -1.95      5.49     -8.61
    C     0.458      5.36     -8.86
    C      -2.1      4.97      -9.9
    H     -2.84      5.74     -8.03
    C     0.299      4.84     -10.1
    H      1.47       5.5     -8.45
    C    -0.981      4.64     -10.7
    H     -3.11      4.79     -10.3
    H      1.18      4.57     -10.7
    H     -1.11      4.21     -11.7
    C     0.933      7.57     -6.71
    C     0.749      8.43     -7.81
    C      2.09      7.71     -5.93
    C      1.69      9.41     -8.11
    H    -0.139      8.33     -8.45
    C      3.02      8.71     -6.22
    H      2.27      7.03     -5.09
    C      2.82      9.56      -7.3
    H      1.54      10.1     -8.97
    H      3.91      8.82     -5.59
    H      3.56      10.3     -7.53
    C     -1.84       7.3     -5.96
    C      -3.1      6.69     -5.82
    C     -1.73      8.68     -5.73
    C     -4.22      7.45     -5.53
    H      -3.2       5.6     -5.94
    C     -2.86      9.44     -5.42
    H    -0.746      9.17     -5.79
    C     -4.11      8.83     -5.34
    H     -5.21      6.97     -5.45
    H     -2.75      10.5     -5.24
    H        -5      9.43     -5.11
    C     -7.31      5.95     -1.85
    C     -6.67      5.86      -3.1
    C      -8.7      5.74     -1.77
    C     -7.42      5.62     -4.25
    H     -5.59      5.97     -3.18
    C     -9.44      5.49     -2.93
    H      -9.2      5.77    -0.797
    C      -8.8      5.45     -4.17
    H     -6.92      5.56     -5.22
    H     -10.5      5.33     -2.85
    H     -9.39      5.26     -5.08
    C     -7.59      6.57     0.943
    C     -8.46      7.67     0.805
    C     -7.74      5.72      2.05
    C     -9.45      7.91      1.75
    H     -8.34      8.35   -0.0481
    C     -8.76      5.94      2.98
    H     -7.06      4.88      2.19
    C      -9.6      7.04      2.84
    H     -10.1      8.77      1.64
    H     -8.87      5.25      3.82
    H     -10.4      7.22      3.57
    C     -5.73      8.04    -0.586
    C     -5.59      8.63     -1.85
    C     -5.35      8.78     0.555
    C     -5.09      9.93     -1.97
    H     -5.87      8.08     -2.76
    C     -4.85      10.1      0.43
    H     -5.42      8.31      1.55
    C     -4.72      10.7    -0.833
    H     -4.98      10.4     -2.97
    H     -4.55      10.6      1.33
    H     -4.32      11.7    -0.934
    C      7.31      5.96      1.89
    C      6.72      5.82      3.16
    C       8.7      5.81      1.76
    C      7.52      5.58      4.28
    H      5.63      5.89      3.29
    C      9.49      5.53      2.88
    H      9.16      5.88     0.771
    C       8.9      5.43      4.14
    H      7.05      5.48      5.27
    H      10.6       5.4      2.76
    H      9.53      5.23      5.02
    C      5.73      8.01     0.712
    C      5.52      8.55      1.99
    C      5.43      8.77    -0.429
    C      4.99      9.84      2.11
    H      5.77      7.98      2.89
    C      4.89        10    -0.299
    H       5.6      8.35     -1.43
    C      4.66      10.6     0.971
    H       4.8      10.3      3.11
    H      4.63      10.6      -1.2
    H      4.21      11.6      1.07
    C      7.61      6.73    -0.913
    C      8.47      7.84    -0.777
    C      7.76      5.93     -2.06
    C      9.47      8.09     -1.71
    H      8.36      8.52    0.0842
    C      8.75      6.19        -3
    H       7.1      5.06     -2.22
    C      9.63      7.25     -2.82
    H      10.1      8.95     -1.58
    H      8.85      5.53     -3.88
    H      10.4      7.44     -3.55
    C    -0.945      7.58      6.59
    C    -0.816      8.45      7.69
    C     -2.05      7.73      5.74
    C     -1.75      9.47      7.91
    H    0.0276      8.34      8.39
    C     -2.98      8.75      5.95
    H     -2.19      7.06      4.88
    C     -2.83      9.62      7.03
    H     -1.63      10.1      8.76
    H     -3.83      8.86      5.26
    H     -3.56      10.4       7.2
    C      1.86       7.3      5.96
    C      3.11      6.67      5.86
    C      1.78      8.69      5.75
    C      4.26      7.43      5.62
    H       3.2      5.58      5.96
    C      2.93      9.43      5.49
    H     0.799      9.19      5.78
    C      4.17      8.81      5.44
    H      5.24      6.93      5.56
    H      2.85      10.5      5.31
    H      5.08       9.4      5.25
    C     0.589      5.73      8.04
    C      1.86      5.59      8.63
    C    -0.553      5.35      8.77
    C      1.97       5.1      9.92
    H      2.76      5.87      8.07
    C    -0.428      4.86      10.1
    H     -1.54      5.43       8.3
    C     0.836      4.73      10.6
    H      2.97      4.98      10.4
    H     -1.32      4.56      10.6
    H     0.936      4.32      11.7
    C     -5.52      6.26      7.81
    C     -6.47       6.3      8.85
    C     -4.16      6.42      8.13
    C     -6.07      6.52      10.2
    H     -7.54      6.15      8.62
    C     -3.77      6.66      9.44
    H     -3.41      6.38      7.33
    C     -4.72      6.71      10.5
    H     -6.82      6.54        11
    H     -2.71      6.81      9.67
    H     -4.41      6.89      11.5
    C     -7.81      5.53      6.26
    C     -8.85      6.48      6.31
    C     -8.12      4.17      6.43
    C     -10.2      6.08      6.52
    H     -8.62      7.54      6.17
    C     -9.44      3.78      6.66
    H     -7.33      3.41      6.39
    C     -10.5      4.72       6.7
    H       -11      6.82      6.55
    H     -9.67      2.71      6.81
    H     -11.5      4.41      6.87
    C     -6.26      7.82      5.53
    C     -6.31      8.85      6.48
    C     -6.42      8.13      4.17
    C     -6.52      10.2      6.08
    H     -6.17      8.62      7.54
    C     -6.66      9.45      3.77
    H     -6.38      7.33      3.41
    C      -6.7      10.5      4.72
    H     -6.55        11      6.83
    H     -6.81      9.67      2.71
    H     -6.87      11.5      4.41
    C     -7.56     -6.68    -0.934
    C     -8.41     -7.78    -0.727
    C     -7.71      -5.9     -2.09
    C     -9.39      -8.1     -1.66
    H     -8.29     -8.41     0.168
    C     -8.71     -6.21     -3.01
    H     -7.05     -5.05     -2.27
    C     -9.54     -7.31      -2.8
    H       -10     -8.97      -1.5
    H     -8.84      -5.6     -3.91
    H     -10.3     -7.57     -3.54
    C      -7.3     -5.92      1.82
    C     -6.68      -5.8      3.07
    C     -8.69     -5.71      1.72
    C     -7.42     -5.52      4.21
    H      -5.6     -5.95      3.16
    C     -9.43     -5.44      2.87
    H     -9.19     -5.76     0.744
    C     -8.81     -5.35      4.11
    H     -6.92     -5.44      5.18
    H     -10.5     -5.29      2.79
    H      -9.4     -5.15      5.01
    C     -5.69     -8.08     0.663
    C     -5.48      -8.6      1.95
    C     -5.36     -8.86    -0.458
    C     -4.96     -9.89       2.1
    H     -5.74     -8.01      2.84
    C     -4.85     -10.1    -0.295
    H     -5.51     -8.46     -1.47
    C     -4.64     -10.7     0.987
    H      -4.8     -10.3      3.11
    H     -4.59     -10.7     -1.18
    H     -4.22     -11.7      1.12
    C     -8.04    -0.607      5.73
    C     -8.65     -1.87      5.59
    C     -8.77     0.538      5.36
    C     -9.95     -1.97      5.09
    H     -8.11     -2.78      5.87
    C     -10.1     0.429      4.85
    H      -8.3      1.53      5.44
    C     -10.7    -0.827      4.72
    H     -10.4     -2.96      4.98
    H     -10.6      1.33      4.55
    H     -11.7    -0.918       4.3
    C     -5.95     -1.85       7.3
    C     -5.74     -1.76      8.69
    C     -5.86      -3.1      6.67
    C      -5.5     -2.92      9.44
    H     -5.78    -0.788       9.2
    C     -5.62     -4.25      7.43
    H     -5.97     -3.18      5.58
    C     -5.45     -4.16      8.81
    H     -5.34     -2.84      10.5
    H     -5.56     -5.22      6.92
    H     -5.26     -5.07      9.39
    C     -6.58     0.931       7.6
    C     -7.68     0.809      8.48
    C     -5.73      2.03      7.74
    C      -7.9      1.77      9.46
    H     -8.37   -0.0382      8.38
    C     -5.93      2.97      8.76
    H     -4.89      2.18      7.05
    C     -7.03      2.85      9.61
    H     -8.77      1.67      10.1
    H     -5.24      3.81      8.86
    H      -7.2       3.6      10.4
    C     -1.87     -7.35      5.94
    C     -3.13     -6.74      5.79
    C     -1.77     -8.74      5.77
    C     -4.26     -7.51      5.57
    H     -3.23     -5.65      5.87
    C     -2.91     -9.51      5.53
    H     -0.79     -9.24      5.83
    C     -4.16      -8.9      5.45
    H     -5.24     -7.02      5.48
    H     -2.82     -10.6      5.41
    H     -5.06      -9.5      5.28
    C     0.922      -7.6      6.68
    C     0.748     -8.44       7.8
    C      2.07     -7.75      5.88
    C      1.68     -9.43      8.09
    H    -0.134     -8.32      8.44
    C      2.99     -8.76      6.17
    H      2.24      -7.1      5.02
    C       2.8     -9.59      7.27
    H      1.54     -10.1      8.96
    H      3.87     -8.89      5.53
    H      3.53     -10.4      7.49
    C    -0.658     -5.73      8.04
    C     -1.94      -5.5      8.56
    C     0.462      -5.4      8.83
    C      -2.1     -4.97      9.84
    H     -2.83     -5.74      7.97
    C     0.299     -4.87      10.1
    H      1.47     -5.55      8.42
    C    -0.983     -4.65      10.6
    H     -3.11      -4.8      10.2
    H      1.18     -4.61      10.7
    H     -1.11     -4.22      11.6
    C      5.25     -6.67      7.56
    C      4.28     -5.91      8.23
    C      5.64     -7.91      8.08
    C      3.78     -6.34      9.46
    H      3.92     -4.96      7.81
    C      5.12     -8.35       9.3
    H      6.35     -8.54      7.54
    C      4.21     -7.55        10
    H      3.06     -5.72        10
    H      5.43     -9.32      9.71
    H      3.81     -7.89        11
    C      6.68     -7.59      5.23
    C      7.92     -8.14       5.6
    C      5.89     -8.26      4.27
    C      8.33     -9.36      5.07
    H      8.56     -7.61      6.31
    C      6.31     -9.47      3.74
    H      4.93     -7.85      3.92
    C      7.52       -10      4.15
    H       9.3     -9.79      5.37
    H      5.68       -10      3.02
    H      7.84       -11      3.74
    C      7.63     -5.29      6.61
    C      8.32     -4.35      5.83
    C      8.17     -5.69      7.84
    C      9.53     -3.81      6.29
    H      7.88        -4      4.88
    C      9.36     -5.13      8.31
    H      7.64     -6.43      8.46
    C        10     -4.18      7.54
    H      10.1     -3.08      5.67
    H      9.75     -5.42      9.29
    H        11     -3.72      7.91
    C      5.74     -8.07    -0.741
    C      5.52      -8.6     -2.02
    C      5.43     -8.84      0.39
    C      4.98     -9.88     -2.16
    H      5.77     -8.01     -2.92
    C      4.89     -10.1     0.244
    H      5.59     -8.43      1.39
    C      4.65     -10.6     -1.03
    H       4.8     -10.3     -3.16
    H      4.62     -10.7      1.13
    H      4.21     -11.6     -1.15
    C      7.34     -6.01     -1.93
    C      6.75     -5.86      -3.2
    C      8.73     -5.87     -1.81
    C      7.55     -5.63     -4.32
    H      5.65     -5.91     -3.32
    C      9.52      -5.6     -2.92
    H       9.2     -5.96    -0.818
    C      8.93     -5.49     -4.18
    H      7.08     -5.54     -5.31
    H      10.6     -5.47     -2.81
    H      9.55     -5.29     -5.07
    C      7.62     -6.75     0.884
    C      8.46     -7.87     0.739
    C      7.76     -5.96      2.03
    C      9.45     -8.14      1.68
    H      8.34     -8.54    -0.129
    C      8.76     -6.23      2.96
    H      7.09      -5.1       2.2
    C      9.62     -7.31      2.79
    H      10.1     -9.02      1.54
    H      8.87     -5.58      3.84
    H      10.4     -7.51      3.52
    C      6.73    -0.927      7.56
    C      7.83    -0.749      8.43
    C      5.94     -2.08      7.71
    C      8.11     -1.68      9.42
    H      8.48     0.134      8.32
    C      6.23     -3.01      8.71
    H      5.09     -2.26      7.04
    C       7.3     -2.81      9.57
    H      8.96     -1.53      10.1
    H      5.59      -3.9      8.81
    H      7.52     -3.55      10.4
    C      8.08     0.668       5.7
    C      8.61      1.95       5.5
    C      8.86    -0.454      5.37
    C      9.89       2.1      4.97
    H      8.02      2.84      5.76
    C      10.1    -0.294      4.84
    H      8.45     -1.46      5.51
    C      10.7     0.986      4.63
    H      10.3      3.11       4.8
    H      10.7     -1.18      4.57
    H      11.7      1.11       4.2
    C      5.97      1.84      7.31
    C      5.83      3.09      6.69
    C      5.73      1.73      8.69
    C      5.54      4.23      7.45
    H      5.94      3.19       5.6
    C      5.41      2.86      9.44
    H      5.79     0.751      9.18
    C      5.34      4.11      8.83
    H      5.45       5.2      6.96
    H      5.22      2.76      10.5
    H       5.1         5      9.42
       676
untitled
   Au     -4.66     -4.73     -4.72
   Au    0.0246     -5.78   -0.0218
   Au    0.0264     -2.06   -0.0233
   Au      2.06     -2.06     -2.06
   Au   0.00657     -4.02     -2.11
   Au     -2.07     -2.12     -2.12
   Au   -0.0145     -6.92     -2.52
   Au   -0.0558     -4.68      -4.8
   Au      2.71     -4.64     -2.79
   Au      -3.1      -4.7     -2.53
    S      2.45      -7.2     -2.66
    S     -2.56     -7.42     -2.42
    P        -6     -6.03     -6.04
    P     0.405     -6.33     -6.34
    P      6.35    -0.407     -6.33
    P      6.06      5.96     -6.02
    P     -6.29     0.361     -6.32
    P     -6.28     -6.35     0.345
    P      6.33     -6.35    -0.413
    P      6.04     -6.02      5.99
    P    -0.345      6.27     -6.34
    P      6.35     0.352      6.28
    P     0.348      6.29      6.29
    P     -6.04      6.05      6.05
    P    -0.365     -6.32      6.31
    P     -6.29    -0.346      6.29
    P     -6.29      6.29    -0.341
    P      6.31       6.3     0.375
   Au     -4.73      4.73      4.73
   Au     -5.73   -0.0295   -0.0163
   Au     -2.01   -0.0284   -0.0231
   Au     -2.01     -2.05      2.01
   Au     -3.96  -0.00405      2.03
   Au     -2.11      2.11      2.11
   Au     -6.99    -0.151      2.39
   Au     -4.74    0.0535      4.61
   Au     -4.59     -2.78      2.67
   Au     -4.69      2.53      3.15
    S     -7.06     -2.54      2.35
    S      -7.2      2.27      2.45
   Au      4.73      4.67      -4.7
   Au    0.0168      5.73   -0.0329
   Au    0.0237      2.01   -0.0284
   Au     -2.01      2.01     -2.05
   Au    0.0469      3.97     -2.11
   Au      2.12      2.07     -2.12
   Au    0.0729      6.87     -2.52
   Au     0.114      4.62      -4.8
   Au     -2.67      4.59     -2.78
   Au      3.17      4.64     -2.52
    S     -2.37      7.06     -2.55
    S      2.45      7.19     -2.39
   Au      4.72     -4.71      4.67
   Au      5.79    -0.024   -0.0261
   Au      2.06   -0.0236   -0.0262
   Au      2.05      2.01      2.01
   Au      4.01   -0.0227      2.02
   Au      2.12     -2.12      2.07
   Au      7.07    0.0656      2.37
   Au      4.81    -0.116      4.61
   Au      4.64      2.76      2.66
   Au       4.7     -2.53      3.12
    S      7.14      2.43      2.29
    S      7.07     -2.24       2.3
   Au    0.0046      3.97      2.05
   Au   -0.0456       6.9      2.45
   Au   -0.0563      4.61      4.75
   Au       2.7       4.6      2.73
   Au     -3.15      4.69      2.53
    S      2.45      7.14      2.62
    S     -2.52       7.2      2.22
   Au      4.02   -0.0277     -2.08
   Au      7.08    -0.116     -2.41
   Au       4.8     0.052     -4.67
   Au      4.65     -2.79     -2.71
   Au       4.7      2.48     -3.17
    S      7.08     -2.38     -2.31
    S      7.01      2.13     -2.39
   Au    0.0428     -4.02      2.06
   Au    0.0776     -6.93      2.47
   Au     0.101     -4.66      4.75
   Au     -2.66     -4.65      2.76
   Au      3.17      -4.7      2.47
    S     -2.44     -7.12      2.59
    S      2.47     -7.31      2.35
   Au     -3.96   -0.0198     -2.07
   Au     -7.04    0.0895     -2.38
   Au     -4.75    -0.102     -4.67
   Au     -4.61      2.74      -2.7
   Au     -4.65     -2.53     -3.15
    S      -7.1      2.46     -2.36
    S     -7.42     -2.38     -2.54
   Au    0.0249   -0.0247     -5.78
   Au    0.0238   -0.0262     -2.06
   Au     -2.06    -0.042     -4.02
   Au     -2.47   -0.0615     -6.92
   Au     -2.76      2.66     -4.63
   Au     -2.48     -3.15      -4.7
    S     -2.62       2.4     -7.21
    S     -2.36     -2.57     -7.46
   Au    0.0326   -0.0205      5.73
   Au     0.029   -0.0234      2.01
   Au    0.0034      2.03      3.96
   Au     0.153      2.38      6.98
   Au      2.78      2.68      4.58
   Au     -2.52      3.16      4.69
    S       2.6      2.35      7.11
    S     -2.35      2.36       7.2
   Au      2.11  -0.00655     -4.02
   Au      2.52    0.0301     -6.93
   Au      2.79     -2.71     -4.65
   Au      2.52      3.12     -4.69
    S      2.62     -2.47     -7.14
    S      2.41       2.4     -7.36
   Au     0.023     -2.07      3.96
   Au   -0.0676     -2.39      7.04
   Au     -2.73      -2.7      4.61
   Au      2.52     -3.17      4.65
    S     -2.42     -2.34      7.07
    S      2.29     -2.43      7.07
   Au     -2.05  -0.00475      3.97
   Au     -2.45    0.0537       6.9
   Au    0.0196      2.02     -4.01
   Au    -0.076      2.36     -7.06
   Au      2.11   -0.0484      3.97
   Au      2.53   -0.0738      6.87
   Au    0.0313     -2.08     -4.01
   Au      0.13      -2.4     -7.07
   Au     -3.97     -2.11   -0.0443
   Au     -6.86     -2.53   -0.0564
   Au     -4.62     -4.81    -0.116
   Au     -2.02     -4.01   -0.0176
   Au     -2.36     -7.06    0.0806
   Au     -2.03      3.96  -0.00412
   Au     -2.38      6.98    -0.144
   Au     -4.61      4.75    0.0564
   Au      2.07      3.96   -0.0229
   Au      2.39      7.04    0.0589
   Au      4.66      4.74    -0.111
   Au      2.08     -4.01   -0.0293
   Au       2.4     -7.08    -0.118
   Au      4.67     -4.79    0.0568
   Au     -3.97      2.05  -0.00478
   Au      -6.9      2.45     0.047
   Au      4.02      2.06   -0.0457
   Au      6.94      2.47   -0.0725
   Au      4.03     -2.11   -0.0039
   Au      6.94     -2.52     0.032
    C     -7.57     -5.27     -6.67
    C     -8.26     -4.32      -5.9
    C     -8.12     -5.66     -7.91
    C     -9.47     -3.79     -6.35
    H     -7.81     -3.96     -4.96
    C     -9.32      -5.1     -8.37
    H     -7.59     -6.38     -8.54
    C       -10     -4.18     -7.57
    H       -10     -3.06     -5.73
    H     -9.72      -5.4     -9.34
    H       -11     -3.75     -7.92
    C     -5.22     -6.68     -7.61
    C     -5.59     -7.91     -8.16
    C     -4.26     -5.89     -8.29
    C     -5.06     -8.34     -9.38
    H     -6.32     -8.55     -7.64
    C     -3.74     -6.32     -9.51
    H     -3.92     -4.94     -7.87
    C     -4.13     -7.54     -10.1
    H     -5.36      -9.3      -9.8
    H     -3.02     -5.68       -10
    H     -3.72     -7.87       -11
    C     -6.64     -7.61     -5.28
    C     -5.85     -8.29     -4.33
    C     -7.87     -8.17     -5.67
    C     -6.29      -9.5      -3.8
    H      -4.9     -7.88     -3.98
    C     -8.31     -9.37     -5.12
    H      -8.5     -7.64      -6.4
    C     -7.51       -10     -4.19
    H     -5.66       -10     -3.08
    H     -9.27     -9.79     -5.42
    H     -7.86       -11     -3.76
    C     -6.61    -0.917     -7.59
    C     -7.73    -0.702     -8.42
    C     -5.82     -2.06     -7.77
    C     -8.08     -1.64     -9.38
    H     -8.35     0.192     -8.27
    C     -6.16     -2.98     -8.76
    H     -4.95     -2.23     -7.13
    C     -7.29     -2.78     -9.55
    H     -8.97     -1.48       -10
    H     -5.55     -3.88     -8.91
    H     -7.57     -3.52     -10.3
    C     -8.04      0.65     -5.73
    C     -8.55      1.93     -5.49
    C     -8.83    -0.464     -5.38
    C     -9.83       2.1     -4.96
    H     -7.95      2.82     -5.73
    C     -10.1     -0.29     -4.87
    H     -8.44     -1.48     -5.53
    C     -10.6     0.994     -4.66
    H     -10.2      3.12     -4.77
    H     -10.7     -1.17     -4.62
    H     -11.6      1.13     -4.25
    C     -5.93      1.82      -7.4
    C     -5.79      3.06     -6.75
    C     -5.75      1.76      -8.8
    C     -5.57      4.22     -7.48
    H     -5.88      3.12     -5.66
    C     -5.53      2.93     -9.52
    H      -5.8     0.795     -9.32
    C     -5.47      4.17     -8.87
    H     -5.49      5.19     -6.96
    H      -5.4      2.88     -10.6
    H      -5.3      5.09     -9.45
    C      1.87      -7.4     -5.98
    C      3.12     -6.77     -5.84
    C       1.8      -8.8     -5.82
    C      4.28     -7.51     -5.62
    H      3.19     -5.67     -5.91
    C      2.96     -9.54      -5.6
    H     0.832     -9.31     -5.88
    C       4.2      -8.9     -5.52
    H      5.24        -7     -5.53
    H       2.9     -10.6     -5.48
    H      5.12     -9.49     -5.36
    C    -0.881      -7.6     -6.68
    C    -0.684     -8.42      -7.8
    C     -2.02     -7.77     -5.89
    C     -1.62     -9.39     -8.13
    H     0.203     -8.28     -8.43
    C     -2.95     -8.77     -6.21
    H     -2.19     -7.12     -5.02
    C     -2.75     -9.57     -7.34
    H     -1.47       -10     -9.02
    H     -3.84     -8.91     -5.59
    H      -3.5     -10.3      -7.6
    C     0.704     -5.74     -8.09
    C      1.99      -5.5     -8.59
    C     -0.41     -5.39     -8.87
    C      2.16     -4.96     -9.87
    H      2.87     -5.75     -7.99
    C    -0.234     -4.87     -10.2
    H     -1.42     -5.54     -8.48
    C      1.05     -4.66     -10.7
    H      3.17     -4.77     -10.2
    H     -1.11     -4.62     -10.8
    H      1.19     -4.25     -11.7
    C      6.72      0.88      -7.6
    C      7.84     0.702     -8.43
    C      5.92      2.02     -7.76
    C      8.14      1.64     -9.41
    H      8.48    -0.181     -8.31
    C      6.22      2.95     -8.76
    H      5.05      2.18     -7.11
    C      7.33      2.76     -9.58
    H      9.02       1.5     -10.1
    H      5.58      3.83     -8.89
    H      7.56       3.5     -10.4
    C      8.09    -0.704     -5.74
    C      8.61     -1.99     -5.51
    C      8.89     0.409      -5.4
    C      9.88     -2.16     -4.97
    H         8     -2.88     -5.75
    C      10.2     0.236     -4.87
    H      8.49      1.42     -5.56
    C      10.7     -1.05     -4.64
    H      10.3     -3.17      -4.8
    H      10.8      1.12      -4.6
    H      11.7     -1.19     -4.21
    C      5.98     -1.89     -7.38
    C      5.83     -3.15     -6.76
    C      5.82     -1.81     -8.78
    C      5.61     -4.29     -7.52
    H       5.9     -3.24     -5.67
    C       5.6     -2.96     -9.53
    H      5.88     -0.83     -9.28
    C      5.52     -4.21     -8.91
    H      5.52     -5.27     -7.02
    H      5.49     -2.88     -10.6
    H      5.37     -5.11     -9.51
    C      7.65      5.22     -6.63
    C      8.34      4.27     -5.87
    C      8.19      5.62     -7.87
    C      9.55      3.75     -6.33
    H      7.89      3.91     -4.93
    C      9.37      5.05     -8.35
    H      7.64      6.34      -8.5
    C      10.1      4.13     -7.57
    H      10.1      3.02     -5.71
    H      9.75      5.34     -9.34
    H        11      3.68     -7.94
    C      5.26      6.64     -7.58
    C      5.63      7.89     -8.11
    C      4.29      5.87     -8.24
    C      5.13      8.29     -9.34
    H      6.33      8.53     -7.57
    C      3.78      6.29     -9.47
    H      3.92      4.92     -7.83
    C      4.24      7.48       -10
    H      5.45      9.25     -9.77
    H      3.06      5.66       -10
    H      3.87      7.79       -11
    C      6.68      7.55     -5.29
    C      5.89      8.23     -4.35
    C      7.91      8.11     -5.68
    C      6.33      9.44     -3.81
    H      4.93      7.83     -4.01
    C      8.35      9.31     -5.12
    H      8.54      7.59     -6.42
    C      7.56      9.97     -4.17
    H       5.7      9.97     -3.08
    H      9.32      9.73     -5.43
    H      7.92      10.9     -3.73
    C    -0.663       5.7     -8.08
    C     -1.95      5.49     -8.61
    C     0.457      5.36     -8.86
    C      -2.1      4.97      -9.9
    H     -2.84      5.74     -8.03
    C     0.299      4.84     -10.1
    H      1.47       5.5     -8.45
    C    -0.981      4.64     -10.7
    H     -3.11      4.79     -10.3
    H      1.18      4.57     -10.7
    H     -1.11      4.21     -11.7
    C     0.933      7.57     -6.71
    C     0.749      8.43     -7.81
    C      2.09      7.71     -5.93
    C      1.69      9.41     -8.11
    H    -0.139      8.33     -8.45
    C      3.02      8.71     -6.22
    H      2.27      7.03     -5.09
    C      2.82      9.56      -7.3
    H      1.54      10.1     -8.97
    H      3.91      8.82     -5.59
    H      3.56      10.3     -7.53
    C     -1.84       7.3     -5.96
    C      -3.1      6.69     -5.82
    C     -1.73      8.68     -5.73
    C     -4.23      7.45     -5.53
    H     -3.21       5.6     -5.94
    C     -2.86      9.44     -5.42
    H    -0.746      9.17     -5.79
    C     -4.11      8.83     -5.34
    H     -5.21      6.97     -5.45
    H     -2.75      10.5     -5.24
    H        -5      9.43     -5.11
    C     -7.31      5.95     -1.85
    C     -6.67      5.86      -3.1
    C      -8.7      5.74     -1.77
    C     -7.42      5.62     -4.25
    H     -5.59      5.97     -3.18
    C     -9.44      5.49     -2.93
    H     -9.21      5.77    -0.797
    C      -8.8      5.45     -4.17
    H     -6.92      5.56     -5.22
    H     -10.5      5.33     -2.85
    H     -9.39      5.26     -5.08
    C     -7.59      6.57     0.943
    C     -8.45      7.67     0.805
    C     -7.74      5.72      2.05
    C     -9.45      7.91      1.75
    H     -8.34      8.35   -0.0486
    C     -8.76      5.94      2.98
    H     -7.06      4.87      2.19
    C      -9.6      7.04      2.84
    H     -10.1      8.77      1.64
    H     -8.88      5.25      3.82
    H     -10.4      7.22      3.57
    C     -5.73      8.04    -0.586
    C     -5.59      8.63     -1.85
    C     -5.35      8.78     0.555
    C     -5.09      9.93     -1.97
    H     -5.87      8.08     -2.76
    C     -4.85      10.1      0.43
    H     -5.42      8.31      1.55
    C     -4.72      10.7    -0.833
    H     -4.98      10.4     -2.97
    H     -4.55      10.6      1.33
    H     -4.32      11.7    -0.935
    C      7.31      5.96       1.9
    C      6.72      5.82      3.17
    C      8.69      5.81      1.76
    C      7.52      5.58      4.28
    H      5.63      5.89      3.29
    C      9.48      5.54      2.87
    H      9.16      5.88      0.77
    C       8.9      5.43      4.14
    H      7.06      5.48      5.27
    H      10.6       5.4      2.75
    H      9.53      5.23      5.02
    C      5.73      8.01     0.714
    C      5.52      8.56      1.99
    C      5.43      8.77    -0.428
    C      4.99      9.84      2.11
    H      5.77      7.98      2.89
    C      4.89        10      -0.3
    H       5.6      8.34     -1.43
    C      4.66      10.6      0.97
    H      4.81      10.3      3.11
    H      4.63      10.6      -1.2
    H      4.21      11.6      1.07
    C      7.61      6.73    -0.913
    C      8.47      7.84     -0.78
    C      7.76      5.93     -2.06
    C      9.48      8.09     -1.72
    H      8.36      8.52    0.0804
    C      8.75      6.19        -3
    H       7.1      5.07     -2.22
    C      9.64      7.25     -2.82
    H      10.1      8.95     -1.58
    H      8.85      5.53     -3.88
    H      10.4      7.44     -3.56
    C    -0.945      7.58      6.59
    C    -0.816      8.45      7.69
    C     -2.05      7.73      5.74
    C     -1.75      9.46      7.91
    H    0.0281      8.34      8.38
    C     -2.98      8.75      5.95
    H     -2.19      7.06      4.88
    C     -2.83      9.62      7.03
    H     -1.63      10.1      8.76
    H     -3.83      8.86      5.26
    H     -3.56      10.4       7.2
    C      1.86       7.3      5.96
    C      3.11      6.67      5.86
    C      1.78      8.69      5.75
    C      4.26      7.43      5.62
    H       3.2      5.58      5.96
    C      2.93      9.43      5.49
    H     0.799      9.19      5.78
    C      4.17      8.81      5.44
    H      5.24      6.93      5.56
    H      2.85      10.5      5.31
    H      5.08       9.4      5.25
    C     0.589      5.73      8.04
    C      1.86      5.59      8.62
    C    -0.553      5.35      8.77
    C      1.97       5.1      9.92
    H      2.76      5.87      8.06
    C    -0.428      4.86      10.1
    H     -1.55      5.43       8.3
    C     0.836      4.73      10.6
    H      2.97      4.98      10.4
    H     -1.32      4.56      10.6
    H     0.936      4.32      11.7
    C     -5.52      6.26      7.81
    C     -6.47       6.3      8.85
    C     -4.16      6.42      8.13
    C     -6.07      6.52      10.2
    H     -7.54      6.15      8.62
    C     -3.77      6.66      9.44
    H     -3.41      6.38      7.33
    C     -4.72      6.71      10.5
    H     -6.82      6.54        11
    H     -2.71      6.81      9.67
    H     -4.41      6.89      11.5
    C     -7.81      5.53      6.26
    C     -8.85      6.48      6.31
    C     -8.12      4.17      6.43
    C     -10.2      6.08      6.52
    H     -8.62      7.54      6.17
    C     -9.44      3.78      6.66
    H     -7.33      3.41      6.39
    C     -10.5      4.72       6.7
    H       -11      6.82      6.54
    H     -9.67      2.71      6.81
    H     -11.5      4.41      6.87
    C     -6.26      7.82      5.53
    C     -6.31      8.85      6.48
    C     -6.42      8.13      4.17
    C     -6.52      10.2      6.08
    H     -6.18      8.62      7.54
    C     -6.66      9.45      3.77
    H     -6.39      7.33      3.41
    C      -6.7      10.5      4.72
    H     -6.55        11      6.83
    H     -6.81      9.67      2.71
    H     -6.87      11.5      4.41
    C     -7.56     -6.68    -0.934
    C     -8.41     -7.78    -0.725
    C     -7.71      -5.9     -2.09
    C     -9.39      -8.1     -1.66
    H     -8.29      -8.4     0.171
    C     -8.71     -6.21     -3.01
    H     -7.05     -5.04     -2.27
    C     -9.54     -7.32      -2.8
    H       -10     -8.97      -1.5
    H     -8.84      -5.6     -3.91
    H     -10.3     -7.57     -3.54
    C      -7.3     -5.92      1.81
    C     -6.68      -5.8      3.06
    C     -8.69      -5.7      1.72
    C     -7.42     -5.52      4.21
    H      -5.6     -5.95      3.16
    C     -9.43     -5.44      2.87
    H     -9.19     -5.76     0.744
    C      -8.8     -5.36      4.11
    H     -6.92     -5.44      5.18
    H     -10.5     -5.29      2.79
    H      -9.4     -5.15      5.01
    C     -5.69     -8.08     0.663
    C     -5.48      -8.6      1.95
    C     -5.35     -8.86    -0.459
    C     -4.96     -9.89       2.1
    H     -5.74     -8.01      2.84
    C     -4.85     -10.1    -0.295
    H     -5.51     -8.46     -1.47
    C     -4.64     -10.7     0.987
    H      -4.8     -10.3      3.11
    H     -4.59     -10.7     -1.18
    H     -4.23     -11.7      1.12
    C     -8.04    -0.608      5.73
    C     -8.65     -1.87      5.59
    C     -8.77     0.538      5.36
    C     -9.95     -1.97      5.09
    H     -8.11     -2.78      5.87
    C     -10.1     0.429      4.85
    H      -8.3      1.53      5.44
    C     -10.7    -0.827      4.72
    H     -10.4     -2.96      4.98
    H     -10.6      1.33      4.55
    H     -11.7    -0.917       4.3
    C     -5.95     -1.85       7.3
    C     -5.75     -1.76      8.69
    C     -5.86      -3.1      6.67
    C      -5.5     -2.92      9.44
    H     -5.78    -0.788      9.19
    C     -5.62     -4.25      7.43
    H     -5.97     -3.18      5.58
    C     -5.45     -4.16      8.81
    H     -5.34     -2.84      10.5
    H     -5.56     -5.23      6.93
    H     -5.26     -5.07      9.39
    C     -6.59      0.93       7.6
    C     -7.68      0.81      8.48
    C     -5.73      2.03      7.74
    C      -7.9      1.77      9.47
    H     -8.37   -0.0369      8.39
    C     -5.93      2.97      8.76
    H     -4.89      2.18      7.05
    C     -7.03      2.85      9.61
    H     -8.77      1.68      10.1
    H     -5.24      3.81      8.86
    H      -7.2       3.6      10.4
    C     -1.87     -7.35      5.94
    C     -3.13     -6.74      5.79
    C     -1.77     -8.74      5.77
    C     -4.27     -7.51      5.57
    H     -3.23     -5.65      5.87
    C     -2.91     -9.51      5.53
    H     -0.79     -9.23      5.83
    C     -4.16      -8.9      5.45
    H     -5.25     -7.02      5.48
    H     -2.82     -10.6      5.41
    H     -5.06      -9.5      5.28
    C     0.923      -7.6      6.68
    C     0.748     -8.44       7.8
    C      2.07     -7.75      5.88
    C      1.68     -9.43      8.09
    H    -0.133     -8.32      8.44
    C      2.99     -8.76      6.17
    H      2.24      -7.1      5.02
    C       2.8     -9.59      7.27
    H      1.54     -10.1      8.96
    H      3.87     -8.89      5.53
    H      3.53     -10.4      7.49
    C    -0.658     -5.73      8.04
    C     -1.94      -5.5      8.56
    C     0.462      -5.4      8.83
    C      -2.1     -4.97      9.84
    H     -2.83     -5.75      7.96
    C     0.299     -4.87      10.1
    H      1.47     -5.56      8.42
    C    -0.983     -4.65      10.6
    H     -3.11      -4.8      10.2
    H      1.18     -4.61      10.7
    H     -1.11     -4.22      11.6
    C      5.25     -6.67      7.56
    C      4.28     -5.91      8.23
    C      5.63     -7.91      8.08
    C      3.78     -6.34      9.46
    H      3.92     -4.96      7.81
    C      5.12     -8.35       9.3
    H      6.35     -8.54      7.54
    C      4.21     -7.55        10
    H      3.06     -5.72        10
    H      5.43     -9.32      9.71
    H      3.82     -7.89        11
    C      6.68     -7.59      5.23
    C      7.92     -8.14       5.6
    C      5.89     -8.25      4.27
    C      8.33     -9.36      5.07
    H      8.56     -7.61      6.31
    C      6.31     -9.47      3.74
    H      4.93     -7.85      3.92
    C      7.52       -10      4.15
    H      9.29     -9.79      5.37
    H      5.68       -10      3.02
    H      7.84       -11      3.74
    C      7.63     -5.29      6.61
    C      8.32     -4.35      5.83
    C      8.17     -5.69      7.84
    C      9.53     -3.81      6.29
    H      7.88        -4      4.88
    C      9.36     -5.13      8.31
    H      7.64     -6.43      8.46
    C        10     -4.18      7.54
    H      10.1     -3.08      5.67
    H      9.75     -5.42      9.29
    H        11     -3.72      7.91
    C      5.74     -8.07    -0.743
    C      5.52      -8.6     -2.02
    C      5.43     -8.84     0.389
    C      4.98     -9.88     -2.16
    H      5.77     -8.01     -2.92
    C      4.88     -10.1     0.244
    H       5.6     -8.43      1.39
    C      4.65     -10.6     -1.03
    H       4.8     -10.3     -3.16
    H      4.62     -10.7      1.14
    H      4.21     -11.6     -1.15
    C      7.34     -6.01     -1.93
    C      6.75     -5.86      -3.2
    C      8.73     -5.87     -1.81
    C      7.55     -5.63     -4.32
    H      5.65     -5.91     -3.32
    C      9.52      -5.6     -2.92
    H       9.2     -5.96    -0.818
    C      8.93     -5.49     -4.18
    H      7.08     -5.54     -5.31
    H      10.6     -5.47      -2.8
    H      9.55     -5.29     -5.07
    C      7.62     -6.76     0.883
    C      8.46     -7.87     0.741
    C      7.76     -5.96      2.03
    C      9.46     -8.14      1.68
    H      8.35     -8.54    -0.125
    C      8.76     -6.23      2.96
    H      7.09      -5.1       2.2
    C      9.62     -7.31      2.79
    H      10.1     -9.02      1.55
    H      8.87     -5.58      3.84
    H      10.4     -7.51      3.52
    C      6.73    -0.928      7.56
    C      7.83    -0.749      8.43
    C      5.94     -2.08      7.71
    C      8.11     -1.68      9.42
    H      8.48     0.133      8.32
    C      6.23     -3.01      8.71
    H      5.09     -2.26      7.04
    C       7.3     -2.81      9.57
    H      8.96     -1.53      10.1
    H       5.6      -3.9      8.81
    H      7.52     -3.55      10.4
    C      8.08     0.668       5.7
    C      8.61      1.95       5.5
    C      8.86    -0.454      5.37
    C       9.9       2.1      4.97
    H      8.02      2.84      5.76
    C      10.1    -0.294      4.84
    H      8.45     -1.46      5.51
    C      10.7     0.986      4.63
    H      10.3      3.11       4.8
    H      10.7     -1.18      4.57
    H      11.7      1.11       4.2
    C      5.97      1.84      7.31
    C      5.83       3.1      6.69
    C      5.73      1.73      8.69
    C      5.54      4.23      7.45
    H      5.94      3.19       5.6
    C      5.41      2.86      9.44
    H      5.79     0.751      9.18
    C      5.34      4.11      8.83
    H      5.45       5.2      6.96
    H      5.21      2.76      10.5
    H       5.1         5      9.42
       676
untitled
   Au     -4.66     -4.73     -4.72
   Au    0.0246     -5.78   -0.0218
   Au    0.0264     -2.06   -0.0233
   Au      2.06     -2.06     -2.06
   Au   0.00661     -4.02     -2.11
   Au     -2.07     -2.12     -2.12
   Au   -0.0141     -6.92     -2.52
   Au   -0.0558     -4.68      -4.8
   Au      2.71     -4.64     -2.79
   Au      -3.1      -4.7     -2.53
    S      2.45      -7.2     -2.66
    S     -2.56     -7.42     -2.42
    P        -6     -6.03     -6.04
    P     0.405     -6.33     -6.34
    P      6.35    -0.407     -6.33
    P      6.06      5.96     -6.02
    P     -6.29     0.361     -6.32
    P     -6.28     -6.35     0.344
    P      6.33     -6.35    -0.414
    P      6.04     -6.02      5.99
    P    -0.345      6.27     -6.34
    P      6.35     0.352      6.28
    P     0.348      6.29      6.29
    P     -6.04      6.05      6.05
    P    -0.365     -6.32      6.31
    P     -6.29    -0.347      6.29
    P     -6.29      6.29    -0.341
    P      6.31       6.3     0.375
   Au     -4.73      4.73      4.73
   Au     -5.73   -0.0294   -0.0162
   Au     -2.01   -0.0284   -0.0231
   Au     -2.01     -2.05      2.01
   Au     -3.96  -0.00405      2.03
   Au     -2.11      2.11      2.11
   Au     -6.99    -0.151      2.39
   Au     -4.74    0.0535      4.61
   Au     -4.59     -2.78      2.67
   Au     -4.69      2.53      3.15
    S     -7.06     -2.54      2.35
    S      -7.2      2.27      2.46
   Au      4.73      4.67      -4.7
   Au    0.0168      5.73   -0.0329
   Au    0.0236      2.01   -0.0284
   Au     -2.01      2.01     -2.05
   Au     0.047      3.97     -2.11
   Au      2.12      2.07     -2.12
   Au     0.073      6.87     -2.52
   Au     0.114      4.62      -4.8
   Au     -2.67      4.59     -2.78
   Au      3.17      4.64     -2.52
    S     -2.37      7.06     -2.55
    S      2.45      7.19     -2.39
   Au      4.72     -4.71      4.67
   Au      5.79    -0.024   -0.0261
   Au      2.06   -0.0236   -0.0262
   Au      2.05      2.01      2.01
   Au      4.01   -0.0227      2.02
   Au      2.12     -2.12      2.07
   Au      7.07     0.065      2.37
   Au      4.81    -0.116      4.61
   Au      4.64      2.76      2.66
   Au       4.7     -2.53      3.12
    S      7.14      2.43      2.29
    S      7.06     -2.24      2.29
   Au    0.0046      3.97      2.05
   Au   -0.0455       6.9      2.45
   Au   -0.0563      4.61      4.75
   Au       2.7       4.6      2.73
   Au     -3.15      4.69      2.53
    S      2.45      7.14      2.62
    S     -2.52       7.2      2.22
   Au      4.02   -0.0276     -2.08
   Au      7.08    -0.115     -2.41
   Au       4.8    0.0519     -4.67
   Au      4.65     -2.79     -2.71
   Au       4.7      2.48     -3.17
    S      7.08     -2.38     -2.31
    S      7.01      2.13     -2.38
   Au    0.0427     -4.02      2.06
   Au    0.0777     -6.93      2.47
   Au     0.101     -4.66      4.75
   Au     -2.66     -4.65      2.76
   Au      3.17      -4.7      2.47
    S     -2.44     -7.11      2.59
    S      2.47     -7.31      2.35
   Au     -3.96   -0.0197     -2.07
   Au     -7.04    0.0901     -2.38
   Au     -4.75    -0.102     -4.67
   Au     -4.61      2.74      -2.7
   Au     -4.65     -2.53     -3.15
    S      -7.1      2.46     -2.36
    S     -7.42     -2.38     -2.54
   Au     0.025   -0.0247     -5.78
   Au    0.0238   -0.0262     -2.06
   Au     -2.06    -0.042     -4.02
   Au     -2.47   -0.0611     -6.92
   Au     -2.76      2.66     -4.63
   Au     -2.48     -3.15      -4.7
    S     -2.62       2.4     -7.21
    S     -2.36     -2.58     -7.47
   Au    0.0326   -0.0205      5.73
   Au     0.029   -0.0234      2.01
   Au   0.00339      2.03      3.96
   Au     0.153      2.38      6.98
   Au      2.78      2.68      4.58
   Au     -2.52      3.16      4.69
    S       2.6      2.35      7.11
    S     -2.35      2.36       7.2
   Au      2.11  -0.00658     -4.02
   Au      2.52    0.0301     -6.93
   Au      2.79     -2.71     -4.65
   Au      2.52      3.12     -4.69
    S      2.62     -2.47     -7.14
    S      2.41       2.4     -7.36
   Au     0.023     -2.07      3.96
   Au   -0.0673     -2.39      7.04
   Au     -2.73      -2.7      4.61
   Au      2.52     -3.17      4.65
    S     -2.42     -2.34      7.07
    S      2.29     -2.43      7.07
   Au     -2.05  -0.00475      3.97
   Au     -2.45    0.0539       6.9
   Au    0.0196      2.02     -4.01
   Au   -0.0763      2.36     -7.06
   Au      2.11   -0.0484      3.97
   Au      2.53   -0.0739      6.87
   Au    0.0314     -2.08     -4.01
   Au      0.13      -2.4     -7.07
   Au     -3.97     -2.11   -0.0442
   Au     -6.86     -2.53   -0.0561
   Au     -4.62     -4.81    -0.116
   Au     -2.02     -4.01   -0.0175
   Au     -2.36     -7.06     0.081
   Au     -2.03      3.96  -0.00412
   Au     -2.38      6.98    -0.144
   Au     -4.61      4.75    0.0564
   Au      2.07      3.96   -0.0229
   Au      2.39      7.04    0.0588
   Au      4.66      4.74    -0.111
   Au      2.08     -4.01   -0.0292
   Au       2.4     -7.08    -0.118
   Au      4.67     -4.79    0.0568
   Au     -3.97      2.05  -0.00479
   Au      -6.9      2.45     0.047
   Au      4.02      2.06   -0.0458
   Au      6.94      2.47   -0.0727
   Au      4.03     -2.11  -0.00384
   Au      6.94     -2.52    0.0323
    C     -7.57     -5.27     -6.67
    C     -8.26     -4.32      -5.9
    C     -8.12     -5.66     -7.91
    C     -9.47     -3.79     -6.35
    H     -7.81     -3.96     -4.96
    C     -9.32      -5.1     -8.37
    H     -7.59     -6.38     -8.55
    C       -10     -4.18     -7.57
    H       -10     -3.06     -5.73
    H     -9.72      -5.4     -9.34
    H       -11     -3.75     -7.92
    C     -5.22     -6.68     -7.61
    C     -5.59     -7.91     -8.16
    C     -4.26     -5.89     -8.29
    C     -5.06     -8.34     -9.38
    H     -6.32     -8.55     -7.64
    C     -3.74     -6.32     -9.51
    H     -3.92     -4.94     -7.87
    C     -4.13     -7.54     -10.1
    H     -5.36      -9.3      -9.8
    H     -3.02     -5.68       -10
    H     -3.72     -7.87       -11
    C     -6.64     -7.61     -5.28
    C     -5.85     -8.29     -4.33
    C     -7.87     -8.17     -5.67
    C     -6.29      -9.5      -3.8
    H      -4.9     -7.88     -3.98
    C     -8.31     -9.37     -5.12
    H      -8.5     -7.64      -6.4
    C     -7.51       -10     -4.19
    H     -5.66       -10     -3.08
    H     -9.28     -9.79     -5.42
    H     -7.86       -11     -3.76
    C     -6.61    -0.917     -7.59
    C     -7.73    -0.701     -8.41
    C     -5.82     -2.06     -7.77
    C     -8.08     -1.63     -9.38
    H     -8.35     0.194     -8.27
    C     -6.16     -2.98     -8.76
    H     -4.95     -2.23     -7.13
    C      -7.3     -2.78     -9.55
    H     -8.97     -1.47       -10
    H     -5.55     -3.88     -8.91
    H     -7.57     -3.52     -10.3
    C     -8.04     0.649     -5.73
    C     -8.55      1.93     -5.49
    C     -8.83    -0.465     -5.38
    C     -9.83       2.1     -4.96
    H     -7.95      2.82     -5.73
    C     -10.1     -0.29     -4.87
    H     -8.44     -1.48     -5.53
    C     -10.6     0.994     -4.66
    H     -10.2      3.12     -4.77
    H     -10.7     -1.17     -4.62
    H     -11.6      1.13     -4.25
    C     -5.93      1.82      -7.4
    C     -5.79      3.06     -6.76
    C     -5.75      1.76      -8.8
    C     -5.57      4.22     -7.48
    H     -5.88      3.12     -5.66
    C     -5.53      2.93     -9.52
    H      -5.8     0.795     -9.32
    C     -5.47      4.17     -8.87
    H     -5.49      5.18     -6.96
    H      -5.4      2.88     -10.6
    H      -5.3      5.09     -9.45
    C      1.87      -7.4     -5.98
    C      3.12     -6.77     -5.84
    C       1.8      -8.8     -5.82
    C      4.28     -7.51     -5.62
    H      3.19     -5.68     -5.91
    C      2.96     -9.54      -5.6
    H     0.832     -9.31     -5.88
    C       4.2      -8.9     -5.52
    H      5.24        -7     -5.53
    H       2.9     -10.6     -5.48
    H      5.12     -9.49     -5.36
    C    -0.882      -7.6     -6.68
    C    -0.683     -8.42      -7.8
    C     -2.02     -7.77     -5.88
    C     -1.62     -9.39     -8.13
    H     0.204     -8.28     -8.43
    C     -2.95     -8.77     -6.21
    H     -2.19     -7.12     -5.01
    C     -2.75     -9.57     -7.34
    H     -1.46       -10     -9.02
    H     -3.84     -8.91     -5.59
    H      -3.5     -10.3      -7.6
    C     0.703     -5.74     -8.09
    C      1.99      -5.5     -8.59
    C    -0.411     -5.39     -8.87
    C      2.16     -4.96     -9.87
    H      2.87     -5.75     -7.99
    C    -0.234     -4.87     -10.2
    H     -1.42     -5.54     -8.48
    C      1.05     -4.66     -10.7
    H      3.17     -4.77     -10.2
    H     -1.11     -4.62     -10.8
    H      1.19     -4.25     -11.7
    C      6.72      0.88      -7.6
    C      7.84     0.702     -8.43
    C      5.92      2.02     -7.76
    C      8.14      1.64     -9.41
    H      8.48    -0.181     -8.31
    C      6.22      2.95     -8.76
    H      5.05      2.18     -7.11
    C      7.33      2.76     -9.58
    H      9.02       1.5     -10.1
    H      5.58      3.83     -8.89
    H      7.56       3.5     -10.4
    C      8.09    -0.704     -5.74
    C      8.61     -1.99     -5.51
    C      8.89     0.409      -5.4
    C      9.88     -2.16     -4.97
    H         8     -2.88     -5.76
    C      10.2     0.236     -4.87
    H      8.49      1.42     -5.56
    C      10.7     -1.05     -4.64
    H      10.3     -3.17      -4.8
    H      10.8      1.12      -4.6
    H      11.7     -1.19     -4.21
    C      5.98     -1.89     -7.38
    C      5.83     -3.15     -6.76
    C      5.82     -1.81     -8.78
    C      5.61     -4.29     -7.52
    H       5.9     -3.24     -5.67
    C       5.6     -2.96     -9.53
    H      5.88     -0.83     -9.28
    C      5.52     -4.21     -8.91
    H      5.52     -5.27     -7.02
    H      5.49     -2.88     -10.6
    H      5.37     -5.11     -9.51
    C      7.65      5.22     -6.63
    C      8.34      4.27     -5.87
    C      8.19      5.62     -7.87
    C      9.55      3.75     -6.33
    H      7.89      3.91     -4.93
    C      9.37      5.05     -8.35
    H      7.64      6.34      -8.5
    C      10.1      4.13     -7.57
    H      10.1      3.02     -5.71
    H      9.75      5.34     -9.34
    H        11      3.68     -7.94
    C      5.26      6.64     -7.58
    C      5.63      7.89     -8.11
    C      4.28      5.87     -8.24
    C      5.13      8.29     -9.34
    H      6.33      8.53     -7.56
    C      3.78      6.29     -9.47
    H      3.92      4.92     -7.83
    C      4.24      7.48       -10
    H      5.45      9.25     -9.77
    H      3.06      5.66       -10
    H      3.87      7.79       -11
    C      6.68      7.55     -5.29
    C      5.89      8.23     -4.35
    C      7.91      8.11     -5.68
    C      6.33      9.44     -3.81
    H      4.93      7.83     -4.01
    C      8.35      9.31     -5.12
    H      8.54      7.59     -6.42
    C      7.56      9.97     -4.17
    H       5.7      9.97     -3.08
    H      9.32      9.73     -5.43
    H      7.92      10.9     -3.72
    C    -0.663       5.7     -8.08
    C     -1.95      5.49     -8.61
    C     0.457      5.36     -8.86
    C      -2.1      4.97      -9.9
    H     -2.84      5.74     -8.03
    C     0.299      4.84     -10.1
    H      1.47       5.5     -8.45
    C    -0.981      4.64     -10.7
    H     -3.11      4.79     -10.3
    H      1.18      4.57     -10.7
    H     -1.11      4.21     -11.7
    C     0.933      7.57     -6.71
    C      0.75      8.43     -7.81
    C      2.09      7.71     -5.93
    C      1.69      9.41     -8.11
    H    -0.139      8.33     -8.45
    C      3.02      8.71     -6.22
    H      2.27      7.03     -5.09
    C      2.82      9.56      -7.3
    H      1.54      10.1     -8.97
    H      3.91      8.82     -5.59
    H      3.56      10.3     -7.53
    C     -1.84       7.3     -5.96
    C      -3.1      6.69     -5.82
    C     -1.73      8.68     -5.73
    C     -4.23      7.45     -5.53
    H     -3.21       5.6     -5.94
    C     -2.86      9.44     -5.42
    H    -0.746      9.17     -5.79
    C     -4.11      8.83     -5.34
    H     -5.21      6.97     -5.45
    H     -2.75      10.5     -5.24
    H        -5      9.43     -5.11
    C     -7.31      5.95     -1.85
    C     -6.67      5.86      -3.1
    C      -8.7      5.74     -1.77
    C     -7.42      5.62     -4.25
    H     -5.59      5.97     -3.18
    C     -9.44      5.49     -2.93
    H     -9.21      5.77    -0.797
    C      -8.8      5.45     -4.17
    H     -6.92      5.56     -5.22
    H     -10.5      5.33     -2.85
    H     -9.39      5.26     -5.08
    C     -7.59      6.57     0.943
    C     -8.45      7.67     0.805
    C     -7.74      5.72      2.05
    C     -9.45      7.91      1.75
    H     -8.34      8.35   -0.0488
    C     -8.76      5.94      2.98
    H     -7.06      4.87      2.19
    C      -9.6      7.04      2.84
    H     -10.1      8.77      1.64
    H     -8.88      5.25      3.82
    H     -10.4      7.22      3.57
    C     -5.73      8.04    -0.585
    C     -5.59      8.63     -1.85
    C     -5.35      8.78     0.555
    C     -5.09      9.93     -1.97
    H     -5.87      8.08     -2.76
    C     -4.85      10.1      0.43
    H     -5.42      8.31      1.55
    C     -4.72      10.7    -0.833
    H     -4.98      10.4     -2.97
    H     -4.55      10.6      1.33
    H     -4.32      11.7    -0.935
    C      7.31      5.96       1.9
    C      6.72      5.82      3.17
    C      8.69      5.81      1.76
    C      7.52      5.58      4.28
    H      5.63      5.89      3.29
    C      9.48      5.54      2.87
    H      9.16      5.88      0.77
    C       8.9      5.43      4.14
    H      7.06      5.48      5.27
    H      10.6       5.4      2.75
    H      9.53      5.23      5.02
    C      5.73      8.01     0.714
    C      5.52      8.56      1.99
    C      5.43      8.77    -0.428
    C      4.99      9.84      2.11
    H      5.77      7.98      2.89
    C      4.89        10      -0.3
    H       5.6      8.34     -1.43
    C      4.66      10.6      0.97
    H      4.81      10.3      3.11
    H      4.63      10.6      -1.2
    H      4.21      11.6      1.07
    C      7.61      6.73    -0.913
    C      8.47      7.85    -0.781
    C      7.76      5.93     -2.06
    C      9.48      8.09     -1.72
    H      8.36      8.52    0.0791
    C      8.75      6.19        -3
    H       7.1      5.07     -2.22
    C      9.64      7.25     -2.82
    H      10.1      8.95     -1.58
    H      8.85      5.53     -3.88
    H      10.4      7.44     -3.56
    C    -0.945      7.58      6.59
    C    -0.816      8.45      7.69
    C     -2.05      7.73      5.74
    C     -1.75      9.46      7.91
    H    0.0283      8.34      8.38
    C     -2.98      8.75      5.95
    H     -2.19      7.06      4.88
    C     -2.83      9.62      7.03
    H     -1.63      10.1      8.76
    H     -3.83      8.86      5.26
    H     -3.56      10.4       7.2
    C      1.86       7.3      5.96
    C      3.11      6.68      5.86
    C      1.78      8.69      5.75
    C      4.26      7.43      5.62
    H       3.2      5.58      5.96
    C      2.93      9.43      5.49
    H     0.799      9.19      5.78
    C      4.17      8.81      5.44
    H      5.24      6.93      5.56
    H      2.85      10.5      5.31
    H      5.08       9.4      5.25
    C     0.589      5.73      8.04
    C      1.86      5.59      8.62
    C    -0.553      5.35      8.77
    C      1.97       5.1      9.92
    H      2.76      5.87      8.06
    C    -0.428      4.86      10.1
    H     -1.55      5.43       8.3
    C     0.836      4.73      10.6
    H      2.97      4.98      10.4
    H     -1.32      4.56      10.6
    H     0.936      4.32      11.7
    C     -5.52      6.26      7.81
    C     -6.47       6.3      8.85
    C     -4.16      6.42      8.13
    C     -6.07      6.52      10.2
    H     -7.54      6.15      8.62
    C     -3.77      6.66      9.44
    H     -3.41      6.38      7.33
    C     -4.72      6.71      10.5
    H     -6.82      6.54        11
    H     -2.71      6.81      9.67
    H     -4.41      6.89      11.5
    C     -7.81      5.53      6.26
    C     -8.85      6.48      6.31
    C     -8.12      4.17      6.43
    C     -10.2      6.08      6.52
    H     -8.62      7.54      6.17
    C     -9.44      3.78      6.66
    H     -7.33      3.41      6.39
    C     -10.5      4.72       6.7
    H       -11      6.82      6.54
    H     -9.67      2.71      6.81
    H     -11.5      4.41      6.87
    C     -6.26      7.82      5.53
    C     -6.31      8.85      6.48
    C     -6.42      8.13      4.17
    C     -6.52      10.2      6.08
    H     -6.18      8.62      7.54
    C     -6.66      9.45      3.77
    H     -6.39      7.33      3.41
    C      -6.7      10.5      4.72
    H     -6.55        11      6.83
    H     -6.81      9.67      2.71
    H     -6.87      11.5      4.41
    C     -7.56     -6.68    -0.934
    C     -8.41     -7.78    -0.725
    C     -7.71      -5.9     -2.09
    C     -9.39      -8.1     -1.66
    H     -8.29      -8.4     0.172
    C     -8.71     -6.21     -3.01
    H     -7.05     -5.04     -2.27
    C     -9.54     -7.32      -2.8
    H       -10     -8.97      -1.5
    H     -8.84      -5.6     -3.91
    H     -10.3     -7.57     -3.54
    C      -7.3     -5.92      1.81
    C     -6.68      -5.8      3.06
    C     -8.69      -5.7      1.72
    C     -7.42     -5.52       4.2
    H      -5.6     -5.95      3.16
    C     -9.43     -5.44      2.87
    H     -9.19     -5.76     0.744
    C      -8.8     -5.36      4.11
    H     -6.92     -5.44      5.18
    H     -10.5     -5.29      2.79
    H      -9.4     -5.15      5.01
    C     -5.69     -8.08     0.663
    C     -5.48      -8.6      1.95
    C     -5.35     -8.86    -0.459
    C     -4.96     -9.89       2.1
    H     -5.74     -8.01      2.84
    C     -4.85     -10.1    -0.295
    H     -5.51     -8.46     -1.47
    C     -4.64     -10.7     0.987
    H      -4.8     -10.3      3.11
    H     -4.59     -10.7     -1.18
    H     -4.23     -11.7      1.12
    C     -8.04    -0.609      5.73
    C     -8.65     -1.87      5.59
    C     -8.77     0.537      5.36
    C     -9.95     -1.97      5.09
    H     -8.11     -2.78      5.87
    C     -10.1     0.429      4.85
    H      -8.3      1.53      5.44
    C     -10.7    -0.827      4.72
    H     -10.4     -2.96      4.98
    H     -10.6      1.33      4.55
    H     -11.7    -0.917       4.3
    C     -5.95     -1.85       7.3
    C     -5.75     -1.76      8.69
    C     -5.86      -3.1      6.67
    C      -5.5     -2.91      9.44
    H     -5.78    -0.788      9.19
    C     -5.62     -4.25      7.43
    H     -5.97     -3.19      5.58
    C     -5.45     -4.16      8.81
    H     -5.34     -2.84      10.5
    H     -5.56     -5.23      6.93
    H     -5.26     -5.07      9.39
    C     -6.59      0.93       7.6
    C     -7.68      0.81      8.48
    C     -5.73      2.03      7.74
    C      -7.9      1.77      9.47
    H     -8.37   -0.0365      8.39
    C     -5.93      2.97      8.76
    H     -4.89      2.18      7.05
    C     -7.03      2.85      9.61
    H     -8.77      1.68      10.1
    H     -5.23      3.81      8.86
    H      -7.2       3.6      10.4
    C     -1.87     -7.35      5.94
    C     -3.13     -6.74      5.79
    C     -1.77     -8.74      5.77
    C     -4.27     -7.51      5.57
    H     -3.23     -5.65      5.87
    C     -2.91     -9.51      5.53
    H     -0.79     -9.23      5.83
    C     -4.16      -8.9      5.45
    H     -5.25     -7.02      5.48
    H     -2.82     -10.6      5.41
    H     -5.06      -9.5      5.28
    C     0.923      -7.6      6.68
    C     0.749     -8.44       7.8
    C      2.07     -7.75      5.89
    C      1.69     -9.43      8.09
    H    -0.133     -8.32      8.44
    C      2.99     -8.76      6.17
    H      2.24      -7.1      5.02
    C       2.8     -9.59      7.27
    H      1.54     -10.1      8.96
    H      3.87     -8.89      5.53
    H      3.53     -10.4      7.49
    C    -0.658     -5.73      8.04
    C     -1.94      -5.5      8.56
    C     0.462      -5.4      8.83
    C      -2.1     -4.97      9.84
    H     -2.83     -5.75      7.96
    C     0.299     -4.87      10.1
    H      1.47     -5.56      8.42
    C    -0.983     -4.65      10.6
    H     -3.11      -4.8      10.2
    H      1.18     -4.61      10.7
    H     -1.11     -4.22      11.6
    C      5.25     -6.67      7.56
    C      4.28     -5.91      8.23
    C      5.63     -7.91      8.08
    C      3.78     -6.34      9.46
    H      3.92     -4.96      7.81
    C      5.12     -8.35       9.3
    H      6.35     -8.54      7.54
    C      4.21     -7.55        10
    H      3.06     -5.72        10
    H      5.43     -9.32      9.71
    H      3.82     -7.89        11
    C      6.68     -7.59      5.23
    C      7.92     -8.14       5.6
    C      5.89     -8.25      4.27
    C      8.33     -9.36      5.07
    H      8.56     -7.61      6.31
    C      6.31     -9.47      3.74
    H      4.93     -7.85      3.92
    C      7.52       -10      4.16
    H      9.29     -9.79      5.37
    H      5.68       -10      3.02
    H      7.84       -11      3.74
    C      7.63     -5.29      6.61
    C      8.32     -4.35      5.83
    C      8.17     -5.69      7.84
    C      9.53     -3.81      6.29
    H      7.88        -4      4.88
    C      9.36     -5.13      8.31
    H      7.64     -6.43      8.46
    C        10     -4.18      7.54
    H      10.1     -3.08      5.67
    H      9.75     -5.42      9.29
    H        11     -3.72      7.91
    C      5.74     -8.07    -0.743
    C      5.52      -8.6     -2.02
    C      5.43     -8.84     0.388
    C      4.98     -9.88     -2.16
    H      5.77     -8.01     -2.92
    C      4.88     -10.1     0.244
    H       5.6     -8.42      1.39
    C      4.65     -10.6     -1.03
    H       4.8     -10.3     -3.16
    H      4.62     -10.7      1.14
    H      4.21     -11.6     -1.15
    C      7.34     -6.01     -1.93
    C      6.75     -5.86      -3.2
    C      8.73     -5.87     -1.81
    C      7.55     -5.63     -4.32
    H      5.65     -5.91     -3.32
    C      9.52      -5.6     -2.92
    H       9.2     -5.96    -0.818
    C      8.93     -5.49     -4.18
    H      7.09     -5.54     -5.31
    H      10.6     -5.47      -2.8
    H      9.55     -5.29     -5.07
    C      7.62     -6.76     0.883
    C      8.46     -7.88     0.742
    C      7.76     -5.96      2.03
    C      9.46     -8.14      1.68
    H      8.35     -8.54    -0.124
    C      8.76     -6.23      2.96
    H      7.09      -5.1       2.2
    C      9.62     -7.31      2.79
    H      10.1     -9.02      1.55
    H      8.87     -5.58      3.84
    H      10.4     -7.51      3.52
    C      6.73    -0.928      7.56
    C      7.83    -0.749      8.43
    C      5.94     -2.08      7.71
    C      8.11     -1.68      9.42
    H      8.48     0.133      8.32
    C      6.23     -3.01      8.71
    H      5.09     -2.26      7.04
    C       7.3     -2.81      9.57
    H      8.96     -1.53      10.1
    H       5.6      -3.9      8.81
    H      7.52     -3.55      10.4
    C      8.08     0.668       5.7
    C      8.61      1.95       5.5
    C      8.86    -0.454      5.37
    C       9.9       2.1      4.97
    H      8.02      2.84      5.76
    C      10.1    -0.294      4.84
    H      8.45     -1.46      5.51
    C      10.7     0.986      4.63
    H      10.3      3.11       4.8
    H      10.7     -1.18      4.57
    H      11.7      1.11       4.2
    C      5.97      1.84      7.31
    C      5.83       3.1      6.69
    C      5.73      1.73      8.69
    C      5.54      4.23      7.45
    H      5.94      3.19       5.6
    C      5.41      2.86      9.44
    H      5.79     0.751      9.18
    C      5.34      4.11      8.83
    H      5.45       5.2      6.96
    H      5.21      2.76      10.5
    H       5.1         5      9.42
       676
untitled
   Au     -4.66     -4.73     -4.72
   Au    0.0246     -5.78   -0.0218
   Au    0.0264     -2.06   -0.0233
   Au      2.06     -2.06     -2.06
   Au   0.00657     -4.02     -2.11
   Au     -2.07     -2.12     -2.12
   Au   -0.0145     -6.92     -2.52
   Au   -0.0558     -4.68      -4.8
   Au      2.71     -4.64     -2.79
   Au      -3.1      -4.7     -2.53
    S      2.45      -7.2     -2.66
    S     -2.56     -7.42     -2.42
    P        -6     -6.03     -6.04
    P     0.405     -6.33     -6.34
    P      6.35    -0.407     -6.33
    P      6.06      5.96     -6.02
    P     -6.29     0.361     -6.32
    P     -6.28     -6.35     0.345
    P      6.33     -6.35    -0.413
    P      6.04     -6.02      5.99
    P    -0.345      6.27     -6.34
    P      6.35     0.352      6.28
    P     0.348      6.29      6.29
    P     -6.04      6.05      6.05
    P    -0.365     -6.32      6.31
    P     -6.29    -0.346      6.29
    P     -6.29      6.29    -0.341
    P      6.31       6.3     0.375
   Au     -4.73      4.73      4.73
   Au     -5.73   -0.0295   -0.0163
   Au     -2.01   -0.0284   -0.0231
   Au     -2.01     -2.05      2.01
   Au     -3.96  -0.00405      2.03
   Au     -2.11      2.11      2.11
   Au     -6.99    -0.151      2.39
   Au     -4.74    0.0535      4.61
   Au     -4.59     -2.78      2.67
   Au     -4.69      2.53      3.15
    S     -7.06     -2.54      2.35
    S      -7.2      2.27      2.45
   Au      4.73      4.67      -4.7
   Au    0.0168      5.73   -0.0329
   Au    0.0237      2.01   -0.0284
   Au     -2.01      2.01     -2.05
   Au    0.0469      3.97     -2.11
   Au      2.12      2.07     -2.12
   Au    0.0729      6.87     -2.52
   Au     0.114      4.62      -4.8
   Au     -2.67      4.59     -2.78
   Au      3.17      4.64     -2.52
    S     -2.37      7.06     -2.55
    S      2.45      7.19     -2.39
   Au      4.72     -4.71      4.67
   Au      5.79    -0.024   -0.0261
   Au      2.06   -0.0236   -0.0262
   Au      2.05      2.01      2.01
   Au      4.01   -0.0227      2.02
   Au      2.12     -2.12      2.07
   Au      7.07    0.0656      2.37
   Au      4.81    -0.116      4.61
   Au      4.64      2.76      2.66
   Au       4.7     -2.53      3.12
    S      7.14      2.43      2.29
    S      7.07     -2.24       2.3
   Au    0.0046      3.97      2.05
   Au   -0.0456       6.9      2.45
   Au   -0.0563      4.61      4.75
   Au       2.7       4.6      2.73
   Au     -3.15      4.69      2.53
    S      2.45      7.14      2.62
    S     -2.52       7.2      2.22
   Au      4.02   -0.0277     -2.08
   Au      7.08    -0.116     -2.41
   Au       4.8     0.052     -4.67
   Au      4.65     -2.79     -2.71
   Au       4.7      2.48     -3.17
    S      7.08     -2.38     -2.31
    S      7.01      2.13     -2.39
   Au    0.0428     -4.02      2.06
   Au    0.0776     -6.93      2.47
   Au     0.101     -4.66      4.75
   Au     -2.66     -4.65      2.76
   Au      3.17      -4.7      2.47
    S     -2.44     -7.12      2.59
    S      2.47     -7.31      2.35
   Au     -3.96   -0.0198     -2.07
   Au     -7.04    0.0895     -2.38
   Au     -4.75    -0.102     -4.67
   Au     -4.61      2.74      -2.7
   Au     -4.65     -2.53     -3.15
    S      -7.1      2.46     -2.36
    S     -7.42     -2.38     -2.54
   Au    0.0249   -0.0247     -5.78
   Au    0.0238   -0.0262     -2.06
   Au     -2.06    -0.042     -4.02
   Au     -2.47   -0.0615     -6.92
   Au     -2.76      2.66     -4.63
   Au     -2.48     -3.15      -4.7
    S     -2.62       2.4     -7.21
    S     -2.36     -2.57     -7.46
   Au    0.0326   -0.0205      5.73
   Au     0.029   -0.0234      2.01
   Au    0.0034      2.03      3.96
   Au     0.153      2.38      6.98
   Au      2.78      2.68      4.58
   Au     -2.52      3.16      4.69
    S       2.6      2.35      7.11
    S     -2.35      2.36       7.2
   Au      2.11  -0.00655     -4.02
   Au      2.52    0.0301     -6.93
   Au      2.79     -2.71     -4.65
   Au      2.52      3.12     -4.69
    S      2.62     -2.47     -7.14
    S      2.41       2.4     -7.36
   Au     0.023     -2.07      3.96
   Au   -0.0676     -2.39      7.04
   Au     -2.73      -2.7      4.61
   Au      2.52     -3.17      4.65
    S     -2.42     -2.34      7.07
    S      2.29     -2.43      7.07
   Au     -2.05  -0.00475      3.97
   Au     -2.45    0.0537       6.9
   Au    0.0196      2.02     -4.01
   Au    -0.076      2.36     -7.06
   Au      2.11   -0.0484      3.97
   Au      2.53   -0.0738      6.87
   Au    0.0313     -2.08     -4.01
   Au      0.13      -2.4     -7.07
   Au     -3.97     -2.11   -0.0443
   Au     -6.86     -2.53   -0.0564
   Au     -4.62     -4.81    -0.116
   Au     -2.02     -4.01   -0.0176
   Au     -2.36     -7.06    0.0806
   Au     -2.03      3.96  -0.00412
   Au     -2.38      6.98    -0.144
   Au     -4.61      4.75    0.0564
   Au      2.07      3.96   -0.0229
   Au      2.39      7.04    0.0589
   Au      4.66      4.74    -0.111
   Au      2.08     -4.01   -0.0293
   Au       2.4     -7.08    -0.118
   Au      4.67     -4.79    0.0568
   Au     -3.97      2.05  -0.00478
   Au      -6.9      2.45     0.047
   Au      4.02      2.06   -0.0457
   Au      6.94      2.47   -0.0725
   Au      4.03     -2.11   -0.0039
   Au      6.94     -2.52     0.032
    C     -7.57     -5.27     -6.67
    C     -8.26     -4.32      -5.9
    C     -8.12     -5.66     -7.91
    C     -9.47     -3.79     -6.35
    H     -7.81     -3.96     -4.96
    C     -9.32      -5.1     -8.37
    H     -7.59     -6.38     -8.54
    C       -10     -4.18     -7.57
    H       -10     -3.06     -5.73
    H     -9.72      -5.4     -9.34
    H       -11     -3.75     -7.92
    C     -5.22     -6.68     -7.61
    C     -5.59     -7.91     -8.16
    C     -4.26     -5.89     -8.29
    C     -5.06     -8.34     -9.38
    H     -6.32     -8.55     -7.64
    C     -3.74     -6.32     -9.51
    H     -3.92     -4.94     -7.87
    C     -4.13     -7.54     -10.1
    H     -5.36      -9.3      -9.8
    H     -3.02     -5.68       -10
    H     -3.72     -7.87       -11
    C     -6.64     -7.61     -5.28
    C     -5.85     -8.29     -4.33
    C     -7.87     -8.17     -5.67
    C     -6.29      -9.5      -3.8
    H      -4.9     -7.88     -3.98
    C     -8.31     -9.37     -5.12
    H      -8.5     -7.64      -6.4
    C     -7.51       -10     -4.19
    H     -5.66       -10     -3.08
    H     -9.27     -9.79     -5.42
    H     -7.86       -11     -3.76
    C     -6.61    -0.917     -7.59
    C     -7.73    -0.702     -8.42
    C     -5.82     -2.06     -7.77
    C     -8.08     -1.64     -9.38
    H     -8.35     0.192     -8.27
    C     -6.16     -2.98     -8.76
    H     -4.95     -2.23     -7.13
    C     -7.29     -2.78     -9.55
    H     -8.97     -1.48       -10
    H     -5.55     -3.88     -8.91
    H     -7.57     -3.52     -10.3
    C     -8.04      0.65     -5.73
    C     -8.55      1.93     -5.49
    C     -8.83    -0.464     -5.38
    C     -9.83       2.1     -4.96
    H     -7.95      2.82     -5.73
    C     -10.1     -0.29     -4.87
    H     -8.44     -1.48     -5.53
    C     -10.6     0.994     -4.66
    H     -10.2      3.12     -4.77
    H     -10.7     -1.17     -4.62
    H     -11.6      1.13     -4.25
    C     -5.93      1.82      -7.4
    C     -5.79      3.06     -6.75
    C     -5.75      1.76      -8.8
    C     -5.57      4.22     -7.48
    H     -5.88      3.12     -5.66
    C     -5.53      2.93     -9.52
    H      -5.8     0.795     -9.32
    C     -5.47      4.17     -8.87
    H     -5.49      5.19     -6.96
    H      -5.4      2.88     -10.6
    H      -5.3      5.09     -9.45
    C      1.87      -7.4     -5.98
    C      3.12     -6.77     -5.84
    C       1.8      -8.8     -5.82
    C      4.28     -7.51     -5.62
    H      3.19     -5.67     -5.91
    C      2.96     -9.54      -5.6
    H     0.832     -9.31     -5.88
    C       4.2      -8.9     -5.52
    H      5.24        -7     -5.53
    H       2.9     -10.6     -5.48
    H      5.12     -9.49     -5.36
    C    -0.881      -7.6     -6.68
    C    -0.684     -8.42      -7.8
    C     -2.02     -7.77     -5.89
    C     -1.62     -9.39     -8.13
    H     0.203     -8.28     -8.43
    C     -2.95     -8.77     -6.21
    H     -2.19     -7.12     -5.02
    C     -2.75     -9.57     -7.34
    H     -1.47       -10     -9.02
    H     -3.84     -8.91     -5.59
    H      -3.5     -10.3      -7.6
    C     0.704     -5.74     -8.09
    C      1.99      -5.5     -8.59
    C     -0.41     -5.39     -8.87
    C      2.16     -4.96     -9.87
    H      2.87     -5.75     -7.99
    C    -0.234     -4.87     -10.2
    H     -1.42     -5.54     -8.48
    C      1.05     -4.66     -10.7
    H      3.17     -4.77     -10.2
    H     -1.11     -4.62     -10.8
    H      1.19     -4.25     -11.7
    C      6.72      0.88      -7.6
    C      7.84     0.702     -8.43
    C      5.92      2.02     -7.76
    C      8.14      1.64     -9.41
    H      8.48    -0.181     -8.31
    C      6.22      2.95     -8.76
    H      5.05      2.18     -7.11
    C      7.33      2.76     -9.58
    H      9.02       1.5     -10.1
    H      5.58      3.83     -8.89
    H      7.56       3.5     -10.4
    C      8.09    -0.704     -5.74
    C      8.61     -1.99     -5.51
    C      8.89     0.409      -5.4
    C      9.88     -2.16     -4.97
    H         8     -2.88     -5.75
    C      10.2     0.236     -4.87
    H      8.49      1.42     -5.56
    C      10.7     -1.05     -4.64
    H      10.3     -3.17      -4.8
    H      10.8      1.12      -4.6
    H      11.7     -1.19     -4.21
    C      5.98     -1.89     -7.38
    C      5.83     -3.15     -6.76
    C      5.82     -1.81     -8.78
    C      5.61     -4.29     -7.52
    H       5.9     -3.24     -5.67
    C       5.6     -2.96     -9.53
    H      5.88     -0.83     -9.28
    C      5.52     -4.21     -8.91
    H      5.52     -5.27     -7.02
    H      5.49     -2.88     -10.6
    H      5.37     -5.11     -9.51
    C      7.65      5.22     -6.63
    C      8.34      4.27     -5.87
    C      8.19      5.62     -7.87
    C      9.55      3.75     -6.33
    H      7.89      3.91     -4.93
[truncated: 87,145 more chars]
