# Supplementary material for: Density-functional tight-binding for phosphine-stabilized nanoscale gold clusters
Source: Chem Sci. 2020 Nov 2;11(48):13113–28. doi: 10.1039/d0sc04514d (PMC8163209; doi:10.1039/d0sc04514d)
Supplement: SC-011-D0SC04514D-s004 [file SC-011-D0SC04514D-s004.xyz]

       676
untitled
   Au     -4.66     -4.73     -4.72
   Au    0.0239     -5.78   -0.0232
   Au    0.0266     -2.06   -0.0232
   Au      2.06     -2.06     -2.06
   Au    0.0051     -4.02     -2.11
   Au     -2.07     -2.12     -2.12
   Au   -0.0286     -6.93     -2.52
   Au   -0.0594     -4.67      -4.8
   Au      2.71     -4.64     -2.79
   Au     -3.12     -4.69     -2.53
    S      2.51      -7.2     -2.59
    S     -2.45     -7.27     -2.33
    P     -6.01     -6.04     -6.05
    P     0.389     -6.31     -6.35
    P      6.35     -0.42     -6.34
    P      6.03      5.96     -6.01
    P      -6.3     0.359     -6.32
    P     -6.28     -6.35     0.346
    P      6.32     -6.36    -0.395
    P      6.02     -5.99      5.96
    P    -0.349      6.28     -6.35
    P      6.35     0.348      6.27
    P     0.346      6.29      6.29
    P     -6.04      6.05      6.04
    P    -0.375     -6.33       6.3
    P     -6.29    -0.347      6.29
    P     -6.29      6.29    -0.347
    P      6.31      6.29     0.364
   Au     -4.73      4.73      4.73
   Au     -5.73   -0.0316    -0.018
   Au     -2.01   -0.0283   -0.0229
   Au     -2.01     -2.05      2.01
   Au     -3.96  -0.00394      2.03
   Au     -2.11      2.11      2.11
   Au     -6.98    -0.146      2.39
   Au     -4.75    0.0532      4.62
   Au     -4.59     -2.78      2.67
   Au     -4.69      2.53      3.15
    S     -7.06     -2.58      2.37
    S     -7.19      2.26      2.45
   Au      4.71      4.67      -4.7
   Au    0.0178      5.73   -0.0319
   Au    0.0239      2.01   -0.0282
   Au     -2.01      2.01     -2.05
   Au    0.0468      3.97     -2.11
   Au      2.12      2.07     -2.12
   Au    0.0678      6.87     -2.52
   Au     0.113      4.62      -4.8
   Au     -2.68      4.59     -2.78
   Au      3.16      4.64     -2.52
    S     -2.35      7.07     -2.57
    S       2.5      7.17     -2.42
   Au       4.7     -4.71      4.66
   Au      5.79   -0.0239   -0.0247
   Au      2.06   -0.0235    -0.026
   Au      2.05      2.01      2.01
   Au      4.01   -0.0203      2.02
   Au      2.12     -2.12      2.07
   Au      7.07     0.086      2.36
   Au      4.81    -0.113      4.62
   Au      4.64      2.76      2.66
   Au       4.7     -2.53      3.11
    S      7.11      2.41      2.34
    S       7.2     -2.37      2.45
   Au   0.00483      3.97      2.05
   Au   -0.0466       6.9      2.45
   Au   -0.0534      4.61      4.75
   Au       2.7      4.61      2.73
   Au     -3.15      4.69      2.53
    S      2.42       7.1      2.58
    S      -2.5       7.2      2.24
   Au      4.01   -0.0301     -2.08
   Au      7.08    -0.137      -2.4
   Au       4.8     0.053     -4.67
   Au      4.65     -2.79     -2.71
   Au       4.7      2.48     -3.16
    S      7.12     -2.39     -2.36
    S      7.21      2.28     -2.52
   Au    0.0434     -4.02      2.06
   Au    0.0718     -6.93      2.47
   Au     0.102     -4.66      4.75
   Au     -2.66     -4.64      2.76
   Au      3.17      -4.7      2.47
    S     -2.38     -7.16      2.58
    S      2.52     -7.23      2.37
   Au     -3.96   -0.0222     -2.07
   Au     -7.04    0.0686     -2.39
   Au     -4.75    -0.104     -4.66
   Au     -4.61      2.73      -2.7
   Au     -4.64     -2.52     -3.16
    S      -7.1      2.49     -2.36
    S     -7.25     -2.28     -2.43
   Au    0.0237   -0.0253     -5.78
   Au     0.024    -0.026     -2.06
   Au     -2.06   -0.0434     -4.02
   Au     -2.47   -0.0744     -6.93
   Au     -2.76      2.66     -4.64
   Au     -2.48     -3.17      -4.7
    S     -2.58      2.43     -7.17
    S     -2.27     -2.46      -7.3
   Au    0.0316   -0.0182      5.73
   Au    0.0292   -0.0232      2.01
   Au   0.00376      2.03      3.96
   Au     0.152      2.39      6.98
   Au      2.78      2.67      4.59
   Au     -2.53      3.15      4.69
    S      2.59      2.36      7.06
    S     -2.32      2.41       7.2
   Au      2.11  -0.00556     -4.02
   Au      2.52    0.0268     -6.93
   Au      2.79     -2.71     -4.64
   Au      2.52      3.12     -4.69
    S      2.63     -2.41     -7.17
    S      2.39      2.42     -7.27
   Au    0.0218     -2.07      3.96
   Au   -0.0777     -2.39      7.04
   Au     -2.74      -2.7      4.61
   Au      2.52     -3.16      4.65
    S     -2.46     -2.31      7.07
    S       2.4     -2.52      7.15
   Au     -2.05  -0.00472      3.97
   Au     -2.45    0.0473       6.9
   Au    0.0196      2.02     -4.01
   Au   -0.0709      2.36     -7.06
   Au      2.11    -0.047      3.97
   Au      2.53   -0.0677      6.87
   Au    0.0286     -2.08     -4.01
   Au     0.115      -2.4     -7.08
   Au     -3.97     -2.11   -0.0462
   Au     -6.87     -2.53   -0.0686
   Au     -4.62      -4.8    -0.115
   Au     -2.02     -4.01   -0.0201
   Au     -2.36     -7.06    0.0685
   Au     -2.03      3.96  -0.00395
   Au     -2.38      6.98    -0.146
   Au     -4.61      4.75    0.0556
   Au      2.07      3.96   -0.0224
   Au      2.39      7.04    0.0656
   Au      4.67      4.75    -0.109
   Au      2.08     -4.01   -0.0293
   Au       2.4     -7.08    -0.118
   Au      4.67      -4.8    0.0583
   Au     -3.97      2.05  -0.00454
   Au      -6.9      2.45    0.0486
   Au      4.02      2.06   -0.0432
   Au      6.93      2.47   -0.0661
   Au      4.03     -2.11  -0.00558
   Au      6.93     -2.52    0.0219
    C     -7.57     -5.25     -6.67
    C     -8.25     -4.31     -5.89
    C      -8.1     -5.66     -7.91
    C     -9.47     -3.79     -6.33
    H     -7.82     -3.97     -4.93
    C     -9.31     -5.12     -8.35
    H     -7.57     -6.39     -8.52
    C     -9.98     -4.18     -7.57
    H       -10     -3.08     -5.71
    H     -9.72     -5.43     -9.32
    H     -10.9     -3.77     -7.92
    C      -5.2     -6.67     -7.61
    C     -5.59     -7.91     -8.14
    C     -4.25     -5.88     -8.28
    C     -5.07     -8.33     -9.36
    H     -6.33     -8.52     -7.62
    C     -3.74      -6.3     -9.51
    H     -3.92     -4.91     -7.87
    C     -4.14     -7.54       -10
    H     -5.39     -9.28      -9.8
    H     -3.04     -5.67     -10.1
    H     -3.73     -7.88       -11
    C     -6.63     -7.61     -5.26
    C     -5.84     -8.28     -4.32
    C     -7.86     -8.14     -5.67
    C     -6.27      -9.5      -3.8
    H     -4.87     -7.88     -3.98
    C      -8.3     -9.35     -5.13
    H     -8.47     -7.62     -6.41
    C     -7.51       -10     -4.19
    H     -5.65     -10.1     -3.09
    H     -9.25     -9.78     -5.45
    H     -7.86       -11     -3.78
    C     -6.68    -0.914      -7.6
    C     -7.79    -0.741     -8.44
    C     -5.88     -2.06     -7.76
    C     -8.09     -1.68     -9.43
    H     -8.45     0.133     -8.31
    C     -6.17     -2.99     -8.75
    H     -5.02     -2.23      -7.1
    C     -7.27      -2.8     -9.59
    H     -8.96     -1.54     -10.1
    H     -5.54     -3.88     -8.88
    H      -7.5     -3.53     -10.4
    C     -8.03     0.673     -5.73
    C     -8.56      1.95     -5.49
    C     -8.82     -0.45     -5.41
    C     -9.84       2.1     -4.98
    H     -7.97      2.84     -5.75
    C     -10.1    -0.293     -4.88
    H     -8.43     -1.46     -5.59
    C     -10.6     0.985     -4.64
    H     -10.2      3.11     -4.82
    H     -10.7     -1.18     -4.64
    H     -11.6      1.11     -4.22
    C     -5.93      1.86     -7.35
    C      -5.8      3.12     -6.74
    C     -5.76      1.77     -8.74
    C     -5.57      4.26     -7.51
    H     -5.88      3.21     -5.65
    C     -5.53      2.91     -9.51
    H     -5.83     0.792     -9.24
    C     -5.45      4.16     -8.89
    H      -5.5      5.24     -7.02
    H     -5.42      2.83     -10.6
    H     -5.28      5.06      -9.5
    C       1.9     -7.36     -5.95
    C      3.17     -6.75     -5.84
    C       1.8     -8.76     -5.82
    C      4.31     -7.53     -5.64
    H      3.26     -5.66     -5.92
    C      2.95     -9.53     -5.62
    H     0.829     -9.25     -5.92
    C       4.2     -8.91     -5.48
    H      5.29     -7.05     -5.58
    H      2.87     -10.6     -5.56
    H      5.09     -9.52     -5.31
    C    -0.873     -7.61     -6.72
    C    -0.708     -8.44     -7.85
    C     -2.02     -7.76     -5.92
    C     -1.65     -9.42     -8.14
    H      0.16     -8.31     -8.51
    C     -2.95     -8.75     -6.22
    H     -2.19      -7.1     -5.07
    C     -2.76     -9.59     -7.31
    H     -1.52     -10.1     -9.03
    H     -3.85     -8.87     -5.59
    H      -3.5     -10.4     -7.54
    C     0.724     -5.74     -8.08
    C      2.01     -5.51      -8.6
    C    -0.399     -5.41     -8.87
    C      2.16     -4.98     -9.88
    H       2.9     -5.77        -8
    C    -0.238     -4.88     -10.1
    H     -1.41      -5.6     -8.47
    C      1.04     -4.65     -10.6
    H      3.17     -4.81     -10.3
    H     -1.12     -4.63     -10.7
    H      1.17     -4.22     -11.6
    C      6.72     0.879      -7.6
    C      7.84     0.709     -8.44
    C      5.92      2.02     -7.76
    C      8.14      1.65     -9.42
    H      8.48     -0.18     -8.33
    C      6.22      2.95     -8.76
    H      5.05      2.18     -7.12
    C      7.33      2.77     -9.59
    H      9.01       1.5     -10.1
    H      5.57      3.83      -8.9
    H      7.55       3.5     -10.4
    C      8.09    -0.713     -5.74
    C      8.61        -2     -5.51
    C      8.88     0.403      -5.4
    C      9.88     -2.16     -4.97
    H      8.01     -2.89     -5.75
    C      10.2     0.237     -4.87
    H      8.47      1.41     -5.56
    C      10.7     -1.04     -4.65
    H      10.3     -3.17     -4.79
    H      10.7      1.12     -4.61
    H      11.7     -1.18     -4.22
    C         6      -1.9     -7.37
    C      5.84     -3.15     -6.75
    C      5.84      -1.8     -8.77
    C      5.61     -4.29     -7.52
    H      5.91     -3.25     -5.67
    C      5.59     -2.94     -9.53
    H      5.89    -0.823     -9.26
    C      5.53      -4.2     -8.91
    H       5.5     -5.26     -7.03
    H      5.46     -2.86     -10.6
    H      5.36      -5.1     -9.51
    C      7.62      5.24     -6.65
    C      8.32      4.28     -5.89
    C      8.18      5.61     -7.89
    C      9.53      3.75     -6.33
    H      7.86      3.91     -4.95
    C      9.38      5.05     -8.34
    H      7.64      6.31     -8.54
    C      10.1      4.14     -7.55
    H        10      3.01     -5.71
    H      9.76      5.32     -9.34
    H        11      3.69     -7.91
    C      5.31      6.62      -7.6
    C      5.65      7.87     -8.15
    C      4.33      5.87     -8.27
    C      5.11      8.31     -9.36
    H      6.35      8.53     -7.61
    C      3.79      6.31     -9.48
    H      3.95      4.93     -7.85
    C      4.22       7.5     -10.1
    H      5.39      9.29     -9.76
    H      3.04      5.68     -9.98
    H      3.81      7.82       -11
    C      6.68      7.56      -5.3
    C      5.91      8.23     -4.34
    C      7.92      8.12     -5.66
    C      6.35      9.44     -3.79
    H      4.96      7.82     -3.98
    C      8.36      9.32      -5.1
    H      8.57      7.59     -6.38
    C      7.56        10     -4.19
    H      5.72      9.95     -3.05
    H      9.34      9.72     -5.39
    H      7.89        11     -3.76
    C    -0.657       5.7     -8.08
    C     -1.94       5.5     -8.61
    C     0.463      5.36     -8.86
    C      -2.1      4.96     -9.89
    H     -2.83      5.75     -8.02
    C       0.3      4.84     -10.1
    H      1.47      5.48     -8.45
    C    -0.982      4.65     -10.7
    H     -3.11      4.78     -10.3
    H      1.18      4.56     -10.7
    H     -1.11      4.22     -11.7
    C     0.938      7.56     -6.71
    C     0.748      8.42     -7.81
    C      2.09      7.71     -5.93
    C      1.68      9.41      -8.1
    H     -0.14      8.31     -8.44
    C      3.02      8.72     -6.22
    H      2.28      7.03     -5.09
    C      2.82      9.56     -7.31
    H      1.52      10.1     -8.97
    H      3.91      8.83     -5.59
    H      3.56      10.3     -7.55
    C     -1.83      7.31     -5.95
    C     -3.09      6.69     -5.82
    C     -1.73      8.69     -5.72
    C     -4.22      7.45     -5.53
    H     -3.19       5.6     -5.94
    C     -2.86      9.44     -5.42
    H    -0.747      9.18     -5.79
    C     -4.11      8.83     -5.34
    H      -5.2      6.96     -5.46
    H     -2.77      10.5     -5.24
    H     -5.01      9.42     -5.12
    C      -7.3      5.95     -1.85
    C     -6.67      5.86      -3.1
    C     -8.69      5.75     -1.77
    C     -7.42      5.62     -4.25
    H     -5.58      5.97     -3.19
    C     -9.43       5.5     -2.92
    H      -9.2      5.77    -0.793
    C      -8.8      5.45     -4.16
    H     -6.92      5.55     -5.23
    H     -10.5      5.33     -2.85
    H     -9.39      5.26     -5.07
    C     -7.59      6.58      0.94
    C     -8.46      7.68     0.815
    C     -7.74      5.73      2.05
    C     -9.45      7.91      1.76
    H     -8.36      8.36   -0.0411
    C     -8.75      5.95      2.98
    H     -7.06      4.88      2.19
    C     -9.61      7.04      2.84
    H     -10.1      8.76      1.64
    H     -8.87      5.25      3.82
    H     -10.4       7.2      3.57
    C     -5.73      8.04    -0.589
    C     -5.59      8.64     -1.85
    C     -5.35      8.78     0.552
    C     -5.09      9.93     -1.97
    H     -5.87      8.08     -2.76
    C     -4.85      10.1      0.43
    H     -5.43      8.31      1.54
    C     -4.72      10.7    -0.831
    H     -4.98      10.4     -2.96
    H     -4.55      10.6      1.33
    H     -4.32      11.7    -0.933
    C      7.35      5.94      1.86
    C      6.74      5.82      3.12
    C      8.74      5.79      1.76
    C      7.51      5.59      4.26
    H      5.65      5.88      3.22
    C       9.5      5.54       2.9
    H      9.23      5.85      0.78
    C      8.89      5.44      4.15
    H      7.01      5.49      5.24
    H      10.6       5.4       2.8
    H      9.49      5.23      5.04
    C      5.73      8.02     0.685
    C      5.51      8.55      1.97
    C      5.41       8.8    -0.445
    C      4.97      9.83      2.11
    H      5.75      7.96      2.86
    C      4.89      10.1    -0.296
    H      5.54      8.37     -1.45
    C      4.67      10.6     0.981
    H      4.77      10.2      3.11
    H      4.61      10.7     -1.19
    H      4.23      11.6       1.1
    C       7.6      6.68    -0.915
    C      8.44      7.79    -0.743
    C      7.77      5.88     -2.06
    C      9.44      8.08     -1.68
    H      8.31      8.45      0.13
    C      8.76      6.18     -2.99
    H      7.11      5.02     -2.23
    C       9.6      7.27      -2.8
    H      10.1      8.96     -1.53
    H      8.88      5.54     -3.88
    H      10.4      7.51     -3.54
    C    -0.944      7.59       6.6
    C    -0.816      8.46      7.69
    C     -2.05      7.73      5.74
    C     -1.75      9.47      7.91
    H     0.026      8.34      8.39
    C     -2.98      8.75      5.95
    H     -2.19      7.06      4.89
    C     -2.83      9.63      7.03
    H     -1.64      10.1      8.77
    H     -3.82      8.86      5.26
    H     -3.57      10.4      7.19
    C      1.86       7.3      5.95
    C      3.11      6.68      5.86
    C      1.78      8.69      5.75
    C      4.26      7.43      5.62
    H       3.2      5.59      5.96
    C      2.93      9.43      5.49
    H       0.8      9.19      5.77
    C      4.18      8.81      5.44
    H      5.24      6.92      5.55
    H      2.85      10.5      5.32
    H      5.08       9.4      5.24
    C     0.596      5.73      8.04
    C      1.86       5.6      8.64
    C    -0.547      5.35      8.77
    C      1.97      5.09      9.93
    H      2.76      5.87      8.07
    C    -0.426      4.86      10.1
    H     -1.54      5.41       8.3
    C     0.835      4.73      10.7
    H      2.97      4.96      10.4
    H     -1.32      4.55      10.6
    H      0.93      4.32      11.7
    C     -5.52      6.26      7.81
    C     -6.47      6.31      8.85
    C     -4.16      6.43      8.13
    C     -6.07      6.52      10.2
    H     -7.54      6.16      8.62
    C     -3.77      6.66      9.45
    H     -3.41      6.39      7.33
    C     -4.72       6.7      10.5
    H     -6.82      6.54        11
    H     -2.71      6.81      9.68
    H      -4.4      6.86      11.5
    C     -7.81      5.53      6.25
    C     -8.85      6.48       6.3
    C     -8.13      4.17      6.42
    C     -10.2      6.08      6.52
    H     -8.62      7.54      6.15
    C     -9.44      3.77      6.66
    H     -7.33      3.41      6.37
    C     -10.5      4.72       6.7
    H       -11      6.82      6.54
    H     -9.67      2.71       6.8
    H     -11.5      4.41      6.86
    C     -6.26      7.81      5.53
    C      -6.3      8.85      6.48
    C     -6.42      8.13      4.17
    C     -6.51      10.2      6.08
    H     -6.17      8.62      7.55
    C     -6.65      9.45      3.78
    H     -6.38      7.33      3.41
    C      -6.7      10.5      4.72
    H     -6.54        11      6.83
    H      -6.8      9.67      2.71
    H      -6.9      11.5      4.41
    C     -7.56     -6.72    -0.935
    C     -8.42     -7.82    -0.745
    C      -7.7     -5.93     -2.09
    C     -9.41     -8.11     -1.68
    H     -8.31     -8.46      0.14
    C      -8.7     -6.22     -3.01
    H     -7.03     -5.08     -2.27
    C     -9.56      -7.3     -2.81
    H     -10.1     -8.97     -1.53
    H     -8.82      -5.6     -3.91
    H     -10.3     -7.53     -3.54
    C      -7.3     -5.96      1.84
    C     -6.68     -5.82       3.1
    C     -8.68     -5.72      1.73
    C     -7.45     -5.53      4.23
    H      -5.6     -5.95       3.2
    C     -9.43     -5.42      2.86
    H     -9.17      -5.8     0.751
    C     -8.82     -5.34      4.11
    H     -6.96     -5.46      5.21
    H     -10.5     -5.25      2.76
    H     -9.43     -5.11         5
    C      -5.7     -8.08     0.668
    C     -5.48      -8.6      1.95
    C     -5.37     -8.86    -0.455
    C     -4.98     -9.89       2.1
    H     -5.75     -8.02      2.84
    C     -4.85     -10.1    -0.294
    H     -5.56     -8.47     -1.47
    C     -4.62     -10.6     0.987
    H     -4.84     -10.3      3.11
    H      -4.6     -10.7     -1.18
    H      -4.2     -11.7      1.11
    C     -8.04    -0.591      5.73
    C     -8.64     -1.86       5.6
    C     -8.77     0.552      5.35
    C     -9.93     -1.97      5.09
    H     -8.08     -2.76      5.87
    C     -10.1     0.431      4.86
    H      -8.3      1.54      5.42
    C     -10.7     -0.83      4.73
    H     -10.4     -2.96      4.97
    H     -10.6      1.33      4.54
    H     -11.7    -0.931      4.32
    C     -5.94     -1.85      7.31
    C     -5.74     -1.76       8.7
    C     -5.85      -3.1      6.68
    C     -5.49     -2.92      9.44
    H     -5.78    -0.791       9.2
    C     -5.62     -4.25      7.42
    H     -5.97     -3.18      5.59
    C     -5.45     -4.16      8.81
    H     -5.35     -2.85      10.5
    H     -5.57     -5.22      6.92
    H     -5.27     -5.08      9.39
    C     -6.57     0.939      7.59
    C     -7.67     0.807      8.47
    C     -5.72      2.04      7.74
    C      -7.9      1.76      9.46
    H     -8.35    -0.042      8.36
    C     -5.93      2.97      8.76
    H     -4.88      2.19      7.05
    C     -7.03      2.84      9.61
    H     -8.78      1.65      10.1
    H     -5.25      3.82      8.87
    H     -7.22      3.59      10.4
    C     -1.86     -7.36      5.95
    C     -3.11     -6.74       5.8
    C     -1.76     -8.75      5.77
    C     -4.25      -7.5      5.57
    H     -3.21     -5.65      5.88
    C     -2.91     -9.51      5.53
    H    -0.785     -9.25      5.83
    C     -4.16     -8.89      5.46
    H     -5.23     -7.01      5.47
    H     -2.83     -10.6      5.39
    H     -5.06     -9.49      5.29
    C     0.921      -7.6      6.67
    C     0.744     -8.44      7.79
    C      2.07     -7.76      5.88
    C      1.68     -9.42      8.09
    H    -0.147     -8.32      8.42
    C      2.99     -8.76      6.18
    H      2.23     -7.11         5
    C       2.8     -9.59      7.28
    H      1.52     -10.1      8.96
    H      3.87      -8.9      5.53
    H      3.53     -10.4       7.5
    C    -0.661     -5.73      8.04
    C     -1.94      -5.5      8.56
    C      0.46      -5.4      8.82
    C      -2.1     -4.97      9.84
    H     -2.83     -5.74      7.97
    C     0.298     -4.87      10.1
    H      1.47     -5.55      8.42
    C    -0.982     -4.65      10.6
    H     -3.11     -4.79      10.2
    H      1.18     -4.61      10.7
    H     -1.11     -4.23      11.6
    C      5.29     -6.67      7.55
    C      4.32     -5.92      8.24
    C      5.65     -7.91      8.11
    C      3.79     -6.35      9.45
    H      3.94     -4.98       7.8
    C       5.1     -8.35      9.32
    H      6.35     -8.58      7.57
    C       4.2     -7.56        10
    H      3.04     -5.73      9.96
    H      5.38     -9.34      9.71
    H      3.77      -7.9        11
    C      6.66     -7.61      5.27
    C      7.91     -8.17       5.6
    C      5.91     -8.27      4.29
    C      8.35     -9.37      5.04
    H      8.58     -7.65       6.3
    C      6.34     -9.48      3.74
    H      4.97     -7.85      3.92
    C      7.53     -10.1      4.15
    H      9.33     -9.77      5.31
    H      5.71     -9.97      2.99
    H      7.85       -11      3.73
    C      7.62     -5.33       6.6
    C       8.3     -4.36      5.86
    C      8.18     -5.67      7.86
    C       9.5      -3.8      6.31
    H      7.86     -3.98      4.93
    C      9.36     -5.09      8.32
    H      7.65     -6.38      8.51
    C      10.1      -4.2      7.52
    H      9.99     -3.04       5.7
    H      9.74     -5.37      9.32
    H        11     -3.77      7.85
    C      5.74     -8.08    -0.723
    C      5.52     -8.59     -2.01
    C      5.41     -8.85     0.406
    C      4.97     -9.86     -2.16
    H      5.77        -8      -2.9
    C      4.88     -10.1     0.247
    H      5.55     -8.43      1.41
    C      4.67     -10.6     -1.04
    H      4.77     -10.3     -3.16
    H      4.61     -10.7      1.13
    H      4.24     -11.6     -1.17
    C      7.37     -5.95      -1.9
    C      6.75     -5.85     -3.16
    C      8.76     -5.84      -1.8
    C      7.53     -5.65      -4.3
    H      5.66     -5.93     -3.26
    C      9.53     -5.62     -2.94
    H      9.25     -5.95     -0.82
    C      8.91     -5.47     -4.18
    H      7.06     -5.61     -5.29
    H      10.6     -5.56     -2.86
    H      9.52     -5.28     -5.08
    C      7.61     -6.71     0.882
    C      8.44     -7.83     0.712
    C      7.77     -5.92      2.03
    C      9.42     -8.14      1.65
    H       8.3     -8.49    -0.159
    C      8.76     -6.22      2.96
    H       7.1     -5.07      2.21
    C       9.6     -7.32      2.77
    H        10     -9.03      1.51
    H      8.88      -5.6      3.86
    H      10.4     -7.56      3.51
    C      6.72    -0.929      7.56
    C      7.82    -0.743      8.42
    C      5.94     -2.08      7.71
    C      8.11     -1.68      9.42
    H      8.46     0.141      8.31
    C      6.22     -3.01      8.71
    H      5.09     -2.26      7.04
    C      7.31     -2.81      9.56
    H      8.97     -1.53      10.1
    H       5.6     -3.91      8.81
    H      7.54     -3.56      10.3
    C      8.08     0.666       5.7
    C      8.61      1.95       5.5
    C      8.86    -0.454      5.36
    C      9.89       2.1      4.96
    H      8.02      2.84      5.75
    C      10.1    -0.293      4.84
    H      8.44     -1.46      5.47
    C      10.7     0.987      4.65
    H      10.3      3.11      4.77
    H      10.7     -1.18      4.56
    H      11.7      1.11      4.22
    C      5.95      1.84       7.3
    C      5.83      3.09      6.69
    C      5.73      1.73      8.69
    C      5.54      4.23      7.45
    H      5.94      3.19       5.6
    C      5.42      2.86      9.44
    H      5.78     0.748      9.17
    C      5.34      4.11      8.83
    H      5.44       5.2      6.95
    H      5.23      2.76      10.5
    H      5.09         5      9.42
       676
untitled
   Au     -4.67     -4.73     -4.72
   Au    0.0239     -5.78   -0.0232
   Au    0.0266     -2.06   -0.0232
   Au      2.06     -2.06     -2.06
   Au    0.0051     -4.02     -2.11
   Au     -2.07     -2.12     -2.12
   Au    -0.029     -6.93     -2.52
   Au   -0.0601     -4.67     -4.81
   Au      2.71     -4.64     -2.79
   Au     -3.12     -4.69     -2.53
    S      2.52     -7.21     -2.58
    S     -2.44     -7.28     -2.33
    P     -6.01     -6.04     -6.05
    P     0.385     -6.31     -6.35
    P      6.35    -0.422     -6.34
    P      6.03      5.96     -6.01
    P      -6.3     0.357     -6.32
    P     -6.28     -6.35     0.345
    P      6.32     -6.36    -0.393
    P      6.01     -5.99      5.95
    P     -0.35      6.28     -6.35
    P      6.35     0.349      6.27
    P     0.346      6.29      6.29
    P     -6.04      6.05      6.04
    P    -0.377     -6.33       6.3
    P     -6.29    -0.348      6.29
    P     -6.29      6.29    -0.347
    P      6.31      6.29     0.363
   Au     -4.73      4.73      4.73
   Au     -5.73   -0.0316    -0.018
   Au     -2.01   -0.0283   -0.0229
   Au     -2.01     -2.05      2.01
   Au     -3.96  -0.00394      2.03
   Au     -2.11      2.11      2.11
   Au     -6.98    -0.146      2.39
   Au     -4.74    0.0528      4.62
   Au     -4.59     -2.78      2.67
   Au     -4.69      2.53      3.15
    S     -7.06     -2.58      2.36
    S     -7.19      2.26      2.45
   Au      4.71      4.67      -4.7
   Au    0.0178      5.73   -0.0319
   Au    0.0239      2.01   -0.0282
   Au     -2.01      2.01     -2.05
   Au    0.0468      3.97     -2.11
   Au      2.12      2.07     -2.12
   Au    0.0676      6.87     -2.52
   Au     0.113      4.62      -4.8
   Au     -2.68      4.59     -2.78
   Au      3.16      4.64     -2.52
    S     -2.34      7.06     -2.57
    S      2.51      7.17     -2.43
   Au       4.7     -4.71      4.66
   Au      5.79   -0.0239   -0.0247
   Au      2.06   -0.0234    -0.026
   Au      2.05      2.01      2.01
   Au      4.01   -0.0203      2.02
   Au      2.12     -2.12      2.07
   Au      7.07    0.0862      2.36
   Au      4.81    -0.113      4.62
   Au      4.64      2.76      2.66
   Au       4.7     -2.53      3.11
    S      7.11      2.41      2.34
    S      7.19     -2.38      2.46
   Au   0.00485      3.97      2.05
   Au   -0.0465       6.9      2.45
   Au   -0.0531      4.62      4.74
   Au       2.7      4.61      2.73
   Au     -3.15      4.69      2.53
    S      2.41       7.1      2.59
    S      -2.5       7.2      2.24
   Au      4.01   -0.0301     -2.08
   Au      7.08    -0.137      -2.4
   Au       4.8     0.053     -4.67
   Au      4.65     -2.79     -2.71
   Au       4.7      2.48     -3.16
    S      7.12     -2.39     -2.37
    S       7.2      2.29     -2.53
   Au    0.0434     -4.02      2.06
   Au    0.0715     -6.93      2.47
   Au     0.102     -4.66      4.75
   Au     -2.66     -4.64      2.76
   Au      3.17      -4.7      2.47
    S     -2.38     -7.15      2.58
    S      2.53     -7.22      2.38
   Au     -3.96   -0.0222     -2.07
   Au     -7.04    0.0685     -2.39
   Au     -4.75    -0.104     -4.66
   Au     -4.61      2.73      -2.7
   Au     -4.64     -2.52     -3.16
    S      -7.1      2.49     -2.36
    S     -7.25     -2.28     -2.42
   Au    0.0237   -0.0253     -5.78
   Au     0.024    -0.026     -2.06
   Au     -2.06   -0.0434     -4.02
   Au     -2.47   -0.0746     -6.93
   Au     -2.76      2.66     -4.64
   Au     -2.47     -3.17      -4.7
    S     -2.58      2.44     -7.17
    S     -2.26     -2.45     -7.31
   Au    0.0316   -0.0181      5.73
   Au    0.0292   -0.0232      2.01
   Au   0.00376      2.03      3.96
   Au     0.152      2.39      6.98
   Au      2.78      2.67      4.59
   Au     -2.53      3.15      4.69
    S      2.59      2.36      7.06
    S     -2.32      2.41       7.2
   Au      2.11  -0.00555     -4.02
   Au      2.52    0.0266     -6.93
   Au      2.79     -2.71     -4.64
   Au      2.53      3.12     -4.69
    S      2.63     -2.41     -7.17
    S       2.4      2.42     -7.26
   Au    0.0218     -2.07      3.96
   Au   -0.0778     -2.39      7.04
   Au     -2.74      -2.7      4.61
   Au      2.52     -3.16      4.65
    S     -2.47     -2.31      7.07
    S      2.41     -2.53      7.14
   Au     -2.05  -0.00472      3.97
   Au     -2.45    0.0472       6.9
   Au    0.0197      2.02     -4.01
   Au   -0.0711      2.36     -7.06
   Au      2.11    -0.047      3.97
   Au      2.53   -0.0674      6.87
   Au    0.0286     -2.08     -4.01
   Au     0.115      -2.4     -7.08
   Au     -3.97     -2.11   -0.0462
   Au     -6.87     -2.53   -0.0687
   Au     -4.62      -4.8    -0.115
   Au     -2.02     -4.01   -0.0201
   Au     -2.36     -7.06    0.0684
   Au     -2.03      3.96  -0.00396
   Au     -2.38      6.98    -0.146
   Au     -4.61      4.75    0.0555
   Au      2.07      3.96   -0.0224
   Au      2.39      7.04    0.0657
   Au      4.67      4.75    -0.109
   Au      2.08     -4.01   -0.0293
   Au       2.4     -7.08    -0.118
   Au      4.67      -4.8    0.0586
   Au     -3.97      2.05  -0.00453
   Au      -6.9      2.45    0.0486
   Au      4.02      2.06   -0.0433
   Au      6.93      2.47    -0.066
   Au      4.03     -2.11  -0.00554
   Au      6.93     -2.52    0.0219
    C     -7.57     -5.25     -6.67
    C     -8.25     -4.31     -5.88
    C      -8.1     -5.66      -7.9
    C     -9.47     -3.79     -6.33
    H     -7.82     -3.97     -4.93
    C      -9.3     -5.12     -8.35
    H     -7.57      -6.4     -8.52
    C     -9.98     -4.18     -7.57
    H       -10     -3.08     -5.71
    H     -9.72     -5.44     -9.32
    H     -10.9     -3.77     -7.92
    C     -5.19     -6.67     -7.61
    C     -5.59     -7.91     -8.14
    C     -4.25     -5.87     -8.28
    C     -5.07     -8.33     -9.36
    H     -6.34     -8.52     -7.61
    C     -3.74      -6.3     -9.51
    H     -3.92     -4.91     -7.87
    C     -4.14     -7.54       -10
    H      -5.4     -9.28      -9.8
    H     -3.04     -5.67     -10.1
    H     -3.73     -7.88       -11
    C     -6.63     -7.61     -5.26
    C     -5.84     -8.28     -4.31
    C     -7.86     -8.14     -5.67
    C     -6.27      -9.5      -3.8
    H     -4.87     -7.88     -3.98
    C      -8.3     -9.35     -5.13
    H     -8.47     -7.62     -6.41
    C     -7.51       -10     -4.19
    H     -5.64     -10.1      -3.1
    H     -9.25     -9.78     -5.46
    H     -7.86       -11     -3.78
    C     -6.68    -0.914      -7.6
    C     -7.79     -0.74     -8.44
    C     -5.88     -2.06     -7.76
    C     -8.09     -1.68     -9.43
    H     -8.45     0.133     -8.31
    C     -6.17     -2.99     -8.75
    H     -5.02     -2.23      -7.1
    C     -7.26     -2.79     -9.59
    H     -8.96     -1.54     -10.1
    H     -5.54     -3.88     -8.88
    H      -7.5     -3.53     -10.4
    C     -8.03     0.673     -5.73
    C     -8.56      1.95     -5.49
    C     -8.82     -0.45     -5.41
    C     -9.84       2.1     -4.98
    H     -7.97      2.84     -5.75
    C     -10.1    -0.293     -4.88
    H     -8.43     -1.46      -5.6
    C     -10.6     0.986     -4.64
    H     -10.3      3.11     -4.82
    H     -10.7     -1.18     -4.64
    H     -11.6      1.11     -4.22
    C     -5.93      1.86     -7.35
    C      -5.8      3.12     -6.74
    C     -5.76      1.77     -8.74
    C     -5.57      4.26     -7.51
    H     -5.88      3.21     -5.65
    C     -5.53      2.91     -9.51
    H     -5.84     0.793     -9.24
    C     -5.45      4.16     -8.89
    H      -5.5      5.24     -7.02
    H     -5.43      2.83     -10.6
    H     -5.28      5.06      -9.5
    C       1.9     -7.36     -5.94
    C      3.17     -6.75     -5.84
    C       1.8     -8.76     -5.82
    C      4.31     -7.53     -5.64
    H      3.26     -5.66     -5.93
    C      2.95     -9.53     -5.62
    H      0.83     -9.25     -5.92
    C       4.2     -8.91     -5.47
    H       5.3     -7.05      -5.6
    H      2.87     -10.6     -5.57
    H      5.09     -9.52      -5.3
    C    -0.872     -7.61     -6.72
    C    -0.707     -8.44     -7.85
    C     -2.02     -7.76     -5.92
    C     -1.65     -9.42     -8.14
    H      0.16     -8.31     -8.51
    C     -2.95     -8.75     -6.22
    H      -2.2      -7.1     -5.07
    C     -2.76     -9.59     -7.31
    H     -1.53     -10.1     -9.03
    H     -3.85     -8.87     -5.59
    H      -3.5     -10.4     -7.54
    C     0.724     -5.74     -8.08
    C      2.01     -5.51     -8.59
    C    -0.399     -5.41     -8.87
    C      2.16     -4.98     -9.88
    H       2.9     -5.77        -8
    C    -0.239     -4.88     -10.1
    H     -1.41      -5.6     -8.48
    C      1.04     -4.64     -10.6
    H      3.17     -4.81     -10.3
    H     -1.12     -4.63     -10.7
    H      1.17     -4.22     -11.6
    C      6.72     0.879      -7.6
    C      7.84      0.71     -8.44
    C      5.92      2.02     -7.76
    C      8.14      1.65     -9.42
    H      8.47    -0.181     -8.33
    C      6.22      2.95     -8.76
    H      5.05      2.18     -7.12
    C      7.33      2.77     -9.59
    H      9.01      1.49     -10.1
    H      5.57      3.83      -8.9
    H      7.55       3.5     -10.4
    C      8.09    -0.712     -5.74
    C      8.61        -2     -5.51
    C      8.88     0.403      -5.4
    C      9.88     -2.16     -4.97
    H      8.01     -2.89     -5.75
    C      10.2     0.237     -4.87
    H      8.47      1.41     -5.55
    C      10.7     -1.04     -4.65
    H      10.3     -3.17     -4.79
    H      10.7      1.12     -4.61
    H      11.7     -1.18     -4.22
    C      6.01      -1.9     -7.37
    C      5.84     -3.15     -6.75
    C      5.84      -1.8     -8.77
    C      5.61     -4.29     -7.52
    H       5.9     -3.25     -5.67
    C      5.59     -2.94     -9.52
    H      5.89    -0.823     -9.26
    C      5.53      -4.2     -8.91
    H      5.49     -5.26     -7.03
    H      5.45     -2.86     -10.6
    H      5.36      -5.1     -9.51
    C      7.62      5.24     -6.65
    C      8.32      4.29     -5.89
    C      8.18      5.61     -7.89
    C      9.53      3.75     -6.33
    H      7.86      3.91     -4.96
    C      9.38      5.05     -8.34
    H      7.64      6.31     -8.55
    C      10.1      4.14     -7.55
    H        10         3     -5.71
    H      9.76      5.32     -9.34
    H        11      3.68     -7.91
    C      5.32      6.62      -7.6
    C      5.65      7.87     -8.15
    C      4.33      5.87     -8.27
    C      5.11      8.31     -9.36
    H      6.35      8.54     -7.62
    C      3.79      6.31     -9.48
    H      3.95      4.93     -7.84
    C      4.22       7.5     -10.1
    H      5.39      9.29     -9.76
    H      3.04      5.69     -9.98
    H      3.82      7.81       -11
    C      6.67      7.56     -5.31
    C      5.92      8.23     -4.34
    C      7.92      8.12     -5.66
    C      6.35      9.44     -3.79
    H      4.97      7.82     -3.98
    C      8.36      9.32      -5.1
    H      8.57      7.59     -6.38
    C      7.56        10     -4.19
    H      5.72      9.94     -3.05
    H      9.34      9.72     -5.38
    H      7.89        11     -3.76
    C    -0.657       5.7     -8.08
    C     -1.94       5.5     -8.61
    C     0.464      5.36     -8.86
    C      -2.1      4.96     -9.89
    H     -2.83      5.75     -8.02
    C       0.3      4.84     -10.1
    H      1.47      5.47     -8.44
    C    -0.982      4.65     -10.7
    H     -3.11      4.77     -10.3
    H      1.18      4.55     -10.7
    H     -1.11      4.22     -11.7
    C     0.939      7.56     -6.71
    C     0.748      8.42      -7.8
    C      2.09      7.71     -5.93
    C      1.68      9.41      -8.1
    H    -0.139      8.31     -8.44
    C      3.02      8.72     -6.22
    H      2.28      7.03     -5.09
    C      2.82      9.56     -7.31
    H      1.52      10.1     -8.97
    H      3.91      8.83     -5.59
    H      3.56      10.3     -7.55
    C     -1.83      7.31     -5.95
    C     -3.09      6.69     -5.82
    C     -1.73      8.69     -5.72
    C     -4.22      7.45     -5.53
    H     -3.19       5.6     -5.94
    C     -2.86      9.44     -5.42
    H    -0.746      9.18     -5.79
    C     -4.11      8.83     -5.34
    H      -5.2      6.96     -5.46
    H     -2.77      10.5     -5.25
    H     -5.01      9.42     -5.12
    C      -7.3      5.95     -1.85
    C     -6.67      5.86      -3.1
    C     -8.69      5.75     -1.77
    C     -7.42      5.62     -4.25
    H     -5.58      5.97     -3.19
    C     -9.43       5.5     -2.92
    H      -9.2      5.77    -0.793
    C      -8.8      5.45     -4.16
    H     -6.92      5.55     -5.23
    H     -10.5      5.32     -2.85
    H     -9.39      5.26     -5.07
    C     -7.59      6.58      0.94
    C     -8.46      7.68     0.816
    C     -7.74      5.73      2.05
    C     -9.45      7.91      1.76
    H     -8.36      8.36   -0.0415
    C     -8.75      5.95      2.98
    H     -7.06      4.88      2.19
    C     -9.61      7.04      2.84
    H     -10.1      8.76      1.64
    H     -8.87      5.25      3.82
    H     -10.4       7.2      3.57
    C     -5.73      8.04    -0.589
    C     -5.59      8.64     -1.85
    C     -5.35      8.78     0.552
    C     -5.09      9.93     -1.97
    H     -5.87      8.08     -2.76
    C     -4.85      10.1      0.43
    H     -5.43      8.31      1.54
    C     -4.72      10.7    -0.831
    H     -4.98      10.4     -2.96
    H     -4.55      10.6      1.33
    H     -4.32      11.7    -0.933
    C      7.35      5.94      1.86
    C      6.74      5.82      3.12
    C      8.74      5.79      1.76
    C      7.51      5.59      4.26
    H      5.65      5.88      3.22
    C       9.5      5.54       2.9
    H      9.22      5.85      0.78
    C      8.89      5.44      4.15
    H      7.01      5.49      5.24
    H      10.6       5.4       2.8
    H      9.49      5.23      5.04
    C      5.73      8.02     0.686
    C      5.51      8.55      1.97
    C      5.41       8.8    -0.445
    C      4.97      9.83      2.11
    H      5.75      7.96      2.86
    C      4.89      10.1    -0.295
    H      5.54      8.37     -1.45
    C      4.67      10.6     0.981
    H      4.76      10.2      3.11
    H      4.61      10.7     -1.19
    H      4.23      11.6       1.1
    C       7.6      6.68    -0.915
    C      8.44      7.79    -0.743
    C      7.77      5.88     -2.06
    C      9.44      8.08     -1.68
    H      8.31      8.45      0.13
    C      8.76      6.18     -2.99
    H      7.11      5.02     -2.23
    C       9.6      7.27      -2.8
    H      10.1      8.96     -1.53
    H      8.88      5.54     -3.88
    H      10.4      7.51     -3.54
    C    -0.944      7.59       6.6
    C    -0.815      8.46      7.69
    C     -2.05      7.73      5.74
    C     -1.75      9.47      7.91
    H    0.0261      8.34      8.39
    C     -2.98      8.75      5.95
    H     -2.19      7.06      4.89
    C     -2.83      9.63      7.03
    H     -1.65      10.1      8.77
    H     -3.82      8.86      5.26
    H     -3.57      10.4      7.19
    C      1.86       7.3      5.95
    C      3.11      6.68      5.86
    C      1.78      8.69      5.75
    C      4.26      7.43      5.62
    H       3.2      5.59      5.96
    C      2.93      9.43      5.49
    H       0.8      9.19      5.77
    C      4.18      8.81      5.44
    H      5.24      6.92      5.55
    H      2.85      10.5      5.32
    H      5.08       9.4      5.24
    C     0.596      5.73      8.04
    C      1.86       5.6      8.64
    C    -0.547      5.35      8.77
    C      1.97      5.09      9.93
    H      2.76      5.87      8.07
    C    -0.426      4.86      10.1
    H     -1.54      5.41      8.29
    C     0.835      4.73      10.7
    H      2.97      4.96      10.4
    H     -1.32      4.54      10.6
    H      0.93      4.31      11.7
    C     -5.52      6.26      7.82
    C     -6.47      6.31      8.85
    C     -4.16      6.43      8.13
    C     -6.07      6.52      10.2
    H     -7.53      6.16      8.62
    C     -3.77      6.66      9.45
    H     -3.41      6.39      7.33
    C     -4.72       6.7      10.5
    H     -6.82      6.54        11
    H     -2.71      6.81      9.68
    H      -4.4      6.86      11.5
    C     -7.81      5.53      6.25
    C     -8.85      6.48       6.3
    C     -8.13      4.17      6.42
    C     -10.2      6.08      6.53
    H     -8.62      7.54      6.15
    C     -9.44      3.78      6.66
    H     -7.33      3.41      6.37
    C     -10.5      4.72       6.7
    H       -11      6.82      6.54
    H     -9.67      2.71       6.8
    H     -11.5      4.41      6.86
    C     -6.27      7.81      5.53
    C      -6.3      8.85      6.48
    C     -6.42      8.13      4.17
    C     -6.51      10.2      6.08
    H     -6.17      8.62      7.55
    C     -6.65      9.45      3.78
    H     -6.38      7.33      3.41
    C     -6.71      10.5      4.73
    H     -6.54        11      6.83
    H      -6.8      9.67      2.71
    H      -6.9      11.5      4.41
    C     -7.56     -6.72    -0.935
    C     -8.42     -7.82    -0.744
    C      -7.7     -5.93     -2.09
    C     -9.41     -8.11     -1.68
    H     -8.31     -8.46      0.14
    C      -8.7     -6.22     -3.01
    H     -7.03     -5.08     -2.27
    C     -9.56      -7.3     -2.81
    H     -10.1     -8.97     -1.53
    H     -8.82      -5.6     -3.91
    H     -10.3     -7.53     -3.54
    C      -7.3     -5.96      1.84
    C     -6.68     -5.82       3.1
    C     -8.68     -5.72      1.73
    C     -7.45     -5.53      4.23
    H     -5.59     -5.95       3.2
    C     -9.43     -5.42      2.86
    H     -9.17      -5.8     0.752
    C     -8.82     -5.34      4.11
    H     -6.96     -5.46      5.21
    H     -10.5     -5.25      2.76
    H     -9.43     -5.11         5
    C      -5.7     -8.08     0.668
    C     -5.48      -8.6      1.95
    C     -5.37     -8.86    -0.455
    C     -4.98     -9.89       2.1
    H     -5.75     -8.02      2.84
    C     -4.85     -10.1    -0.294
    H     -5.56     -8.47     -1.47
    C     -4.62     -10.6     0.987
    H     -4.85     -10.3      3.11
    H     -4.61     -10.7     -1.18
    H      -4.2     -11.7      1.11
    C     -8.04    -0.591      5.73
    C     -8.64     -1.86       5.6
    C     -8.77     0.553      5.35
    C     -9.93     -1.97      5.09
    H     -8.08     -2.76      5.87
    C     -10.1     0.432      4.86
    H      -8.3      1.54      5.41
    C     -10.7     -0.83      4.73
    H     -10.4     -2.96      4.96
    H     -10.6      1.33      4.54
    H     -11.7    -0.931      4.32
    C     -5.94     -1.85      7.31
    C     -5.74     -1.76       8.7
    C     -5.85      -3.1      6.68
    C     -5.49     -2.92      9.44
    H     -5.78    -0.791       9.2
    C     -5.62     -4.25      7.42
    H     -5.97     -3.18      5.59
    C     -5.45     -4.16      8.81
    H     -5.35     -2.85      10.5
    H     -5.57     -5.22      6.92
    H     -5.27     -5.08      9.39
    C     -6.57      0.94      7.59
    C     -7.66     0.807      8.47
    C     -5.72      2.05      7.74
    C      -7.9      1.76      9.46
    H     -8.35   -0.0414      8.36
    C     -5.93      2.97      8.76
    H     -4.88      2.19      7.05
    C     -7.03      2.84      9.61
    H     -8.78      1.65      10.1
    H     -5.25      3.82      8.87
    H     -7.22      3.59      10.4
    C     -1.86     -7.36      5.95
    C     -3.11     -6.74       5.8
    C     -1.76     -8.75      5.78
    C     -4.25      -7.5      5.57
    H     -3.21     -5.65      5.88
    C     -2.91     -9.51      5.53
    H    -0.784     -9.25      5.83
    C     -4.16     -8.89      5.46
    H     -5.23     -7.01      5.46
    H     -2.83     -10.6      5.38
    H     -5.06     -9.49      5.29
    C     0.921      -7.6      6.67
    C     0.744     -8.44      7.79
    C      2.07     -7.76      5.88
    C      1.68     -9.42      8.09
    H    -0.148     -8.32      8.42
    C         3     -8.76      6.18
    H      2.23     -7.11         5
    C       2.8     -9.59      7.28
    H      1.52     -10.1      8.95
    H      3.87      -8.9      5.53
    H      3.53     -10.4       7.5
    C     -0.66     -5.73      8.04
    C     -1.94      -5.5      8.56
    C      0.46      -5.4      8.82
    C      -2.1     -4.97      9.84
    H     -2.83     -5.74      7.97
    C     0.298     -4.87      10.1
    H      1.47     -5.55      8.42
    C    -0.981     -4.65      10.6
    H     -3.11     -4.79      10.2
    H      1.18     -4.61      10.7
    H     -1.11     -4.23      11.6
    C       5.3     -6.67      7.55
    C      4.33     -5.92      8.24
    C      5.65     -7.91      8.11
    C      3.79     -6.35      9.45
    H      3.94     -4.99       7.8
    C       5.1     -8.35      9.32
    H      6.34     -8.58      7.58
    C       4.2     -7.56        10
    H      3.04     -5.73      9.95
    H      5.38     -9.35      9.71
    H      3.77      -7.9        11
    C      6.66     -7.61      5.28
    C      7.91     -8.17       5.6
    C      5.91     -8.27       4.3
    C      8.35     -9.38      5.03
    H      8.59     -7.65      6.29
    C      6.34     -9.48      3.74
    H      4.97     -7.85      3.92
    C      7.53     -10.1      4.15
    H      9.34     -9.77       5.3
    H      5.71     -9.96      2.98
    H      7.84       -11      3.73
    C      7.62     -5.34       6.6
    C       8.3     -4.36      5.87
    C      8.18     -5.67      7.86
    C       9.5      -3.8      6.32
    H      7.86     -3.98      4.93
    C      9.37     -5.09      8.32
    H      7.65     -6.38      8.52
    C      10.1     -4.21      7.52
    H      9.98     -3.03       5.7
    H      9.74     -5.36      9.32
    H        11     -3.77      7.85
    C      5.74     -8.08    -0.723
    C      5.52     -8.59     -2.01
    C      5.41     -8.85     0.407
    C      4.97     -9.86     -2.16
    H      5.78        -8      -2.9
    C      4.88     -10.1     0.248
    H      5.54     -8.42      1.41
    C      4.68     -10.6     -1.04
    H      4.76     -10.3     -3.16
    H       4.6     -10.7      1.13
    H      4.24     -11.6     -1.17
    C      7.37     -5.94      -1.9
    C      6.75     -5.85     -3.16
    C      8.76     -5.83      -1.8
    C      7.53     -5.66      -4.3
    H      5.66     -5.94     -3.26
    C      9.53     -5.63     -2.94
    H      9.25     -5.96    -0.819
    C      8.91     -5.46     -4.18
    H      7.06     -5.63      -5.3
    H      10.6     -5.58     -2.86
    H      9.52     -5.27     -5.08
    C      7.61     -6.71     0.882
    C      8.44     -7.83     0.712
    C      7.77     -5.92      2.03
    C      9.42     -8.14      1.65
    H       8.3     -8.49    -0.158
    C      8.76     -6.22      2.96
    H       7.1     -5.07      2.21
    C       9.6     -7.32      2.77
    H        10     -9.03      1.51
    H      8.88      -5.6      3.86
    H      10.4     -7.56      3.51
    C      6.72    -0.929      7.56
    C      7.82    -0.743      8.42
    C      5.94     -2.08      7.71
    C      8.11     -1.68      9.42
    H      8.46     0.141      8.31
    C      6.22     -3.01      8.71
    H      5.09     -2.26      7.04
    C      7.31     -2.81      9.56
    H      8.97     -1.53      10.1
    H       5.6     -3.91      8.81
    H      7.54     -3.56      10.3
    C      8.08     0.667       5.7
    C      8.61      1.95       5.5
    C      8.86    -0.454      5.36
    C      9.89       2.1      4.96
    H      8.02      2.84      5.75
    C      10.1    -0.293      4.84
    H      8.44     -1.46      5.46
    C      10.7     0.987      4.65
    H      10.3      3.11      4.76
    H      10.7     -1.18      4.56
    H      11.7      1.11      4.22
    C      5.95      1.84       7.3
    C      5.83      3.09      6.69
    C      5.73      1.73      8.69
    C      5.54      4.23      7.45
    H      5.94      3.19       5.6
    C      5.43      2.86      9.44
    H      5.78     0.748      9.17
    C      5.34      4.11      8.83
    H      5.44       5.2      6.95
    H      5.23      2.76      10.5
    H      5.09         5      9.42
       676
untitled
   Au     -4.67     -4.73     -4.72
   Au    0.0239     -5.78   -0.0232
   Au    0.0267     -2.06   -0.0232
   Au      2.06     -2.06     -2.06
   Au    0.0051     -4.02     -2.11
   Au     -2.07     -2.12     -2.12
   Au   -0.0291     -6.93     -2.52
   Au   -0.0603     -4.67     -4.81
   Au      2.71     -4.64     -2.79
   Au     -3.12     -4.69     -2.53
    S      2.53     -7.21     -2.58
    S     -2.44     -7.28     -2.33
    P     -6.01     -6.04     -6.05
    P     0.383     -6.31     -6.35
    P      6.35    -0.423     -6.34
    P      6.03      5.96        -6
    P      -6.3     0.357     -6.32
    P     -6.28     -6.35     0.345
    P      6.32     -6.36    -0.392
    P      6.01     -5.99      5.95
    P     -0.35      6.28     -6.35
    P      6.35     0.349      6.27
    P     0.346      6.29      6.29
    P     -6.04      6.05      6.04
    P    -0.378     -6.33       6.3
    P     -6.29    -0.348      6.29
    P     -6.29      6.29    -0.347
    P      6.31      6.29     0.363
   Au     -4.73      4.73      4.73
   Au     -5.73   -0.0316    -0.018
   Au     -2.01   -0.0283   -0.0229
   Au     -2.01     -2.05      2.01
   Au     -3.96  -0.00394      2.03
   Au     -2.11      2.11      2.11
   Au     -6.98    -0.146      2.39
   Au     -4.74    0.0526      4.62
   Au     -4.59     -2.78      2.67
   Au     -4.69      2.53      3.15
    S     -7.06     -2.58      2.36
    S     -7.19      2.26      2.45
   Au      4.71      4.67      -4.7
   Au    0.0178      5.73   -0.0319
   Au    0.0239      2.01   -0.0282
   Au     -2.01      2.01     -2.05
   Au    0.0468      3.97     -2.11
   Au      2.12      2.07     -2.12
   Au    0.0675      6.87     -2.52
   Au     0.113      4.62      -4.8
   Au     -2.68      4.59     -2.78
   Au      3.16      4.64     -2.52
    S     -2.34      7.06     -2.57
    S      2.51      7.17     -2.43
   Au       4.7     -4.71      4.66
   Au      5.79   -0.0239   -0.0247
   Au      2.06   -0.0234    -0.026
   Au      2.05      2.01      2.01
   Au      4.01   -0.0203      2.02
   Au      2.12     -2.12      2.07
   Au      7.07    0.0863      2.36
   Au       4.8    -0.113      4.62
   Au      4.64      2.76      2.66
   Au       4.7     -2.53      3.11
    S      7.11      2.41      2.34
    S      7.19     -2.39      2.47
   Au   0.00485      3.97      2.05
   Au   -0.0465       6.9      2.45
   Au    -0.053      4.62      4.74
   Au       2.7      4.61      2.73
   Au     -3.15      4.69      2.53
    S      2.41       7.1      2.59
    S      -2.5       7.2      2.24
   Au      4.01   -0.0301     -2.08
   Au      7.08    -0.137      -2.4
   Au       4.8    0.0529     -4.67
   Au      4.65     -2.79     -2.71
   Au       4.7      2.48     -3.16
    S      7.12     -2.39     -2.37
    S       7.2      2.29     -2.53
   Au    0.0434     -4.02      2.06
   Au    0.0714     -6.93      2.47
   Au     0.102     -4.66      4.74
   Au     -2.66     -4.64      2.76
   Au      3.17      -4.7      2.47
    S     -2.37     -7.15      2.58
    S      2.53     -7.22      2.38
   Au     -3.96   -0.0222     -2.07
   Au     -7.04    0.0684     -2.39
   Au     -4.75    -0.104     -4.66
   Au     -4.61      2.73      -2.7
   Au     -4.64     -2.52     -3.16
    S      -7.1      2.49     -2.36
    S     -7.25     -2.27     -2.42
   Au    0.0237   -0.0253     -5.78
   Au     0.024    -0.026     -2.06
   Au     -2.06   -0.0434     -4.02
   Au     -2.47   -0.0746     -6.93
   Au     -2.76      2.66     -4.64
   Au     -2.47     -3.17      -4.7
    S     -2.58      2.44     -7.17
    S     -2.26     -2.45     -7.31
   Au    0.0316   -0.0181      5.73
   Au    0.0292   -0.0232      2.01
   Au   0.00377      2.03      3.96
   Au     0.152      2.39      6.98
   Au      2.78      2.67      4.59
   Au     -2.53      3.15      4.69
    S      2.59      2.35      7.06
    S     -2.32      2.41       7.2
   Au      2.11  -0.00554     -4.02
   Au      2.52    0.0265     -6.93
   Au      2.79     -2.71     -4.64
   Au      2.53      3.12     -4.69
    S      2.63     -2.41     -7.16
    S       2.4      2.42     -7.26
   Au    0.0218     -2.07      3.96
   Au   -0.0779     -2.39      7.04
   Au     -2.74      -2.7      4.61
   Au      2.52     -3.16      4.65
    S     -2.47     -2.31      7.07
    S      2.42     -2.54      7.14
   Au     -2.05  -0.00472      3.97
   Au     -2.45    0.0471       6.9
   Au    0.0197      2.02     -4.01
   Au   -0.0711      2.36     -7.07
   Au      2.11    -0.047      3.97
   Au      2.53   -0.0673      6.87
   Au    0.0286     -2.08     -4.01
   Au     0.115      -2.4     -7.08
   Au     -3.97     -2.11   -0.0462
   Au     -6.87     -2.53   -0.0687
   Au     -4.62      -4.8    -0.115
   Au     -2.02     -4.01   -0.0201
   Au     -2.36     -7.06    0.0684
   Au     -2.03      3.96  -0.00396
   Au     -2.38      6.98    -0.146
   Au     -4.61      4.75    0.0554
   Au      2.07      3.96   -0.0224
   Au      2.39      7.04    0.0657
   Au      4.67      4.75    -0.109
   Au      2.08     -4.01   -0.0292
   Au       2.4     -7.08    -0.118
   Au      4.67     -4.81    0.0587
   Au     -3.97      2.05  -0.00453
   Au      -6.9      2.45    0.0486
   Au      4.02      2.06   -0.0433
   Au      6.93      2.47    -0.066
   Au      4.03     -2.11  -0.00552
   Au      6.93     -2.52    0.0219
    C     -7.57     -5.25     -6.67
    C     -8.25     -4.31     -5.88
    C      -8.1     -5.66      -7.9
    C     -9.47     -3.79     -6.33
    H     -7.82     -3.97     -4.93
    C      -9.3     -5.12     -8.35
    H     -7.57      -6.4     -8.52
    C     -9.98     -4.18     -7.57
    H       -10     -3.08     -5.71
    H     -9.72     -5.44     -9.32
    H     -10.9     -3.77     -7.92
    C     -5.19     -6.67     -7.61
    C     -5.59      -7.9     -8.14
    C     -4.25     -5.87     -8.28
    C     -5.07     -8.33     -9.36
    H     -6.34     -8.52     -7.61
    C     -3.74      -6.3     -9.51
    H     -3.92     -4.91     -7.87
    C     -4.14     -7.54       -10
    H      -5.4     -9.28      -9.8
    H     -3.04     -5.67     -10.1
    H     -3.74     -7.88       -11
    C     -6.63     -7.61     -5.26
    C     -5.83     -8.28     -4.31
    C     -7.86     -8.14     -5.67
    C     -6.27      -9.5      -3.8
    H     -4.87     -7.88     -3.98
    C     -8.29     -9.35     -5.13
    H     -8.47     -7.61     -6.42
    C     -7.51       -10     -4.19
    H     -5.64     -10.1      -3.1
    H     -9.25     -9.78     -5.46
    H     -7.86       -11     -3.78
    C     -6.68    -0.914      -7.6
    C     -7.79     -0.74     -8.44
    C     -5.88     -2.06     -7.76
    C     -8.09     -1.68     -9.43
    H     -8.45     0.133     -8.31
    C     -6.17     -2.99     -8.75
    H     -5.02     -2.23      -7.1
    C     -7.26     -2.79     -9.59
    H     -8.96     -1.54     -10.1
    H     -5.54     -3.88     -8.88
    H      -7.5     -3.53     -10.4
    C     -8.03     0.673     -5.73
    C     -8.55      1.95     -5.49
    C     -8.82     -0.45     -5.41
    C     -9.84       2.1     -4.98
    H     -7.97      2.84     -5.75
    C     -10.1    -0.293     -4.88
    H     -8.43     -1.46      -5.6
    C     -10.6     0.986     -4.64
    H     -10.3      3.11     -4.82
    H     -10.7     -1.18     -4.64
    H     -11.6      1.11     -4.22
    C     -5.93      1.86     -7.35
    C      -5.8      3.12     -6.74
    C     -5.76      1.77     -8.74
    C     -5.57      4.26     -7.51
    H     -5.88      3.21     -5.65
    C     -5.53      2.91     -9.51
    H     -5.84     0.793     -9.24
    C     -5.45      4.16     -8.89
    H      -5.5      5.24     -7.02
    H     -5.43      2.83     -10.6
    H     -5.28      5.06      -9.5
    C       1.9     -7.36     -5.94
    C      3.17     -6.75     -5.84
    C       1.8     -8.76     -5.82
    C      4.31     -7.53     -5.64
    H      3.26     -5.66     -5.93
    C      2.95     -9.53     -5.62
    H      0.83     -9.25     -5.92
    C       4.2     -8.91     -5.47
    H       5.3     -7.05      -5.6
    H      2.87     -10.6     -5.57
    H      5.09     -9.52      -5.3
    C    -0.872     -7.61     -6.72
    C    -0.706     -8.44     -7.85
    C     -2.02     -7.76     -5.92
    C     -1.65     -9.42     -8.14
    H     0.159     -8.31     -8.51
    C     -2.95     -8.75     -6.22
    H      -2.2      -7.1     -5.07
    C     -2.76     -9.59     -7.31
    H     -1.53     -10.1     -9.03
    H     -3.85     -8.87     -5.59
    H      -3.5     -10.4     -7.54
    C     0.725     -5.74     -8.08
    C      2.01     -5.51     -8.59
    C    -0.399     -5.41     -8.87
    C      2.16     -4.98     -9.88
    H       2.9     -5.77        -8
    C    -0.239     -4.88     -10.1
    H     -1.41      -5.6     -8.48
    C      1.04     -4.64     -10.6
    H      3.17     -4.82     -10.3
    H     -1.12     -4.63     -10.7
    H      1.17     -4.22     -11.6
    C      6.72     0.879      -7.6
    C      7.84      0.71     -8.44
    C      5.92      2.02     -7.76
    C      8.14      1.65     -9.42
    H      8.47    -0.181     -8.33
    C      6.22      2.96     -8.76
    H      5.05      2.17     -7.12
    C      7.33      2.77     -9.59
    H      9.01      1.49     -10.1
    H      5.57      3.83      -8.9
    H      7.55       3.5     -10.4
    C      8.09    -0.712     -5.74
    C      8.61        -2     -5.51
    C      8.88     0.403      -5.4
    C      9.88     -2.16     -4.97
    H      8.01     -2.89     -5.75
    C      10.2     0.237     -4.87
    H      8.47      1.41     -5.55
    C      10.7     -1.04     -4.65
    H      10.3     -3.17     -4.79
    H      10.7      1.12     -4.61
    H      11.7     -1.18     -4.22
    C      6.01      -1.9     -7.37
    C      5.84     -3.15     -6.75
    C      5.84      -1.8     -8.77
    C      5.61     -4.29     -7.52
    H       5.9     -3.25     -5.67
    C      5.59     -2.94     -9.52
    H      5.89    -0.823     -9.26
    C      5.53      -4.2     -8.91
    H      5.49     -5.26     -7.02
    H      5.45     -2.86     -10.6
    H      5.36      -5.1     -9.51
    C      7.62      5.24     -6.65
    C      8.32      4.29     -5.89
    C      8.18      5.61     -7.89
    C      9.53      3.75     -6.33
    H      7.86      3.91     -4.96
    C      9.38      5.05     -8.34
    H      7.64      6.31     -8.55
    C      10.1      4.14     -7.55
    H        10         3     -5.71
    H      9.76      5.32     -9.34
    H        11      3.68     -7.91
    C      5.32      6.62      -7.6
    C      5.66      7.87     -8.15
    C      4.33      5.87     -8.27
    C       5.1      8.31     -9.36
    H      6.35      8.54     -7.62
    C      3.79      6.31     -9.47
    H      3.95      4.93     -7.84
    C      4.22       7.5     -10.1
    H      5.38       9.3     -9.76
    H      3.03      5.69     -9.98
    H      3.82      7.81       -11
    C      6.67      7.56     -5.31
    C      5.92      8.23     -4.34
    C      7.92      8.12     -5.66
    C      6.35      9.44     -3.79
    H      4.97      7.82     -3.98
    C      8.36      9.32     -5.09
    H      8.57      7.59     -6.38
    C      7.56        10     -4.19
    H      5.72      9.94     -3.04
    H      9.34      9.72     -5.38
    H      7.89        11     -3.77
    C    -0.657       5.7     -8.08
    C     -1.94       5.5     -8.61
    C     0.464      5.36     -8.86
    C      -2.1      4.96     -9.89
    H     -2.83      5.75     -8.02
    C     0.301      4.84     -10.1
    H      1.47      5.47     -8.44
    C    -0.982      4.65     -10.7
    H     -3.11      4.77     -10.3
    H      1.18      4.55     -10.7
    H     -1.11      4.22     -11.7
    C     0.939      7.56     -6.71
    C     0.748      8.42      -7.8
    C      2.09      7.71     -5.93
    C      1.68      9.41      -8.1
    H    -0.138      8.31     -8.44
    C      3.02      8.72     -6.22
    H      2.28      7.03     -5.09
    C      2.82      9.56     -7.31
    H      1.52      10.1     -8.97
    H      3.91      8.83     -5.59
    H      3.56      10.3     -7.55
    C     -1.83      7.31     -5.95
    C     -3.09      6.69     -5.82
    C     -1.73      8.69     -5.72
    C     -4.22      7.45     -5.53
    H     -3.19       5.6     -5.94
    C     -2.86      9.44     -5.42
    H    -0.746      9.18     -5.79
    C     -4.11      8.83     -5.34
    H      -5.2      6.96     -5.46
    H     -2.77      10.5     -5.25
    H     -5.01      9.42     -5.12
    C      -7.3      5.95     -1.85
    C     -6.67      5.86      -3.1
    C     -8.69      5.75     -1.77
    C     -7.42      5.62     -4.25
    H     -5.58      5.97     -3.19
    C     -9.43       5.5     -2.92
    H      -9.2      5.77    -0.793
    C      -8.8      5.45     -4.16
    H     -6.92      5.55     -5.23
    H     -10.5      5.32     -2.85
    H     -9.39      5.26     -5.07
    C     -7.59      6.58      0.94
    C     -8.46      7.68     0.816
    C     -7.74      5.73      2.05
    C     -9.45      7.91      1.76
    H     -8.36      8.36   -0.0417
    C     -8.75      5.95      2.98
    H     -7.06      4.88      2.19
    C     -9.61      7.04      2.84
    H     -10.1      8.76      1.64
    H     -8.87      5.25      3.82
    H     -10.4       7.2      3.57
    C     -5.73      8.04    -0.588
    C     -5.59      8.64     -1.85
    C     -5.35      8.78     0.552
    C     -5.09      9.93     -1.97
    H     -5.87      8.08     -2.76
    C     -4.85      10.1     0.431
    H     -5.43      8.31      1.54
    C     -4.72      10.7    -0.831
    H     -4.98      10.4     -2.96
    H     -4.55      10.6      1.33
    H     -4.32      11.7    -0.933
    C      7.35      5.94      1.86
    C      6.74      5.82      3.12
    C      8.74      5.79      1.76
    C      7.51      5.59      4.26
    H      5.65      5.88      3.22
    C       9.5      5.54       2.9
    H      9.22      5.85      0.78
    C      8.89      5.44      4.15
    H      7.01      5.49      5.24
    H      10.6       5.4      2.81
    H      9.49      5.23      5.04
    C      5.73      8.02     0.686
    C      5.51      8.55      1.97
    C      5.41       8.8    -0.445
    C      4.97      9.83      2.11
    H      5.75      7.96      2.86
    C      4.89      10.1    -0.295
    H      5.53      8.37     -1.45
    C      4.67      10.6     0.982
    H      4.76      10.2      3.11
    H      4.61      10.7     -1.19
    H      4.23      11.6       1.1
    C       7.6      6.68    -0.915
    C      8.44      7.79    -0.742
    C      7.77      5.88     -2.06
    C      9.44      8.08     -1.68
    H      8.31      8.45      0.13
    C      8.76      6.18     -2.99
    H      7.11      5.02     -2.23
    C       9.6      7.27      -2.8
    H      10.1      8.96     -1.53
    H      8.88      5.54     -3.88
    H      10.4      7.51     -3.54
    C    -0.944      7.59       6.6
    C    -0.815      8.46      7.69
    C     -2.05      7.73      5.74
    C     -1.75      9.47      7.91
    H    0.0261      8.34      8.39
    C     -2.98      8.75      5.95
    H     -2.19      7.06      4.89
    C     -2.83      9.63      7.03
    H     -1.65      10.1      8.77
    H     -3.82      8.86      5.26
    H     -3.57      10.4      7.19
    C      1.86       7.3      5.95
    C      3.11      6.68      5.86
    C      1.78      8.69      5.75
    C      4.26      7.43      5.62
    H       3.2      5.59      5.96
    C      2.93      9.43      5.49
    H       0.8      9.19      5.77
    C      4.18      8.81      5.44
    H      5.24      6.92      5.55
    H      2.85      10.5      5.32
    H      5.08       9.4      5.24
    C     0.596      5.73      8.04
    C      1.86       5.6      8.64
    C    -0.547      5.35      8.77
    C      1.97      5.09      9.93
    H      2.76      5.87      8.07
    C    -0.426      4.86      10.1
    H     -1.54      5.41      8.29
    C     0.836      4.73      10.7
    H      2.97      4.95      10.4
    H     -1.32      4.54      10.6
    H      0.93      4.31      11.7
    C     -5.52      6.26      7.82
    C     -6.47      6.31      8.85
    C     -4.16      6.43      8.13
    C     -6.07      6.52      10.2
    H     -7.53      6.16      8.62
    C     -3.77      6.67      9.45
    H     -3.41      6.39      7.33
    C     -4.72       6.7      10.5
    H     -6.82      6.54        11
    H     -2.71      6.81      9.68
    H      -4.4      6.86      11.5
    C     -7.81      5.53      6.25
    C     -8.85      6.48       6.3
    C     -8.13      4.17      6.42
    C     -10.2      6.08      6.53
    H     -8.62      7.54      6.15
    C     -9.44      3.78      6.66
    H     -7.33      3.41      6.37
    C     -10.5      4.72       6.7
    H       -11      6.82      6.54
    H     -9.67      2.71       6.8
    H     -11.5      4.41      6.86
    C     -6.27      7.81      5.53
    C      -6.3      8.85      6.48
    C     -6.42      8.13      4.17
    C     -6.51      10.2      6.08
    H     -6.17      8.62      7.55
    C     -6.65      9.45      3.78
    H     -6.38      7.33      3.41
    C     -6.71      10.5      4.73
    H     -6.54        11      6.83
    H      -6.8      9.67      2.71
    H      -6.9      11.5      4.41
    C     -7.56     -6.72    -0.935
    C     -8.42     -7.82    -0.744
    C      -7.7     -5.93     -2.09
    C     -9.41     -8.11     -1.68
    H     -8.31     -8.46      0.14
    C      -8.7     -6.22     -3.01
    H     -7.03     -5.08     -2.27
    C     -9.56      -7.3     -2.81
    H     -10.1     -8.97     -1.53
    H     -8.82      -5.6     -3.91
    H     -10.3     -7.53     -3.54
    C      -7.3     -5.96      1.84
    C     -6.68     -5.82       3.1
    C     -8.68     -5.72      1.73
    C     -7.45     -5.53      4.23
    H     -5.59     -5.95       3.2
    C     -9.43     -5.42      2.86
    H     -9.17      -5.8     0.752
    C     -8.82     -5.34      4.11
    H     -6.96     -5.46      5.21
    H     -10.5     -5.25      2.76
    H     -9.43     -5.11         5
    C      -5.7     -8.08     0.668
    C     -5.48      -8.6      1.95
    C     -5.37     -8.86    -0.455
    C     -4.98     -9.89       2.1
    H     -5.75     -8.02      2.84
    C     -4.85     -10.1    -0.294
    H     -5.57     -8.47     -1.47
    C     -4.62     -10.6     0.987
    H     -4.85     -10.3      3.11
    H     -4.61     -10.7     -1.18
    H      -4.2     -11.7      1.11
    C     -8.04    -0.591      5.73
    C     -8.64     -1.86       5.6
    C     -8.77     0.553      5.35
    C     -9.93     -1.97      5.09
    H     -8.08     -2.76      5.87
    C     -10.1     0.432      4.86
    H      -8.3      1.54      5.41
    C     -10.7     -0.83      4.73
    H     -10.4     -2.96      4.96
    H     -10.6      1.33      4.54
    H     -11.7    -0.931      4.32
    C     -5.94     -1.85      7.31
    C     -5.73     -1.76       8.7
    C     -5.85      -3.1      6.68
    C     -5.49     -2.92      9.44
    H     -5.78    -0.791       9.2
    C     -5.62     -4.25      7.42
    H     -5.97     -3.18      5.59
    C     -5.45     -4.16      8.81
    H     -5.35     -2.85      10.5
    H     -5.57     -5.22      6.92
    H     -5.27     -5.08      9.39
    C     -6.57      0.94      7.59
    C     -7.66     0.808      8.47
    C     -5.72      2.05      7.74
    C      -7.9      1.76      9.46
    H     -8.35   -0.0413      8.36
    C     -5.93      2.97      8.76
    H     -4.88      2.19      7.05
    C     -7.03      2.84      9.61
    H     -8.78      1.65      10.1
    H     -5.25      3.82      8.87
    H     -7.22      3.59      10.4
    C     -1.86     -7.36      5.95
    C     -3.11     -6.74       5.8
    C     -1.76     -8.75      5.78
    C     -4.25      -7.5      5.57
    H     -3.21     -5.65      5.88
    C     -2.91     -9.51      5.53
    H    -0.784     -9.25      5.83
    C     -4.16     -8.89      5.46
    H     -5.23     -7.01      5.46
    H     -2.83     -10.6      5.38
    H     -5.06     -9.49      5.29
    C     0.921      -7.6      6.67
    C     0.745     -8.43      7.79
    C      2.07     -7.76      5.88
    C      1.68     -9.42      8.09
    H    -0.148     -8.32      8.42
    C         3     -8.76      6.18
    H      2.22     -7.12         5
    C       2.8     -9.59      7.28
    H      1.52     -10.1      8.95
    H      3.87      -8.9      5.53
    H      3.53     -10.4       7.5
    C     -0.66     -5.73      8.04
    C     -1.94      -5.5      8.56
    C      0.46      -5.4      8.82
    C      -2.1     -4.97      9.84
    H     -2.83     -5.74      7.97
    C     0.298     -4.87      10.1
    H      1.47     -5.55      8.42
    C    -0.981     -4.65      10.6
    H     -3.11     -4.79      10.2
    H      1.18     -4.61      10.7
    H     -1.11     -4.23      11.6
    C       5.3     -6.67      7.55
    C      4.33     -5.92      8.24
    C      5.65     -7.91      8.11
    C      3.79     -6.36      9.45
    H      3.94     -4.99       7.8
    C       5.1     -8.35      9.32
    H      6.34     -8.58      7.58
    C       4.2     -7.56        10
    H      3.04     -5.73      9.95
    H      5.37     -9.35      9.71
    H      3.76      -7.9        11
    C      6.66     -7.61      5.28
    C      7.91     -8.17       5.6
    C      5.91     -8.27       4.3
    C      8.35     -9.38      5.03
    H      8.59     -7.65      6.29
    C      6.35     -9.48      3.74
    H      4.97     -7.85      3.92
    C      7.53     -10.1      4.15
    H      9.34     -9.77       5.3
    H      5.71     -9.96      2.98
    H      7.84     -11.1      3.73
    C      7.62     -5.35       6.6
    C       8.3     -4.36      5.87
    C      8.18     -5.67      7.86
    C       9.5      -3.8      6.32
    H      7.86     -3.98      4.94
    C      9.37     -5.09      8.32
    H      7.65     -6.37      8.52
    C      10.1     -4.21      7.52
    H      9.98     -3.03       5.7
    H      9.73     -5.35      9.32
    H        11     -3.77      7.85
    C      5.74     -8.08    -0.724
    C      5.52     -8.59     -2.01
    C      5.41     -8.85     0.407
    C      4.97     -9.86     -2.16
    H      5.78        -8      -2.9
    C      4.88     -10.1     0.249
    H      5.54     -8.42      1.41
    C      4.68     -10.6     -1.04
    H      4.76     -10.3     -3.16
    H       4.6     -10.7      1.13
    H      4.25     -11.6     -1.17
    C      7.37     -5.93      -1.9
    C      6.75     -5.85     -3.17
    C      8.76     -5.83     -1.79
    C      7.53     -5.66      -4.3
    H      5.66     -5.94     -3.27
    C      9.53     -5.63     -2.94
    H      9.25     -5.96    -0.819
    C      8.91     -5.46     -4.18
    H      7.06     -5.63      -5.3
    H      10.6     -5.58     -2.86
    H      9.52     -5.27     -5.08
    C      7.61     -6.71     0.881
    C      8.44     -7.83     0.712
    C      7.77     -5.92      2.03
    C      9.42     -8.14      1.65
    H       8.3     -8.49    -0.158
    C      8.76     -6.22      2.96
    H       7.1     -5.07      2.21
    C       9.6     -7.32      2.77
    H        10     -9.03      1.51
    H      8.88      -5.6      3.86
    H      10.4     -7.57      3.51
    C      6.72    -0.929      7.56
    C      7.82    -0.742      8.42
    C      5.94     -2.08      7.71
    C      8.11     -1.68      9.42
    H      8.46     0.141      8.31
    C      6.22     -3.01      8.71
    H      5.09     -2.26      7.04
    C      7.31     -2.81      9.56
    H      8.97     -1.53      10.1
    H       5.6     -3.91      8.81
    H      7.54     -3.56      10.3
    C      8.08     0.667       5.7
    C      8.61      1.95       5.5
    C      8.86    -0.454      5.36
    C      9.89       2.1      4.96
    H      8.02      2.84      5.75
    C      10.1    -0.292      4.84
    H      8.44     -1.46      5.46
    C      10.7     0.988      4.65
    H      10.3      3.11      4.76
    H      10.7     -1.18      4.56
    H      11.7      1.11      4.22
    C      5.95      1.84       7.3
    C      5.83      3.09      6.69
    C      5.73      1.73      8.69
    C      5.54      4.23      7.45
    H      5.94      3.19       5.6
    C      5.43      2.86      9.44
    H      5.78     0.748      9.17
    C      5.34      4.11      8.83
    H      5.44       5.2      6.95
    H      5.23      2.76      10.5
    H      5.09         5      9.42
       676
untitled
   Au     -4.67     -4.73     -4.72
   Au    0.0239     -5.78   -0.0232
   Au    0.0266     -2.06   -0.0232
   Au      2.06     -2.06     -2.06
   Au    0.0051     -4.02     -2.11
   Au     -2.07     -2.12     -2.12
   Au    -0.029     -6.93     -2.52
   Au   -0.0601     -4.67     -4.81
   Au      2.71     -4.64     -2.79
   Au     -3.12     -4.69     -2.53
    S      2.52     -7.21     -2.58
    S     -2.44     -7.28     -2.33
    P     -6.01     -6.04     -6.05
    P     0.385     -6.31     -6.35
    P      6.35    -0.422     -6.34
    P      6.03      5.96     -6.01
    P      -6.3     0.357     -6.32
    P     -6.28     -6.35     0.345
    P      6.32     -6.36    -0.393
    P      6.01     -5.99      5.95
    P     -0.35      6.28     -6.35
    P      6.35     0.349      6.27
    P     0.346      6.29      6.29
    P     -6.04      6.05      6.04
    P    -0.377     -6.33       6.3
    P     -6.29    -0.348      6.29
    P     -6.29      6.29    -0.347
    P      6.31      6.29     0.363
   Au     -4.73      4.73      4.73
   Au     -5.73   -0.0316    -0.018
   Au     -2.01   -0.0283   -0.0229
   Au     -2.01     -2.05      2.01
   Au     -3.96  -0.00394      2.03
   Au     -2.11      2.11      2.11
   Au     -6.98    -0.146      2.39
   Au     -4.74    0.0528      4.62
   Au     -4.59     -2.78      2.67
   Au     -4.69      2.53      3.15
    S     -7.06     -2.58      2.36
    S     -7.19      2.26      2.45
   Au      4.71      4.67      -4.7
   Au    0.0178      5.73   -0.0319
   Au    0.0239      2.01   -0.0282
   Au     -2.01      2.01     -2.05
   Au    0.0468      3.97     -2.11
   Au      2.12      2.07     -2.12
   Au    0.0676      6.87     -2.52
   Au     0.113      4.62      -4.8
   Au     -2.68      4.59     -2.78
   Au      3.16      4.64     -2.52
    S     -2.34      7.06     -2.57
    S      2.51      7.17     -2.43
   Au       4.7     -4.71      4.66
   Au      5.79   -0.0239   -0.0247
   Au      2.06   -0.0234    -0.026
   Au      2.05      2.01      2.01
   Au      4.01   -0.0203      2.02
   Au      2.12     -2.12      2.07
   Au      7.07    0.0862      2.36
   Au      4.81    -0.113      4.62
   Au      4.64      2.76      2.66
   Au       4.7     -2.53      3.11
    S      7.11      2.41      2.34
    S      7.19     -2.38      2.46
   Au   0.00485      3.97      2.05
   Au   -0.0465       6.9      2.45
   Au   -0.0531      4.62      4.74
   Au       2.7      4.61      2.73
   Au     -3.15      4.69      2.53
    S      2.41       7.1      2.59
    S      -2.5       7.2      2.24
   Au      4.01   -0.0301     -2.08
   Au      7.08    -0.137      -2.4
   Au       4.8     0.053     -4.67
   Au      4.65     -2.79     -2.71
   Au       4.7      2.48     -3.16
    S      7.12     -2.39     -2.37
    S       7.2      2.29     -2.53
   Au    0.0434     -4.02      2.06
   Au    0.0715     -6.93      2.47
   Au     0.102     -4.66      4.75
   Au     -2.66     -4.64      2.76
   Au      3.17      -4.7      2.47
    S     -2.38     -7.15      2.58
    S      2.53     -7.22      2.38
   Au     -3.96   -0.0222     -2.07
   Au     -7.04    0.0685     -2.39
   Au     -4.75    -0.104     -4.66
   Au     -4.61      2.73      -2.7
   Au     -4.64     -2.52     -3.16
    S      -7.1      2.49     -2.36
    S     -7.25     -2.28     -2.42
   Au    0.0237   -0.0253     -5.78
   Au     0.024    -0.026     -2.06
   Au     -2.06   -0.0434     -4.02
   Au     -2.47   -0.0746     -6.93
   Au     -2.76      2.66     -4.64
   Au     -2.47     -3.17      -4.7
    S     -2.58      2.44     -7.17
    S     -2.26     -2.45     -7.31
   Au    0.0316   -0.0181      5.73
   Au    0.0292   -0.0232      2.01
   Au   0.00376      2.03      3.96
   Au     0.152      2.39      6.98
   Au      2.78      2.67      4.59
   Au     -2.53      3.15      4.69
    S      2.59      2.36      7.06
    S     -2.32      2.41       7.2
   Au      2.11  -0.00555     -4.02
   Au      2.52    0.0266     -6.93
   Au      2.79     -2.71     -4.64
   Au      2.53      3.12     -4.69
    S      2.63     -2.41     -7.17
    S       2.4      2.42     -7.26
   Au    0.0218     -2.07      3.96
   Au   -0.0778     -2.39      7.04
   Au     -2.74      -2.7      4.61
   Au      2.52     -3.16      4.65
    S     -2.47     -2.31      7.07
    S      2.41     -2.53      7.14
   Au     -2.05  -0.00472      3.97
   Au     -2.45    0.0472       6.9
   Au    0.0197      2.02     -4.01
   Au   -0.0711      2.36     -7.06
   Au      2.11    -0.047      3.97
   Au      2.53   -0.0674      6.87
   Au    0.0286     -2.08     -4.01
   Au     0.115      -2.4     -7.08
   Au     -3.97     -2.11   -0.0462
   Au     -6.87     -2.53   -0.0687
   Au     -4.62      -4.8    -0.115
   Au     -2.02     -4.01   -0.0201
   Au     -2.36     -7.06    0.0684
   Au     -2.03      3.96  -0.00396
   Au     -2.38      6.98    -0.146
   Au     -4.61      4.75    0.0555
   Au      2.07      3.96   -0.0224
   Au      2.39      7.04    0.0657
   Au      4.67      4.75    -0.109
   Au      2.08     -4.01   -0.0293
   Au       2.4     -7.08    -0.118
   Au      4.67      -4.8    0.0586
   Au     -3.97      2.05  -0.00453
   Au      -6.9      2.45    0.0486
   Au      4.02      2.06   -0.0433
   Au      6.93      2.47    -0.066
   Au      4.03     -2.11  -0.00554
   Au      6.93     -2.52    0.0219
    C     -7.57     -5.25     -6.67
    C     -8.25     -4.31     -5.88
    C      -8.1     -5.66      -7.9
    C     -9.47     -3.79     -6.33
    H     -7.82     -3.97     -4.93
    C      -9.3     -5.12     -8.35
    H     -7.57      -6.4     -8.52
    C     -9.98     -4.18     -7.57
    H       -10     -3.08     -5.71
    H     -9.72     -5.44     -9.32
    H     -10.9     -3.77     -7.92
    C     -5.19     -6.67     -7.61
    C     -5.59     -7.91     -8.14
    C     -4.25     -5.87     -8.28
    C     -5.07     -8.33     -9.36
    H     -6.34     -8.52     -7.61
    C     -3.74      -6.3     -9.51
    H     -3.92     -4.91     -7.87
    C     -4.14     -7.54       -10
    H      -5.4     -9.28      -9.8
    H     -3.04     -5.67     -10.1
    H     -3.73     -7.88       -11
    C     -6.63     -7.61     -5.26
    C     -5.84     -8.28     -4.31
    C     -7.86     -8.14     -5.67
    C     -6.27      -9.5      -3.8
    H     -4.87     -7.88     -3.98
    C      -8.3     -9.35     -5.13
    H     -8.47     -7.62     -6.41
    C     -7.51       -10     -4.19
    H     -5.64     -10.1      -3.1
    H     -9.25     -9.78     -5.46
    H     -7.86       -11     -3.78
    C     -6.68    -0.914      -7.6
    C     -7.79     -0.74     -8.44
    C     -5.88     -2.06     -7.76
    C     -8.09     -1.68     -9.43
    H     -8.45     0.133     -8.31
    C     -6.17     -2.99     -8.75
    H     -5.02     -2.23      -7.1
    C     -7.26     -2.79     -9.59
    H     -8.96     -1.54     -10.1
    H     -5.54     -3.88     -8.88
    H      -7.5     -3.53     -10.4
    C     -8.03     0.673     -5.73
    C     -8.56      1.95     -5.49
    C     -8.82     -0.45     -5.41
    C     -9.84       2.1     -4.98
    H     -7.97      2.84     -5.75
    C     -10.1    -0.293     -4.88
    H     -8.43     -1.46      -5.6
    C     -10.6     0.986     -4.64
    H     -10.3      3.11     -4.82
    H     -10.7     -1.18     -4.64
    H     -11.6      1.11     -4.22
    C     -5.93      1.86     -7.35
    C      -5.8      3.12     -6.74
    C     -5.76      1.77     -8.74
    C     -5.57      4.26     -7.51
    H     -5.88      3.21     -5.65
    C     -5.53      2.91     -9.51
    H     -5.84     0.793     -9.24
    C     -5.45      4.16     -8.89
    H      -5.5      5.24     -7.02
    H     -5.43      2.83     -10.6
    H     -5.28      5.06      -9.5
    C       1.9     -7.36     -5.94
    C      3.17     -6.75     -5.84
    C       1.8     -8.76     -5.82
    C      4.31     -7.53     -5.64
    H      3.26     -5.66     -5.93
    C      2.95     -9.53     -5.62
    H      0.83     -9.25     -5.92
    C       4.2     -8.91     -5.47
    H       5.3     -7.05      -5.6
    H      2.87     -10.6     -5.57
    H      5.09     -9.52      -5.3
    C    -0.872     -7.61     -6.72
    C    -0.707     -8.44     -7.85
    C     -2.02     -7.76     -5.92
    C     -1.65     -9.42     -8.14
    H      0.16     -8.31     -8.51
    C     -2.95     -8.75     -6.22
    H      -2.2      -7.1     -5.07
    C     -2.76     -9.59     -7.31
    H     -1.53     -10.1     -9.03
    H     -3.85     -8.87     -5.59
    H      -3.5     -10.4     -7.54
    C     0.724     -5.74     -8.08
    C      2.01     -5.51     -8.59
    C    -0.399     -5.41     -8.87
    C      2.16     -4.98     -9.88
    H       2.9     -5.77        -8
    C    -0.239     -4.88     -10.1
    H     -1.41      -5.6     -8.48
    C      1.04     -4.64     -10.6
    H      3.17     -4.81     -10.3
    H     -1.12     -4.63     -10.7
    H      1.17     -4.22     -11.6
    C      6.72     0.879      -7.6
    C      7.84      0.71     -8.44
    C      5.92      2.02     -7.76
    C      8.14      1.65     -9.42
    H      8.47    -0.181     -8.33
    C      6.22      2.95     -8.76
    H      5.05      2.18     -7.12
    C      7.33      2.77     -9.59
    H      9.01      1.49     -10.1
    H      5.57      3.83      -8.9
    H      7.55       3.5     -10.4
    C      8.09    -0.712     -5.74
    C      8.61        -2     -5.51
    C      8.88     0.403      -5.4
    C      9.88     -2.16     -4.97
    H      8.01     -2.89     -5.75
    C      10.2     0.237     -4.87
    H      8.47      1.41     -5.55
    C      10.7     -1.04     -4.65
    H      10.3     -3.17     -4.79
    H      10.7      1.12     -4.61
    H      11.7     -1.18     -4.22
    C      6.01      -1.9     -7.37
    C      5.84     -3.15     -6.75
    C      5.84      -1.8     -8.77
    C      5.61     -4.29     -7.52
    H       5.9     -3.25     -5.67
    C      5.59     -2.94     -9.52
    H      5.89    -0.823     -9.26
    C      5.53      -4.2     -8.91
    H      5.49     -5.26     -7.03
    H      5.45     -2.86     -10.6
    H      5.36      -5.1     -9.51
    C      7.62      5.24     -6.65
    C      8.32      4.29     -5.89
    C      8.18      5.61     -7.89
    C      9.53      3.75     -6.33
    H      7.86      3.91     -4.96
    C      9.38      5.05     -8.34
    H      7.64      6.31     -8.55
    C      10.1      4.14     -7.55
    H        10         3     -5.71
    H      9.76      5.32     -9.34
    H        11      3.68     -7.91
    C      5.32      6.62      -7.6
    C      5.65      7.87     -8.15
    C      4.33      5.87     -8.27
    C      5.11      8.31     -9.36
    H      6.35      8.54     -7.62
    C      3.79      6.31     -9.48
    H      3.95      4.93     -7.84
    C      4.22       7.5     -10.1
    H      5.39      9.29     -9.76
    H      3.04      5.69     -9.98
    H      3.82      7.81       -11
    C      6.67      7.56     -5.31
    C      5.92      8.23     -4.34
    C      7.92      8.12     -5.66
    C      6.35      9.44     -3.79
    H      4.97      7.82     -3.98
    C      8.36      9.32      -5.1
    H      8.57      7.59     -6.38
    C      7.56        10     -4.19
    H      5.72      9.94     -3.05
    H      9.34      9.72     -5.38
    H      7.89        11     -3.76
    C    -0.657       5.7     -8.08
    C     -1.94       5.5     -8.61
    C     0.464      5.36     -8.86
    C      -2.1      4.96     -9.89
    H     -2.83      5.75     -8.02
    C       0.3      4.84     -10.1
    H      1.47      5.47     -8.44
    C    -0.982      4.65     -10.7
    H     -3.11      4.77     -10.3
    H      1.18      4.55     -10.7
    H     -1.11      4.22     -11.7
    C     0.939      7.56     -6.71
    C     0.748      8.42      -7.8
    C      2.09      7.71     -5.93
    C      1.68      9.41      -8.1
    H    -0.139      8.31     -8.44
    C      3.02      8.72     -6.22
    H      2.28      7.03     -5.09
    C      2.82      9.56     -7.31
    H      1.52      10.1     -8.97
    H      3.91      8.83     -5.59
    H      3.56      10.3     -7.55
    C     -1.83      7.31     -5.95
    C     -3.09      6.69     -5.82
    C     -1.73      8.69     -5.72
    C     -4.22      7.45     -5.53
    H     -3.19       5.6     -5.94
    C     -2.86      9.44     -5.42
    H    -0.746      9.18     -5.79
    C     -4.11      8.83     -5.34
    H      -5.2      6.96     -5.46
    H     -2.77      10.5     -5.25
    H     -5.01      9.42     -5.12
    C      -7.3      5.95     -1.85
    C     -6.67      5.86      -3.1
    C     -8.69      5.75     -1.77
    C     -7.42      5.62     -4.25
    H     -5.58      5.97     -3.19
    C     -9.43       5.5     -2.92
    H      -9.2      5.77    -0.793
    C      -8.8      5.45     -4.16
    H     -6.92      5.55     -5.23
    H     -10.5      5.32     -2.85
    H     -9.39      5.26     -5.07
    C     -7.59      6.58      0.94
    C     -8.46      7.68     0.816
    C     -7.74      5.73      2.05
    C     -9.45      7.91      1.76
    H     -8.36      8.36   -0.0415
    C     -8.75      5.95      2.98
    H     -7.06      4.88      2.19
    C     -9.61      7.04      2.84
    H     -10.1      8.76      1.64
    H     -8.87      5.25      3.82
    H     -10.4       7.2      3.57
    C     -5.73      8.04    -0.589
    C     -5.59      8.64     -1.85
    C     -5.35      8.78     0.552
    C     -5.09      9.93     -1.97
    H     -5.87      8.08     -2.76
    C     -4.85      10.1      0.43
    H     -5.43      8.31      1.54
    C     -4.72      10.7    -0.831
    H     -4.98      10.4     -2.96
    H     -4.55      10.6      1.33
    H     -4.32      11.7    -0.933
    C      7.35      5.94      1.86
    C      6.74      5.82      3.12
    C      8.74      5.79      1.76
    C      7.51      5.59      4.26
    H      5.65      5.88      3.22
    C       9.5      5.54       2.9
    H      9.22      5.85      0.78
    C      8.89      5.44      4.15
    H      7.01      5.49      5.24
    H      10.6       5.4       2.8
    H      9.49      5.23      5.04
    C      5.73      8.02     0.686
    C      5.51      8.55      1.97
    C      5.41       8.8    -0.445
    C      4.97      9.83      2.11
    H      5.75      7.96      2.86
    C      4.89      10.1    -0.295
    H      5.54      8.37     -1.45
    C      4.67      10.6     0.981
    H      4.76      10.2      3.11
    H      4.61      10.7     -1.19
    H      4.23      11.6       1.1
    C       7.6      6.68    -0.915
    C      8.44      7.79    -0.743
    C      7.77      5.88     -2.06
    C      9.44      8.08     -1.68
    H      8.31      8.45      0.13
    C      8.76      6.18     -2.99
    H      7.11      5.02     -2.23
    C       9.6      7.27      -2.8
    H      10.1      8.96     -1.53
    H      8.88      5.54     -3.88
    H      10.4      7.51     -3.54
    C    -0.944      7.59       6.6
    C    -0.815      8.46      7.69
    C     -2.05      7.73      5.74
    C     -1.75      9.47      7.91
    H    0.0261      8.34      8.39
    C     -2.98      8.75      5.95
    H     -2.19      7.06      4.89
    C     -2.83      9.63      7.03
    H     -1.65      10.1      8.77
    H     -3.82      8.86      5.26
    H     -3.57      10.4      7.19
    C      1.86       7.3      5.95
    C      3.11      6.68      5.86
    C      1.78      8.69      5.75
    C      4.26      7.43      5.62
    H       3.2      5.59      5.96
    C      2.93      9.43      5.49
    H       0.8      9.19      5.77
    C      4.18      8.81      5.44
    H      5.24      6.92      5.55
    H      2.85      10.5      5.32
    H      5.08       9.4      5.24
    C     0.596      5.73      8.04
    C      1.86       5.6      8.64
    C    -0.547      5.35      8.77
    C      1.97      5.09      9.93
    H      2.76      5.87      8.07
    C    -0.426      4.86      10.1
    H     -1.54      5.41      8.29
    C     0.835      4.73      10.7
    H      2.97      4.96      10.4
    H     -1.32      4.54      10.6
    H      0.93      4.31      11.7
    C     -5.52      6.26      7.82
    C     -6.47      6.31      8.85
    C     -4.16      6.43      8.13
    C     -6.07      6.52      10.2
    H     -7.53      6.16      8.62
    C     -3.77      6.66      9.45
    H     -3.41      6.39      7.33
    C     -4.72       6.7      10.5
    H     -6.82      6.54        11
    H     -2.71      6.81      9.68
    H      -4.4      6.86      11.5
    C     -7.81      5.53      6.25
    C     -8.85      6.48       6.3
    C     -8.13      4.17      6.42
    C     -10.2      6.08      6.53
    H     -8.62      7.54      6.15
    C     -9.44      3.78      6.66
    H     -7.33      3.41      6.37
    C     -10.5      4.72       6.7
    H       -11      6.82      6.54
    H     -9.67      2.71       6.8
    H     -11.5      4.41      6.86
    C     -6.27      7.81      5.53
    C      -6.3      8.85      6.48
    C     -6.42      8.13      4.17
    C     -6.51      10.2      6.08
    H     -6.17      8.62      7.55
    C     -6.65      9.45      3.78
    H     -6.38      7.33      3.41
    C     -6.71      10.5      4.73
    H     -6.54        11      6.83
    H      -6.8      9.67      2.71
    H      -6.9      11.5      4.41
    C     -7.56     -6.72    -0.935
    C     -8.42     -7.82    -0.744
    C      -7.7     -5.93     -2.09
    C     -9.41     -8.11     -1.68
    H     -8.31     -8.46      0.14
    C      -8.7     -6.22     -3.01
    H     -7.03     -5.08     -2.27
    C     -9.56      -7.3     -2.81
    H     -10.1     -8.97     -1.53
    H     -8.82      -5.6     -3.91
    H     -10.3     -7.53     -3.54
    C      -7.3     -5.96      1.84
    C     -6.68     -5.82       3.1
    C     -8.68     -5.72      1.73
    C     -7.45     -5.53      4.23
    H     -5.59     -5.95       3.2
    C     -9.43     -5.42      2.86
    H     -9.17      -5.8     0.752
    C     -8.82     -5.34      4.11
    H     -6.96     -5.46      5.21
    H     -10.5     -5.25      2.76
    H     -9.43     -5.11         5
    C      -5.7     -8.08     0.668
    C     -5.48      -8.6      1.95
    C     -5.37     -8.86    -0.455
    C     -4.98     -9.89       2.1
    H     -5.75     -8.02      2.84
    C     -4.85     -10.1    -0.294
    H     -5.56     -8.47     -1.47
    C     -4.62     -10.6     0.987
    H     -4.85     -10.3      3.11
    H     -4.61     -10.7     -1.18
    H      -4.2     -11.7      1.11
    C     -8.04    -0.591      5.73
    C     -8.64     -1.86       5.6
    C     -8.77     0.553      5.35
    C     -9.93     -1.97      5.09
    H     -8.08     -2.76      5.87
    C     -10.1     0.432      4.86
    H      -8.3      1.54      5.41
    C     -10.7     -0.83      4.73
    H     -10.4     -2.96      4.96
    H     -10.6      1.33      4.54
    H     -11.7    -0.931      4.32
    C     -5.94     -1.85      7.31
    C     -5.74     -1.76       8.7
    C     -5.85      -3.1      6.68
    C     -5.49     -2.92      9.44
    H     -5.78    -0.791       9.2
    C     -5.62     -4.25      7.42
    H     -5.97     -3.18      5.59
    C     -5.45     -4.16      8.81
    H     -5.35     -2.85      10.5
    H     -5.57     -5.22      6.92
    H     -5.27     -5.08      9.39
    C     -6.57      0.94      7.59
    C     -7.66     0.807      8.47
    C     -5.72      2.05      7.74
    C      -7.9      1.76      9.46
    H     -8.35   -0.0414      8.36
    C     -5.93      2.97      8.76
    H     -4.88      2.19      7.05
    C     -7.03      2.84      9.61
    H     -8.78      1.65      10.1
    H     -5.25      3.82      8.87
    H     -7.22      3.59      10.4
    C     -1.86     -7.36      5.95
    C     -3.11     -6.74       5.8
    C     -1.76     -8.75      5.78
    C     -4.25      -7.5      5.57
    H     -3.21     -5.65      5.88
    C     -2.91     -9.51      5.53
    H    -0.784     -9.25      5.83
    C     -4.16     -8.89      5.46
    H     -5.23     -7.01      5.46
    H     -2.83     -10.6      5.38
    H     -5.06     -9.49      5.29
    C     0.921      -7.6      6.67
    C     0.744     -8.44      7.79
    C      2.07     -7.76      5.88
    C      1.68     -9.42      8.09
    H    -0.148     -8.32      8.42
    C         3     -8.76      6.18
    H      2.23     -7.11         5
    C       2.8     -9.59      7.28
    H      1.52     -10.1      8.95
    H      3.87      -8.9      5.53
    H      3.53     -10.4       7.5
    C     -0.66     -5.73      8.04
    C     -1.94      -5.5      8.56
    C      0.46      -5.4      8.82
    C      -2.1     -4.97      9.84
    H     -2.83     -5.74      7.97
    C     0.298     -4.87      10.1
    H      1.47     -5.55      8.42
    C    -0.981     -4.65      10.6
    H     -3.11     -4.79      10.2
    H      1.18     -4.61      10.7
    H     -1.11     -4.23      11.6
    C       5.3     -6.67      7.55
    C      4.33     -5.92      8.24
    C      5.65     -7.91      8.11
    C      3.79     -6.35      9.45
    H      3.94     -4.99       7.8
    C       5.1     -8.35      9.32
    H      6.34     -8.58      7.58
    C       4.2     -7.56        10
    H      3.04     -5.73      9.95
    H      5.38     -9.35      9.71
    H      3.77      -7.9        11
    C      6.66     -7.61      5.28
    C      7.91     -8.17       5.6
    C      5.91     -8.27       4.3
    C      8.35     -9.38      5.03
    H      8.59     -7.65      6.29
    C      6.34     -9.48      3.74
    H      4.97     -7.85      3.92
    C      7.53     -10.1      4.15
    H      9.34     -9.77       5.3
    H      5.71     -9.96      2.98
    H      7.84       -11      3.73
    C      7.62     -5.34       6.6
    C       8.3     -4.36      5.87
    C      8.18     -5.67      7.86
    C       9.5      -3.8      6.32
    H      7.86     -3.98      4.93
    C      9.37     -5.09      8.32
    H      7.65     -6.38      8.52
    C      10.1     -4.21      7.52
    H      9.98     -3.03       5.7
    H      9.74     -5.36      9.32
    H        11     -3.77      7.85
    C      5.74     -8.08    -0.723
    C      5.52     -8.59     -2.01
    C      5.41     -8.85     0.407
    C      4.97     -9.86     -2.16
    H      5.78        -8      -2.9
    C      4.88     -10.1     0.248
    H      5.54     -8.42      1.41
    C      4.68     -10.6     -1.04
    H      4.76     -10.3     -3.16
    H       4.6     -10.7      1.13
    H      4.24     -11.6     -1.17
    C      7.37     -5.94      -1.9
    C      6.75     -5.85     -3.16
    C      8.76     -5.83      -1.8
    C      7.53     -5.66      -4.3
    H      5.66     -5.94     -3.26
    C      9.53     -5.63     -2.94
    H      9.25     -5.96    -0.819
    C      8.91     -5.46     -4.18
    H      7.06     -5.63      -5.3
    H      10.6     -5.58     -2.86
    H      9.52     -5.27     -5.08
    C      7.61     -6.71     0.882
    C      8.44     -7.83     0.712
    C      7.77     -5.92      2.03
    C      9.42     -8.14      1.65
    H       8.3     -8.49    -0.158
    C      8.76     -6.22      2.96
    H       7.1     -5.07      2.21
    C       9.6     -7.32      2.77
    H        10     -9.03      1.51
    H      8.88      -5.6      3.86
    H      10.4     -7.56      3.51
    C      6.72    -0.929      7.56
    C      7.82    -0.743      8.42
    C      5.94     -2.08      7.71
    C      8.11     -1.68      9.42
    H      8.46     0.141      8.31
    C      6.22     -3.01      8.71
    H      5.09     -2.26      7.04
    C      7.31     -2.81      9.56
    H      8.97     -1.53      10.1
    H       5.6     -3.91      8.81
    H      7.54     -3.56      10.3
    C      8.08     0.667       5.7
    C      8.61      1.95       5.5
    C      8.86    -0.454      5.36
    C      9.89       2.1      4.96
    H      8.02      2.84      5.75
    C      10.1    -0.293      4.84
    H      8.44     -1.46      5.46
    C      10.7     0.987      4.65
    H      10.3      3.11      4.76
    H      10.7     -1.18      4.56
    H      11.7      1.11      4.22
    C      5.95      1.84       7.3
    C      5.83      3.09      6.69
    C      5.73      1.73      8.69
    C      5.54      4.23      7.45
    H      5.94      3.19       5.6
    C      5.43      2.86      9.44
    H      5.78     0.748      9.17
    C      5.34      4.11      8.83
    H      5.44       5.2      6.95
    H      5.23      2.76      10.5
    H      5.09         5      9.42
       676
untitled
   Au     -4.66     -4.73     -4.72
   Au    0.0239     -5.78   -0.0232
   Au    0.0266     -2.06   -0.0232
   Au      2.06     -2.06     -2.06
   Au    0.0051     -4.02     -2.11
   Au     -2.07     -2.12     -2.12
   Au   -0.0286     -6.93     -2.52
   Au   -0.0594     -4.67      -4.8
   Au      2.71     -4.64     -2.79
   Au     -3.12     -4.69     -2.53
    S      2.51      -7.2     -2.59
    S     -2.45     -7.27     -2.33
    P     -6.01     -6.04     -6.05
    P     0.389     -6.31     -6.35
    P      6.35     -0.42     -6.34
    P      6.03      5.96     -6.01
    P      -6.3     0.359     -6.32
    P     -6.28     -6.35     0.346
    P      6.32     -6.36    -0.395
    P      6.02     -5.99      5.96
    P    -0.349      6.28     -6.35
    P      6.35     0.348      6.27
    P     0.346      6.29      6.29
    P     -6.04      6.05      6.04
    P    -0.375     -6.33       6.3
    P     -6.29    -0.347      6.29
    P     -6.29      6.29    -0.347
    P      6.31      6.29     0.364
   Au     -4.73      4.73      4.73
   Au     -5.73   -0.0316    -0.018
   Au     -2.01   -0.0283   -0.0229
   Au     -2.01     -2.05      2.01
   Au     -3.96  -0.00394      2.03
   Au     -2.11      2.11      2.11
   Au     -6.98    -0.146      2.39
   Au     -4.75    0.0532      4.62
   Au     -4.59     -2.78      2.67
   Au     -4.69      2.53      3.15
    S     -7.06     -2.58      2.37
    S     -7.19      2.26      2.45
   Au      4.71      4.67      -4.7
   Au    0.0178      5.73   -0.0319
   Au    0.0239      2.01   -0.0282
   Au     -2.01      2.01     -2.05
   Au    0.0468      3.97     -2.11
   Au      2.12      2.07     -2.12
   Au    0.0678      6.87     -2.52
   Au     0.113      4.62      -4.8
   Au     -2.68      4.59     -2.78
   Au      3.16      4.64     -2.52
    S     -2.35      7.07     -2.57
    S       2.5      7.17     -2.42
   Au       4.7     -4.71      4.66
   Au      5.79   -0.0239   -0.0247
   Au      2.06   -0.0235    -0.026
   Au      2.05      2.01      2.01
   Au      4.01   -0.0203      2.02
   Au      2.12     -2.12      2.07
   Au      7.07     0.086      2.36
   Au      4.81    -0.113      4.62
   Au      4.64      2.76      2.66
   Au       4.7     -2.53      3.11
    S      7.11      2.41      2.34
    S       7.2     -2.37      2.45
   Au   0.00483      3.97      2.05
   Au   -0.0466       6.9      2.45
   Au   -0.0534      4.61      4.75
   Au       2.7      4.61      2.73
   Au     -3.15      4.69      2.53
    S      2.42       7.1      2.58
    S      -2.5       7.2      2.24
   Au      4.01   -0.0301     -2.08
   Au      7.08    -0.137      -2.4
   Au       4.8     0.053     -4.67
   Au      4.65     -2.79     -2.71
   Au       4.7      2.48     -3.16
    S      7.12     -2.39     -2.36
    S      7.21      2.28     -2.52
   Au    0.0434     -4.02      2.06
   Au    0.0718     -6.93      2.47
   Au     0.102     -4.66      4.75
   Au     -2.66     -4.64      2.76
   Au      3.17      -4.7      2.47
    S     -2.38     -7.16      2.58
    S      2.52     -7.23      2.37
   Au     -3.96   -0.0222     -2.07
   Au     -7.04    0.0686     -2.39
   Au     -4.75    -0.104     -4.66
   Au     -4.61      2.73      -2.7
   Au     -4.64     -2.52     -3.16
    S      -7.1      2.49     -2.36
    S     -7.25     -2.28     -2.43
   Au    0.0237   -0.0253     -5.78
   Au     0.024    -0.026     -2.06
   Au     -2.06   -0.0434     -4.02
   Au     -2.47   -0.0744     -6.93
   Au     -2.76      2.66     -4.64
   Au     -2.48     -3.17      -4.7
    S     -2.58      2.43     -7.17
    S     -2.27     -2.46      -7.3
   Au    0.0316   -0.0182      5.73
   Au    0.0292   -0.0232      2.01
   Au   0.00376      2.03      3.96
   Au     0.152      2.39      6.98
   Au      2.78      2.67      4.59
   Au     -2.53      3.15      4.69
    S      2.59      2.36      7.06
    S     -2.32      2.41       7.2
   Au      2.11  -0.00556     -4.02
   Au      2.52    0.0268     -6.93
   Au      2.79     -2.71     -4.64
   Au      2.52      3.12     -4.69
    S      2.63     -2.41     -7.17
    S      2.39      2.42     -7.27
   Au    0.0218     -2.07      3.96
   Au   -0.0777     -2.39      7.04
   Au     -2.74      -2.7      4.61
   Au      2.52     -3.16      4.65
    S     -2.46     -2.31      7.07
    S       2.4     -2.52      7.15
   Au     -2.05  -0.00472      3.97
   Au     -2.45    0.0473       6.9
   Au    0.0196      2.02     -4.01
   Au   -0.0709      2.36     -7.06
   Au      2.11    -0.047      3.97
   Au      2.53   -0.0677      6.87
   Au    0.0286     -2.08     -4.01
   Au     0.115      -2.4     -7.08
   Au     -3.97     -2.11   -0.0462
   Au     -6.87     -2.53   -0.0686
   Au     -4.62      -4.8    -0.115
   Au     -2.02     -4.01   -0.0201
   Au     -2.36     -7.06    0.0685
   Au     -2.03      3.96  -0.00395
   Au     -2.38      6.98    -0.146
   Au     -4.61      4.75    0.0556
   Au      2.07      3.96   -0.0224
   Au      2.39      7.04    0.0656
   Au      4.67      4.75    -0.109
   Au      2.08     -4.01   -0.0293
   Au       2.4     -7.08    -0.118
   Au      4.67      -4.8    0.0583
   Au     -3.97      2.05  -0.00454
   Au      -6.9      2.45    0.0486
   Au      4.02      2.06   -0.0432
   Au      6.93      2.47   -0.0661
   Au      4.03     -2.11  -0.00558
   Au      6.93     -2.52    0.0219
    C     -7.57     -5.25     -6.67
    C     -8.25     -4.31     -5.89
    C      -8.1     -5.66     -7.91
    C     -9.47     -3.79     -6.33
    H     -7.82     -3.97     -4.93
    C     -9.31     -5.12     -8.35
    H     -7.57     -6.39     -8.52
    C     -9.98     -4.18     -7.57
    H       -10     -3.08     -5.71
    H     -9.72     -5.43     -9.32
    H     -10.9     -3.77     -7.92
    C      -5.2     -6.67     -7.61
    C     -5.59     -7.91     -8.14
    C     -4.25     -5.88     -8.28
    C     -5.07     -8.33     -9.36
    H     -6.33     -8.52     -7.62
    C     -3.74      -6.3     -9.51
    H     -3.92     -4.91     -7.87
    C     -4.14     -7.54       -10
    H     -5.39     -9.28      -9.8
    H     -3.04     -5.67     -10.1
    H     -3.73     -7.88       -11
    C     -6.63     -7.61     -5.26
    C     -5.84     -8.28     -4.32
    C     -7.86     -8.14     -5.67
    C     -6.27      -9.5      -3.8
    H     -4.87     -7.88     -3.98
    C      -8.3     -9.35     -5.13
    H     -8.47     -7.62     -6.41
    C     -7.51       -10     -4.19
    H     -5.65     -10.1     -3.09
    H     -9.25     -9.78     -5.45
    H     -7.86       -11     -3.78
    C     -6.68    -0.914      -7.6
    C     -7.79    -0.741     -8.44
    C     -5.88     -2.06     -7.76
    C     -8.09     -1.68     -9.43
    H     -8.45     0.133     -8.31
    C     -6.17     -2.99     -8.75
    H     -5.02     -2.23      -7.1
    C     -7.27      -2.8     -9.59
    H     -8.96     -1.54     -10.1
    H     -5.54     -3.88     -8.88
    H      -7.5     -3.53     -10.4
    C     -8.03     0.673     -5.73
    C     -8.56      1.95     -5.49
    C     -8.82     -0.45     -5.41
    C     -9.84       2.1     -4.98
    H     -7.97      2.84     -5.75
    C     -10.1    -0.293     -4.88
    H     -8.43     -1.46     -5.59
    C     -10.6     0.985     -4.64
    H     -10.2      3.11     -4.82
    H     -10.7     -1.18     -4.64
    H     -11.6      1.11     -4.22
    C     -5.93      1.86     -7.35
    C      -5.8      3.12     -6.74
    C     -5.76      1.77     -8.74
    C     -5.57      4.26     -7.51
    H     -5.88      3.21     -5.65
    C     -5.53      2.91     -9.51
    H     -5.83     0.792     -9.24
    C     -5.45      4.16     -8.89
    H      -5.5      5.24     -7.02
    H     -5.42      2.83     -10.6
    H     -5.28      5.06      -9.5
    C       1.9     -7.36     -5.95
    C      3.17     -6.75     -5.84
    C       1.8     -8.76     -5.82
    C      4.31     -7.53     -5.64
    H      3.26     -5.66     -5.92
    C      2.95     -9.53     -5.62
    H     0.829     -9.25     -5.92
    C       4.2     -8.91     -5.48
    H      5.29     -7.05     -5.58
    H      2.87     -10.6     -5.56
    H      5.09     -9.52     -5.31
    C    -0.873     -7.61     -6.72
    C    -0.708     -8.44     -7.85
    C     -2.02     -7.76     -5.92
    C     -1.65     -9.42     -8.14
    H      0.16     -8.31     -8.51
    C     -2.95     -8.75     -6.22
    H     -2.19      -7.1     -5.07
    C     -2.76     -9.59     -7.31
    H     -1.52     -10.1     -9.03
    H     -3.85     -8.87     -5.59
    H      -3.5     -10.4     -7.54
    C     0.724     -5.74     -8.08
    C      2.01     -5.51      -8.6
    C    -0.399     -5.41     -8.87
    C      2.16     -4.98     -9.88
    H       2.9     -5.77        -8
    C    -0.238     -4.88     -10.1
    H     -1.41      -5.6     -8.47
    C      1.04     -4.65     -10.6
    H      3.17     -4.81     -10.3
    H     -1.12     -4.63     -10.7
    H      1.17     -4.22     -11.6
    C      6.72     0.879      -7.6
    C      7.84     0.709     -8.44
    C      5.92      2.02     -7.76
    C      8.14      1.65     -9.42
    H      8.48     -0.18     -8.33
    C      6.22      2.95     -8.76
    H      5.05      2.18     -7.12
    C      7.33      2.77     -9.59
    H      9.01       1.5     -10.1
    H      5.57      3.83      -8.9
    H      7.55       3.5     -10.4
    C      8.09    -0.713     -5.74
    C      8.61        -2     -5.51
    C      8.88     0.403      -5.4
    C      9.88     -2.16     -4.97
    H      8.01     -2.89     -5.75
    C      10.2     0.237     -4.87
    H      8.47      1.41     -5.56
    C      10.7     -1.04     -4.65
    H      10.3     -3.17     -4.79
    H      10.7      1.12     -4.61
    H      11.7     -1.18     -4.22
    C         6      -1.9     -7.37
    C      5.84     -3.15     -6.75
    C      5.84      -1.8     -8.77
    C      5.61     -4.29     -7.52
    H      5.91     -3.25     -5.67
    C      5.59     -2.94     -9.53
    H      5.89    -0.823     -9.26
    C      5.53      -4.2     -8.91
    H       5.5     -5.26     -7.03
    H      5.46     -2.86     -10.6
    H      5.36      -5.1     -9.51
    C      7.62      5.24     -6.65
    C      8.32      4.28     -5.89
    C      8.18      5.61     -7.89
    C      9.53      3.75     -6.33
    H      7.86      3.91     -4.95
    C      9.38      5.05     -8.34
    H      7.64      6.31     -8.54
    C      10.1      4.14     -7.55
    H        10      3.01     -5.71
    H      9.76      5.32     -9.34
    H        11      3.69     -7.91
    C      5.31      6.62      -7.6
    C      5.65      7.87     -8.15
    C      4.33      5.87     -8.27
    C      5.11      8.31     -9.36
    H      6.35      8.53     -7.61
    C      3.79      6.31     -9.48
    H      3.95      4.93     -7.85
    C      4.22       7.5     -10.1
    H      5.39      9.29     -9.76
    H      3.04      5.68     -9.98
    H      3.81      7.82       -11
    C      6.68      7.56      -5.3
    C      5.91      8.23     -4.34
    C      7.92      8.12     -5.66
    C      6.35      9.44     -3.79
    H      4.96      7.82     -3.98
    C      8.36      9.32      -5.1
    H      8.57      7.59     -6.38
    C      7.56        10     -4.19
    H      5.72      9.95     -3.05
    H      9.34      9.72     -5.39
    H      7.89        11     -3.76
    C    -0.657       5.7     -8.08
    C     -1.94       5.5     -8.61
    C     0.463      5.36     -8.86
    C      -2.1      4.96     -9.89
    H     -2.83      5.75     -8.02
    C       0.3      4.84     -10.1
    H      1.47      5.48     -8.45
    C    -0.982      4.65     -10.7
    H     -3.11      4.78     -10.3
    H      1.18      4.56     -10.7
    H     -1.11      4.22     -11.7
    C     0.938      7.56     -6.71
    C     0.748      8.42     -7.81
    C      2.09      7.71     -5.93
    C      1.68      9.41      -8.1
    H     -0.14      8.31     -8.44
    C      3.02      8.72     -6.22
    H      2.28      7.03     -5.09
    C      2.82      9.56     -7.31
    H      1.52      10.1     -8.97
    H      3.91      8.83     -5.59
    H      3.56      10.3     -7.55
    C     -1.83      7.31     -5.95
    C     -3.09      6.69     -5.82
    C     -1.73      8.69     -5.72
    C     -4.22      7.45     -5.53
    H     -3.19       5.6     -5.94
    C     -2.86      9.44     -5.42
    H    -0.747      9.18     -5.79
    C     -4.11      8.83     -5.34
    H      -5.2      6.96     -5.46
    H     -2.77      10.5     -5.24
    H     -5.01      9.42     -5.12
    C      -7.3      5.95     -1.85
    C     -6.67      5.86      -3.1
    C     -8.69      5.75     -1.77
    C     -7.42      5.62     -4.25
    H     -5.58      5.97     -3.19
    C     -9.43       5.5     -2.92
    H      -9.2      5.77    -0.793
    C      -8.8      5.45     -4.16
    H     -6.92      5.55     -5.23
    H     -10.5      5.33     -2.85
    H     -9.39      5.26     -5.07
    C     -7.59      6.58      0.94
    C     -8.46      7.68     0.815
    C     -7.74      5.73      2.05
    C     -9.45      7.91      1.76
    H     -8.36      8.36   -0.0411
    C     -8.75      5.95      2.98
    H     -7.06      4.88      2.19
    C     -9.61      7.04      2.84
    H     -10.1      8.76      1.64
    H     -8.87      5.25      3.82
    H     -10.4       7.2      3.57
    C     -5.73      8.04    -0.589
    C     -5.59      8.64     -1.85
    C     -5.35      8.78     0.552
    C     -5.09      9.93     -1.97
    H     -5.87      8.08     -2.76
    C     -4.85      10.1      0.43
    H     -5.43      8.31      1.54
    C     -4.72      10.7    -0.831
    H     -4.98      10.4     -2.96
    H     -4.55      10.6      1.33
    H     -4.32      11.7    -0.933
    C      7.35      5.94      1.86
    C      6.74      5.82      3.12
    C      8.74      5.79      1.76
    C      7.51      5.59      4.26
    H      5.65      5.88      3.22
    C       9.5      5.54       2.9
    H      9.23      5.85      0.78
    C      8.89      5.44      4.15
    H      7.01      5.49      5.24
    H      10.6       5.4       2.8
    H      9.49      5.23      5.04
    C      5.73      8.02     0.685
    C      5.51      8.55      1.97
    C      5.41       8.8    -0.445
    C      4.97      9.83      2.11
    H      5.75      7.96      2.86
    C      4.89      10.1    -0.296
    H      5.54      8.37     -1.45
    C      4.67      10.6     0.981
    H      4.77      10.2      3.11
    H      4.61      10.7     -1.19
    H      4.23      11.6       1.1
    C       7.6      6.68    -0.915
    C      8.44      7.79    -0.743
    C      7.77      5.88     -2.06
    C      9.44      8.08     -1.68
    H      8.31      8.45      0.13
    C      8.76      6.18     -2.99
    H      7.11      5.02     -2.23
    C       9.6      7.27      -2.8
    H      10.1      8.96     -1.53
    H      8.88      5.54     -3.88
    H      10.4      7.51     -3.54
    C    -0.944      7.59       6.6
    C    -0.816      8.46      7.69
    C     -2.05      7.73      5.74
    C     -1.75      9.47      7.91
    H     0.026      8.34      8.39
    C     -2.98      8.75      5.95
    H     -2.19      7.06      4.89
    C     -2.83      9.63      7.03
    H     -1.64      10.1      8.77
    H     -3.82      8.86      5.26
    H     -3.57      10.4      7.19
    C      1.86       7.3      5.95
    C      3.11      6.68      5.86
    C      1.78      8.69      5.75
    C      4.26      7.43      5.62
    H       3.2      5.59      5.96
    C      2.93      9.43      5.49
    H       0.8      9.19      5.77
    C      4.18      8.81      5.44
    H      5.24      6.92      5.55
    H      2.85      10.5      5.32
    H      5.08       9.4      5.24
    C     0.596      5.73      8.04
    C      1.86       5.6      8.64
    C    -0.547      5.35      8.77
    C      1.97      5.09      9.93
    H      2.76      5.87      8.07
    C    -0.426      4.86      10.1
    H     -1.54      5.41       8.3
    C     0.835      4.73      10.7
    H      2.97      4.96      10.4
    H     -1.32      4.55      10.6
    H      0.93      4.32      11.7
    C     -5.52      6.26      7.81
    C     -6.47      6.31      8.85
    C     -4.16      6.43      8.13
    C     -6.07      6.52      10.2
    H     -7.54      6.16      8.62
    C     -3.77      6.66      9.45
    H     -3.41      6.39      7.33
    C     -4.72       6.7      10.5
    H     -6.82      6.54        11
    H     -2.71      6.81      9.68
    H      -4.4      6.86      11.5
    C     -7.81      5.53      6.25
    C     -8.85      6.48       6.3
    C     -8.13      4.17      6.42
    C     -10.2      6.08      6.52
    H     -8.62      7.54      6.15
    C     -9.44      3.77      6.66
    H     -7.33      3.41      6.37
    C     -10.5      4.72       6.7
    H       -11      6.82      6.54
    H     -9.67      2.71       6.8
    H     -11.5      4.41      6.86
    C     -6.26      7.81      5.53
    C      -6.3      8.85      6.48
    C     -6.42      8.13      4.17
    C     -6.51      10.2      6.08
    H     -6.17      8.62      7.55
    C     -6.65      9.45      3.78
    H     -6.38      7.33      3.41
    C      -6.7      10.5      4.72
    H     -6.54        11      6.83
    H      -6.8      9.67      2.71
    H      -6.9      11.5      4.41
    C     -7.56     -6.72    -0.935
    C     -8.42     -7.82    -0.745
    C      -7.7     -5.93     -2.09
    C     -9.41     -8.11     -1.68
    H     -8.31     -8.46      0.14
    C      -8.7     -6.22     -3.01
    H     -7.03     -5.08     -2.27
    C     -9.56      -7.3     -2.81
    H     -10.1     -8.97     -1.53
    H     -8.82      -5.6     -3.91
    H     -10.3     -7.53     -3.54
    C      -7.3     -5.96      1.84
    C     -6.68     -5.82       3.1
    C     -8.68     -5.72      1.73
    C     -7.45     -5.53      4.23
    H      -5.6     -5.95       3.2
    C     -9.43     -5.42      2.86
    H     -9.17      -5.8     0.751
    C     -8.82     -5.34      4.11
    H     -6.96     -5.46      5.21
    H     -10.5     -5.25      2.76
    H     -9.43     -5.11         5
    C      -5.7     -8.08     0.668
    C     -5.48      -8.6      1.95
    C     -5.37     -8.86    -0.455
    C     -4.98     -9.89       2.1
    H     -5.75     -8.02      2.84
    C     -4.85     -10.1    -0.294
    H     -5.56     -8.47     -1.47
    C     -4.62     -10.6     0.987
    H     -4.84     -10.3      3.11
    H      -4.6     -10.7     -1.18
    H      -4.2     -11.7      1.11
    C     -8.04    -0.591      5.73
    C     -8.64     -1.86       5.6
    C     -8.77     0.552      5.35
    C     -9.93     -1.97      5.09
    H     -8.08     -2.76      5.87
    C     -10.1     0.431      4.86
    H      -8.3      1.54      5.42
    C     -10.7     -0.83      4.73
    H     -10.4     -2.96      4.97
    H     -10.6      1.33      4.54
    H     -11.7    -0.931      4.32
    C     -5.94     -1.85      7.31
    C     -5.74     -1.76       8.7
    C     -5.85      -3.1      6.68
    C     -5.49     -2.92      9.44
    H     -5.78    -0.791       9.2
    C     -5.62     -4.25      7.42
    H     -5.97     -3.18      5.59
    C     -5.45     -4.16      8.81
    H     -5.35     -2.85      10.5
    H     -5.57     -5.22      6.92
    H     -5.27     -5.08      9.39
    C     -6.57     0.939      7.59
    C     -7.67     0.807      8.47
    C     -5.72      2.04      7.74
    C      -7.9      1.76      9.46
    H     -8.35    -0.042      8.36
    C     -5.93      2.97      8.76
    H     -4.88      2.19      7.05
    C     -7.03      2.84      9.61
    H     -8.78      1.65      10.1
    H     -5.25      3.82      8.87
    H     -7.22      3.59      10.4
    C     -1.86     -7.36      5.95
    C     -3.11     -6.74       5.8
    C     -1.76     -8.75      5.77
    C     -4.25      -7.5      5.57
    H     -3.21     -5.65      5.88
    C     -2.91     -9.51      5.53
    H    -0.785     -9.25      5.83
    C     -4.16     -8.89      5.46
    H     -5.23     -7.01      5.47
    H     -2.83     -10.6      5.39
    H     -5.06     -9.49      5.29
    C     0.921      -7.6      6.67
    C     0.744     -8.44      7.79
    C      2.07     -7.76      5.88
    C      1.68     -9.42      8.09
    H    -0.147     -8.32      8.42
    C      2.99     -8.76      6.18
    H      2.23     -7.11         5
    C       2.8     -9.59      7.28
    H      1.52     -10.1      8.96
    H      3.87      -8.9      5.53
    H      3.53     -10.4       7.5
    C    -0.661     -5.73      8.04
    C     -1.94      -5.5      8.56
    C      0.46      -5.4      8.82
    C      -2.1     -4.97      9.84
    H     -2.83     -5.74      7.97
    C     0.298     -4.87      10.1
    H      1.47     -5.55      8.42
    C    -0.982     -4.65      10.6
    H     -3.11     -4.79      10.2
    H      1.18     -4.61      10.7
    H     -1.11     -4.23      11.6
    C      5.29     -6.67      7.55
    C      4.32     -5.92      8.24
    C      5.65     -7.91      8.11
    C      3.79     -6.35      9.45
    H      3.94     -4.98       7.8
    C       5.1     -8.35      9.32
    H      6.35     -8.58      7.57
    C       4.2     -7.56        10
    H      3.04     -5.73      9.96
    H      5.38     -9.34      9.71
    H      3.77      -7.9        11
    C      6.66     -7.61      5.27
    C      7.91     -8.17       5.6
    C      5.91     -8.27      4.29
    C      8.35     -9.37      5.04
    H      8.58     -7.65       6.3
    C      6.34     -9.48      3.74
    H      4.97     -7.85      3.92
    C      7.53     -10.1      4.15
    H      9.33     -9.77      5.31
    H      5.71     -9.97      2.99
    H      7.85       -11      3.73
    C      7.62     -5.33       6.6
    C       8.3     -4.36      5.86
    C      8.18     -5.67      7.86
    C       9.5      -3.8      6.31
    H      7.86     -3.98      4.93
    C      9.36     -5.09      8.32
    H      7.65     -6.38      8.51
    C      10.1      -4.2      7.52
    H      9.99     -3.04       5.7
    H      9.74     -5.37      9.32
    H        11     -3.77      7.85
    C      5.74     -8.08    -0.723
    C      5.52     -8.59     -2.01
    C      5.41     -8.85     0.406
    C      4.97     -9.86     -2.16
    H      5.77        -8      -2.9
    C      4.88     -10.1     0.247
    H      5.55     -8.43      1.41
    C      4.67     -10.6     -1.04
    H      4.77     -10.3     -3.16
    H      4.61     -10.7      1.13
    H      4.24     -11.6     -1.17
    C      7.37     -5.95      -1.9
    C      6.75     -5.85     -3.16
    C      8.76     -5.84      -1.8
    C      7.53     -5.65      -4.3
    H      5.66     -5.93     -3.26
    C      9.53     -5.62     -2.94
    H      9.25     -5.95     -0.82
    C      8.91     -5.47     -4.18
    H      7.06     -5.61     -5.29
    H      10.6     -5.56     -2.86
    H      9.52     -5.28     -5.08
    C      7.61     -6.71     0.882
    C      8.44     -7.83     0.712
    C      7.77     -5.92      2.03
    C      9.42     -8.14      1.65
    H       8.3     -8.49    -0.159
    C      8.76     -6.22      2.96
    H       7.1     -5.07      2.21
    C       9.6     -7.32      2.77
    H        10     -9.03      1.51
    H      8.88      -5.6      3.86
    H      10.4     -7.56      3.51
    C      6.72    -0.929      7.56
    C      7.82    -0.743      8.42
    C      5.94     -2.08      7.71
    C      8.11     -1.68      9.42
    H      8.46     0.141      8.31
    C      6.22     -3.01      8.71
    H      5.09     -2.26      7.04
    C      7.31     -2.81      9.56
    H      8.97     -1.53      10.1
    H       5.6     -3.91      8.81
    H      7.54     -3.56      10.3
    C      8.08     0.666       5.7
    C      8.61      1.95       5.5
    C      8.86    -0.454      5.36
    C      9.89       2.1      4.96
    H      8.02      2.84      5.75
    C      10.1    -0.293      4.84
    H      8.44     -1.46      5.47
    C      10.7     0.987      4.65
    H      10.3      3.11      4.77
    H      10.7     -1.18      4.56
    H      11.7      1.11      4.22
    C      5.95      1.84       7.3
    C      5.83      3.09      6.69
    C      5.73      1.73      8.69
    C      5.54      4.23      7.45
    H      5.94      3.19       5.6
    C      5.42      2.86      9.44
    H      5.78     0.748      9.17
    C      5.34      4.11      8.83
    H      5.44       5.2      6.95
    H      5.23      2.76      10.5
    H      5.09         5      9.42
       676
untitled
   Au     -4.66     -4.73     -4.72
   Au    0.0239     -5.78   -0.0232
   Au    0.0266     -2.06   -0.0232
   Au      2.06     -2.06     -2.06
   Au    0.0051     -4.02     -2.11
   Au     -2.07     -2.12     -2.12
   Au    -0.028     -6.93     -2.52
   Au   -0.0585     -4.67      -4.8
   Au      2.71     -4.65     -2.79
   Au     -3.12     -4.69     -2.53
    S       2.5     -7.19      -2.6
    S     -2.45     -7.27     -2.34
    P        -6     -6.03     -6.05
    P     0.395     -6.32     -6.35
    P      6.35    -0.417     -6.33
    P      6.04      5.97     -6.02
    P      -6.3     0.362     -6.32
    P     -6.28     -6.35     0.348
    P      6.32     -6.35    -0.398
    P      6.02        -6      5.97
    P    -0.348      6.28     -6.35
    P      6.34     0.348      6.27
    P     0.347      6.29      6.29
    P     -6.04      6.05      6.05
    P    -0.372     -6.33       6.3
    P     -6.29    -0.346      6.29
    P     -6.29      6.29    -0.346
    P      6.31      6.29     0.364
   Au     -4.73      4.73      4.73
   Au     -5.73   -0.0316    -0.018
   Au     -2.01   -0.0283   -0.0229
   Au     -2.01     -2.05      2.01
   Au     -3.96  -0.00394      2.03
   Au     -2.11      2.11      2.11
   Au     -6.98    -0.146      2.39
   Au     -4.75     0.054      4.61
   Au     -4.59     -2.78      2.67
   Au     -4.69      2.53      3.15
    S     -7.06     -2.58      2.37
    S     -7.19      2.26      2.45
   Au      4.71      4.67      -4.7
   Au    0.0178      5.73    -0.032
   Au    0.0239      2.01   -0.0283
   Au     -2.01      2.01     -2.05
   Au    0.0468      3.97     -2.11
   Au      2.12      2.07     -2.12
   Au    0.0681      6.87     -2.53
   Au     0.114      4.62      -4.8
   Au     -2.68      4.59     -2.78
   Au      3.16      4.64     -2.52
    S     -2.35      7.07     -2.56
    S      2.49      7.18     -2.41
   Au       4.7     -4.71      4.66
   Au      5.79    -0.024   -0.0247
   Au      2.06   -0.0235    -0.026
   Au      2.05      2.01      2.01
   Au      4.01   -0.0203      2.02
   Au      2.12     -2.12      2.07
   Au      7.07    0.0855      2.36
   Au      4.81    -0.114      4.62
   Au      4.64      2.76      2.66
   Au       4.7     -2.53      3.11
    S      7.11      2.42      2.34
    S      7.22     -2.36      2.44
   Au   0.00481      3.97      2.05
   Au   -0.0468       6.9      2.45
   Au   -0.0539      4.61      4.75
   Au       2.7      4.61      2.73
   Au     -3.15      4.69      2.53
    S      2.42       7.1      2.58
    S      -2.5       7.2      2.24
   Au      4.01   -0.0302     -2.08
   Au      7.08    -0.136      -2.4
   Au       4.8    0.0532     -4.67
   Au      4.65     -2.79     -2.71
   Au       4.7      2.48     -3.16
    S      7.11      -2.4     -2.35
    S      7.22      2.27     -2.51
   Au    0.0433     -4.02      2.06
   Au    0.0722     -6.93      2.47
   Au     0.102     -4.66      4.75
   Au     -2.66     -4.64      2.76
   Au      3.17      -4.7      2.47
    S     -2.38     -7.16      2.58
    S      2.51     -7.24      2.35
   Au     -3.96   -0.0223     -2.07
   Au     -7.04    0.0687     -2.39
   Au     -4.75    -0.104     -4.66
   Au     -4.61      2.73      -2.7
   Au     -4.64     -2.52     -3.16
    S      -7.1      2.49     -2.37
    S     -7.24     -2.29     -2.43
   Au    0.0237   -0.0253     -5.78
   Au     0.024   -0.0261     -2.06
   Au     -2.06   -0.0434     -4.02
   Au     -2.47   -0.0742     -6.93
   Au     -2.76      2.66     -4.64
   Au     -2.48     -3.17      -4.7
    S     -2.59      2.43     -7.16
    S     -2.27     -2.46      -7.3
   Au    0.0316   -0.0182      5.73
   Au    0.0291   -0.0233      2.01
   Au   0.00374      2.03      3.96
   Au     0.152      2.39      6.98
   Au      2.78      2.67      4.59
   Au     -2.53      3.15      4.69
    S      2.59      2.36      7.07
    S     -2.32      2.41       7.2
   Au      2.11  -0.00558     -4.02
   Au      2.52    0.0271     -6.93
   Au      2.79     -2.71     -4.64
   Au      2.52      3.12     -4.69
    S      2.62     -2.42     -7.17
    S      2.38      2.41     -7.28
   Au    0.0217     -2.07      3.96
   Au   -0.0775     -2.39      7.04
   Au     -2.74      -2.7      4.61
   Au      2.52     -3.16      4.65
    S     -2.46     -2.32      7.08
    S      2.39     -2.51      7.16
   Au     -2.05  -0.00471      3.97
   Au     -2.45    0.0475       6.9
   Au    0.0196      2.02     -4.01
   Au   -0.0706      2.36     -7.06
   Au      2.11    -0.047      3.97
   Au      2.53   -0.0682      6.87
   Au    0.0286     -2.08     -4.01
   Au     0.115      -2.4     -7.08
   Au     -3.97     -2.11   -0.0463
   Au     -6.87     -2.53   -0.0685
   Au     -4.62      -4.8    -0.116
   Au     -2.02     -4.01   -0.0201
   Au     -2.36     -7.06    0.0687
   Au     -2.03      3.96  -0.00395
   Au     -2.38      6.98    -0.146
   Au     -4.61      4.75     0.056
   Au      2.07      3.96   -0.0224
   Au      2.39      7.04    0.0654
   Au      4.67      4.75    -0.109
   Au      2.08     -4.01   -0.0294
   Au       2.4     -7.08    -0.117
   Au      4.67      -4.8    0.0577
   Au     -3.97      2.05  -0.00454
   Au      -6.9      2.45    0.0486
   Au      4.02      2.06   -0.0432
   Au      6.93      2.47   -0.0662
   Au      4.03     -2.11  -0.00565
   Au      6.93     -2.52     0.022
    C     -7.57     -5.26     -6.67
    C     -8.25     -4.31     -5.89
    C     -8.11     -5.66     -7.91
    C     -9.46     -3.79     -6.34
    H     -7.82     -3.96     -4.94
    C     -9.31     -5.12     -8.36
    H     -7.57     -6.39     -8.53
    C     -9.99     -4.19     -7.57
    H       -10     -3.07     -5.72
    H     -9.72     -5.43     -9.33
    H     -10.9     -3.76     -7.92
    C      -5.2     -6.67     -7.61
    C     -5.59     -7.91     -8.15
    C     -4.25     -5.88     -8.28
    C     -5.07     -8.33     -9.36
    H     -6.33     -8.53     -7.62
    C     -3.74     -6.31     -9.51
    H     -3.92     -4.92     -7.87
    C     -4.14     -7.54       -10
    H     -5.39     -9.29     -9.79
    H     -3.04     -5.67     -10.1
    H     -3.73     -7.88       -11
    C     -6.63     -7.61     -5.27
    C     -5.84     -8.28     -4.32
    C     -7.86     -8.15     -5.67
    C     -6.28      -9.5      -3.8
    H     -4.88     -7.88     -3.98
    C      -8.3     -9.35     -5.13
    H     -8.48     -7.62     -6.41
    C     -7.51       -10     -4.19
    H     -5.65     -10.1     -3.09
    H     -9.26     -9.78     -5.45
    H     -7.86       -11     -3.77
    C     -6.68    -0.915      -7.6
    C     -7.79    -0.742     -8.44
    C     -5.88     -2.06     -7.76
    C     -8.09     -1.68     -9.43
    H     -8.45     0.132     -8.31
    C     -6.17     -2.99     -8.76
    H     -5.02     -2.23      -7.1
    C     -7.27      -2.8     -9.59
    H     -8.96     -1.54     -10.1
    H     -5.54     -3.88     -8.88
    H      -7.5     -3.54     -10.4
    C     -8.03     0.672     -5.73
    C     -8.56      1.95      -5.5
    C     -8.82    -0.451     -5.41
    C     -9.84       2.1     -4.97
    H     -7.97      2.84     -5.75
    C     -10.1    -0.293     -4.87
    H     -8.42     -1.46     -5.58
    C     -10.6     0.985     -4.64
    H     -10.2      3.11     -4.81
    H     -10.7     -1.18     -4.63
    H     -11.6      1.11     -4.22
    C     -5.93      1.86     -7.35
    C      -5.8      3.12     -6.74
    C     -5.76      1.77     -8.75
    C     -5.57      4.26     -7.51
    H     -5.88      3.21     -5.65
    C     -5.53      2.91     -9.51
    H     -5.83     0.791     -9.24
    C     -5.45      4.16     -8.89
    H     -5.49      5.24     -7.02
    H     -5.42      2.83     -10.6
    H     -5.28      5.06      -9.5
    C       1.9     -7.37     -5.96
    C      3.16     -6.75     -5.84
    C       1.8     -8.76     -5.82
    C       4.3     -7.53     -5.63
    H      3.26     -5.66     -5.92
    C      2.95     -9.53     -5.61
    H     0.828     -9.25     -5.91
    C       4.2     -8.91     -5.49
    H      5.29     -7.04     -5.57
    H      2.86     -10.6     -5.54
    H      5.09     -9.52     -5.32
    C    -0.875     -7.61     -6.72
    C    -0.709     -8.44     -7.85
    C     -2.02     -7.76     -5.92
    C     -1.65     -9.42     -8.14
    H      0.16     -8.31      -8.5
    C     -2.95     -8.75     -6.22
    H     -2.19      -7.1     -5.06
    C     -2.76     -9.59     -7.31
    H     -1.52     -10.1     -9.02
    H     -3.84     -8.87     -5.59
    H      -3.5     -10.4     -7.55
    C     0.723     -5.74     -8.08
    C      2.01     -5.51      -8.6
    C    -0.399     -5.41     -8.87
    C      2.16     -4.97     -9.88
    H       2.9     -5.77        -8
    C    -0.238     -4.87     -10.1
    H     -1.41     -5.59     -8.47
    C      1.04     -4.65     -10.6
    H      3.17      -4.8     -10.3
    H     -1.12     -4.62     -10.7
    H      1.17     -4.22     -11.6
    C      6.72     0.879      -7.6
    C      7.84     0.709     -8.44
    C      5.92      2.02     -7.76
    C      8.14      1.65     -9.42
    H      8.48    -0.179     -8.33
    C      6.22      2.95     -8.76
    H      5.05      2.18     -7.12
    C      7.33      2.77     -9.59
    H      9.01       1.5     -10.1
    H      5.57      3.83     -8.89
    H      7.55       3.5     -10.4
    C      8.09    -0.714     -5.74
    C       8.6        -2     -5.51
    C      8.87     0.403      -5.4
    C      9.88     -2.16     -4.97
    H      8.01     -2.89     -5.75
    C      10.2     0.237     -4.87
    H      8.47      1.41     -5.56
    C      10.7     -1.04     -4.65
    H      10.3     -3.17     -4.79
    H      10.7      1.12     -4.61
    H      11.7     -1.18     -4.22
    C         6      -1.9     -7.37
    C      5.84     -3.15     -6.76
    C      5.84      -1.8     -8.77
    C      5.61     -4.29     -7.52
    H      5.91     -3.25     -5.67
    C      5.59     -2.95     -9.53
    H      5.89    -0.824     -9.26
    C      5.52      -4.2     -8.91
    H       5.5     -5.27     -7.03
    H      5.46     -2.86     -10.6
    H      5.36      -5.1     -9.51
    C      7.62      5.23     -6.65
    C      8.31      4.28     -5.88
    C      8.18      5.61     -7.89
    C      9.53      3.75     -6.33
    H      7.87      3.91     -4.95
    C      9.38      5.05     -8.34
    H      7.64      6.32     -8.54
    C      10.1      4.14     -7.55
    H      10.1      3.01     -5.71
    H      9.76      5.33     -9.34
    H        11      3.69     -7.91
    C       5.3      6.62      -7.6
    C      5.65      7.87     -8.15
    C      4.32      5.87     -8.27
    C      5.11      8.31     -9.36
    H      6.36      8.53     -7.61
    C      3.79       6.3     -9.48
    H      3.95      4.92     -7.85
    C      4.22       7.5     -10.1
    H       5.4      9.28     -9.76
    H      3.05      5.68     -9.99
    H      3.81      7.82       -11
    C      6.68      7.56      -5.3
    C      5.91      8.23     -4.34
    C      7.92      8.11     -5.66
    C      6.34      9.44     -3.79
    H      4.96      7.82     -3.98
    C      8.36      9.31      -5.1
    H      8.56      7.59     -6.38
    C      7.56        10     -4.19
    H      5.71      9.96     -3.06
    H      9.33      9.72      -5.4
    H      7.89        11     -3.76
    C    -0.658       5.7     -8.08
    C     -1.94       5.5     -8.61
    C     0.463      5.36     -8.86
    C      -2.1      4.96     -9.89
    H     -2.83      5.75     -8.02
    C     0.299      4.84     -10.1
    H      1.47      5.48     -8.45
    C    -0.983      4.64     -10.7
    H     -3.11      4.78     -10.3
    H      1.18      4.56     -10.7
    H     -1.11      4.22     -11.7
    C     0.937      7.56     -6.71
    C     0.747      8.42     -7.81
    C      2.09      7.71     -5.93
    C      1.68      9.41      -8.1
    H    -0.141      8.31     -8.44
    C      3.02      8.71     -6.22
    H      2.27      7.03     -5.09
    C      2.82      9.56     -7.31
    H      1.52      10.1     -8.97
    H      3.91      8.83     -5.59
    H      3.56      10.3     -7.54
    C     -1.83      7.31     -5.95
    C     -3.09      6.69     -5.82
    C     -1.73      8.69     -5.72
    C     -4.22      7.45     -5.53
    H     -3.19       5.6     -5.94
    C     -2.86      9.44     -5.42
    H    -0.747      9.18     -5.79
    C     -4.11      8.83     -5.34
    H      -5.2      6.96     -5.45
    H     -2.77      10.5     -5.24
    H     -5.01      9.42     -5.11
    C      -7.3      5.95     -1.85
    C     -6.67      5.86      -3.1
    C     -8.69      5.75     -1.77
    C     -7.42      5.62     -4.25
    H     -5.58      5.97     -3.19
    C     -9.43      5.49     -2.92
    H      -9.2      5.77    -0.794
    C      -8.8      5.45     -4.17
    H     -6.92      5.55     -5.23
    H     -10.5      5.33     -2.85
    H     -9.39      5.26     -5.07
    C     -7.59      6.58     0.941
    C     -8.46      7.68     0.814
    C     -7.74      5.73      2.05
    C     -9.45      7.91      1.76
    H     -8.36      8.36   -0.0404
    C     -8.75      5.95      2.98
    H     -7.06      4.88      2.19
    C     -9.61      7.04      2.84
    H     -10.1      8.76      1.64
    H     -8.87      5.25      3.82
    H     -10.4       7.2      3.57
    C     -5.73      8.04     -0.59
    C     -5.59      8.64     -1.85
    C     -5.35      8.78     0.552
    C     -5.09      9.93     -1.97
    H     -5.87      8.08     -2.76
    C     -4.85      10.1      0.43
    H     -5.43      8.31      1.54
    C     -4.72      10.7    -0.832
    H     -4.98      10.4     -2.96
    H     -4.55      10.6      1.33
    H     -4.32      11.7    -0.933
    C      7.35      5.95      1.86
    C      6.74      5.82      3.12
    C      8.74      5.79      1.76
    C      7.51      5.58      4.26
    H      5.64      5.88      3.22
    C       9.5      5.53       2.9
    H      9.23      5.85      0.78
    C      8.89      5.44      4.15
    H      7.01      5.49      5.24
    H      10.6      5.39       2.8
    H      9.49      5.24      5.05
    C      5.73      8.02     0.685
    C      5.51      8.55      1.97
    C      5.41       8.8    -0.446
    C      4.97      9.83      2.11
    H      5.75      7.96      2.86
    C      4.89      10.1    -0.296
    H      5.55      8.37     -1.45
    C      4.67      10.6     0.981
    H      4.77      10.2      3.11
    H      4.62      10.7     -1.19
    H      4.23      11.6       1.1
    C       7.6      6.68    -0.916
    C      8.44      7.79    -0.743
    C      7.77      5.88     -2.06
    C      9.43      8.08     -1.68
    H      8.31      8.45      0.13
    C      8.76      6.18     -2.99
    H      7.11      5.02     -2.23
    C       9.6      7.27      -2.8
    H      10.1      8.96     -1.53
    H      8.88      5.54     -3.88
    H      10.4       7.5     -3.54
    C    -0.944      7.59      6.59
    C    -0.816      8.46      7.69
    C     -2.05      7.73      5.74
    C     -1.75      9.47      7.91
    H     0.026      8.34      8.39
    C     -2.98      8.75      5.95
    H     -2.19      7.06      4.89
    C     -2.83      9.62      7.03
    H     -1.64      10.1      8.77
    H     -3.82      8.86      5.26
    H     -3.57      10.4      7.19
    C      1.86       7.3      5.95
    C      3.11      6.68      5.86
    C      1.78      8.69      5.74
    C      4.26      7.43      5.62
    H       3.2      5.59      5.96
    C      2.93      9.43      5.49
    H     0.799      9.19      5.77
    C      4.17      8.81      5.44
    H      5.24      6.92      5.55
    H      2.85      10.5      5.32
    H      5.08       9.4      5.25
    C     0.595      5.73      8.04
    C      1.86       5.6      8.63
    C    -0.548      5.35      8.77
    C      1.97      5.09      9.93
    H      2.76      5.87      8.07
    C    -0.427      4.86      10.1
    H     -1.54      5.42       8.3
    C     0.835      4.73      10.6
    H      2.97      4.96      10.4
    H     -1.33      4.55      10.6
    H     0.931      4.32      11.7
    C     -5.52      6.26      7.81
    C     -6.47      6.31      8.85
    C     -4.16      6.43      8.13
    C     -6.07      6.52      10.2
    H     -7.54      6.16      8.62
    C     -3.77      6.66      9.45
    H     -3.41      6.39      7.33
    C     -4.72       6.7      10.5
    H     -6.82      6.54        11
    H     -2.71      6.81      9.68
    H      -4.4      6.87      11.5
    C     -7.81      5.53      6.25
    C     -8.85      6.48       6.3
    C     -8.13      4.17      6.42
    C     -10.2      6.08      6.52
    H     -8.62      7.54      6.16
    C     -9.44      3.77      6.66
    H     -7.33      3.41      6.38
    C     -10.5      4.72       6.7
    H       -11      6.82      6.54
    H     -9.67      2.71      6.81
    H     -11.5      4.41      6.87
    C     -6.26      7.81      5.53
    C      -6.3      8.85      6.48
    C     -6.42      8.13      4.17
    C     -6.51      10.2      6.08
    H     -6.17      8.62      7.55
    C     -6.65      9.44      3.78
    H     -6.38      7.33      3.41
    C      -6.7      10.5      4.72
    H     -6.54        11      6.82
    H      -6.8      9.67      2.71
    H     -6.89      11.5      4.41
    C     -7.56     -6.72    -0.935
    C     -8.42     -7.82    -0.746
    C      -7.7     -5.93     -2.09
    C     -9.41     -8.11     -1.68
    H     -8.31     -8.46      0.14
    C     -8.71     -6.22     -3.01
    H     -7.03     -5.08     -2.27
    C     -9.56      -7.3     -2.81
    H     -10.1     -8.97     -1.53
    H     -8.82      -5.6     -3.91
    H     -10.3     -7.53     -3.54
    C      -7.3     -5.95      1.84
    C     -6.68     -5.82       3.1
    C     -8.68     -5.73      1.73
    C     -7.45     -5.53      4.23
    H      -5.6     -5.95       3.2
    C     -9.43     -5.42      2.86
    H     -9.17      -5.8      0.75
    C     -8.82     -5.34      4.11
    H     -6.96     -5.45      5.21
    H     -10.5     -5.25      2.76
    H     -9.42     -5.11         5
    C      -5.7     -8.08     0.667
    C     -5.49      -8.6      1.95
    C     -5.37     -8.86    -0.455
    C     -4.98     -9.89       2.1
    H     -5.75     -8.02      2.84
    C     -4.85     -10.1    -0.294
    H     -5.55     -8.47     -1.47
    C     -4.62     -10.6     0.986
    H     -4.83     -10.3      3.11
    H      -4.6     -10.7     -1.18
    H      -4.2     -11.7      1.11
    C     -8.04    -0.592      5.73
    C     -8.64     -1.86       5.6
    C     -8.77     0.551      5.35
    C     -9.93     -1.97      5.09
    H     -8.08     -2.76      5.87
    C     -10.1     0.431      4.86
    H      -8.3      1.54      5.42
    C     -10.7    -0.831      4.73
    H     -10.4     -2.96      4.97
    H     -10.6      1.33      4.55
    H     -11.7     -0.93      4.32
    C     -5.94     -1.85      7.31
    C     -5.74     -1.77       8.7
    C     -5.85      -3.1      6.68
    C      -5.5     -2.92      9.44
    H     -5.77    -0.792       9.2
    C     -5.62     -4.25      7.42
    H     -5.97     -3.18      5.59
    C     -5.45     -4.16      8.81
    H     -5.34     -2.85      10.5
    H     -5.57     -5.22      6.92
    H     -5.27     -5.08      9.39
    C     -6.57     0.939       7.6
    C     -7.67     0.806      8.47
    C     -5.72      2.04      7.74
    C      -7.9      1.76      9.46
    H     -8.35   -0.0428      8.36
    C     -5.93      2.97      8.76
    H     -4.88      2.19      7.06
    C     -7.03      2.84      9.61
    H     -8.77      1.65      10.1
    H     -5.25      3.82      8.87
    H     -7.22      3.59      10.4
    C     -1.86     -7.36      5.95
    C     -3.11     -6.74       5.8
    C     -1.76     -8.75      5.77
    C     -4.25      -7.5      5.57
    H     -3.21     -5.65      5.88
    C     -2.91     -9.51      5.53
    H    -0.786     -9.25      5.83
    C     -4.16     -8.89      5.46
    H     -5.23     -7.01      5.47
    H     -2.83     -10.6      5.39
    H     -5.06     -9.49      5.29
    C     0.921      -7.6      6.67
    C     0.743     -8.44      7.79
    C      2.07     -7.76      5.88
    C      1.68     -9.42      8.09
    H    -0.146     -8.32      8.42
    C      2.99     -8.76      6.18
    H      2.23     -7.11         5
    C       2.8     -9.59      7.28
    H      1.52     -10.1      8.96
    H      3.87      -8.9      5.53
    H      3.53     -10.4       7.5
    C    -0.662     -5.73      8.04
    C     -1.94      -5.5      8.56
    C     0.459      -5.4      8.82
    C      -2.1     -4.97      9.84
    H     -2.84     -5.74      7.97
    C     0.298     -4.87      10.1
    H      1.47     -5.55      8.42
    C    -0.982     -4.65      10.6
    H     -3.11     -4.79      10.2
    H      1.18     -4.61      10.7
    H     -1.11     -4.23      11.6
    C      5.28     -6.67      7.55
    C      4.32     -5.92      8.24
    C      5.65     -7.91      8.11
    C      3.79     -6.35      9.45
    H      3.94     -4.97      7.81
    C      5.11     -8.35      9.32
    H      6.35     -8.57      7.57
    C       4.2     -7.56        10
    H      3.05     -5.73      9.97
    H      5.39     -9.34      9.71
    H      3.77      -7.9        11
    C      6.66     -7.61      5.26
    C      7.91     -8.17       5.6
    C       5.9     -8.28      4.29
    C      8.34     -9.37      5.04
    H      8.58     -7.64       6.3
    C      6.33     -9.48      3.74
    H      4.96     -7.86      3.92
    C      7.53     -10.1      4.15
    H      9.33     -9.78      5.32
    H       5.7     -9.99         3
    H      7.85       -11      3.73
    C      7.62     -5.32      6.61
    C       8.3     -4.35      5.86
    C      8.17     -5.68      7.86
    C       9.5      -3.8      6.31
    H      7.86     -3.98      4.92
    C      9.36      -5.1      8.32
    H      7.64     -6.39       8.5
    C      10.1      -4.2      7.52
    H        10     -3.05      5.69
    H      9.74     -5.38      9.31
    H        11     -3.77      7.86
    C      5.74     -8.08    -0.723
    C      5.52     -8.59     -2.01
    C      5.41     -8.85     0.405
    C      4.97     -9.86     -2.16
    H      5.77        -8      -2.9
    C      4.88     -10.1     0.245
    H      5.55     -8.43      1.41
    C      4.67     -10.6     -1.04
    H      4.77     -10.3     -3.17
    H      4.61     -10.7      1.13
    H      4.24     -11.6     -1.17
    C      7.37     -5.96      -1.9
    C      6.75     -5.85     -3.16
    C      8.76     -5.84      -1.8
    C      7.53     -5.65      -4.3
    H      5.66     -5.93     -3.26
    C      9.53     -5.62     -2.94
    H      9.25     -5.95    -0.821
    C      8.91     -5.48     -4.18
    H      7.05      -5.6     -5.29
    H      10.6     -5.54     -2.86
    H      9.52     -5.29     -5.08
    C      7.61     -6.71     0.883
    C      8.44     -7.83     0.711
    C      7.77     -5.92      2.03
    C      9.42     -8.14      1.65
    H       8.3     -8.49    -0.162
    C      8.76     -6.22      2.96
    H       7.1     -5.06       2.2
    C       9.6     -7.32      2.77
    H      10.1     -9.03      1.51
    H      8.88     -5.59      3.85
    H      10.4     -7.56      3.51
    C      6.72    -0.929      7.56
    C      7.82    -0.743      8.42
    C      5.94     -2.08      7.71
    C      8.11     -1.68      9.42
    H      8.46     0.141      8.31
    C      6.22     -3.01      8.71
    H      5.09     -2.26      7.04
    C      7.31     -2.81      9.56
    H      8.97     -1.53      10.1
    H      5.59     -3.91      8.81
    H      7.53     -3.55      10.3
    C      8.08     0.666       5.7
    C      8.61      1.95       5.5
    C      8.86    -0.455      5.36
    C      9.89       2.1      4.96
    H      8.02      2.84      5.75
    C      10.1    -0.294      4.84
    H      8.44     -1.46      5.48
    C      10.7     0.987      4.65
    H      10.3      3.11      4.77
    H      10.7     -1.18      4.56
    H      11.7      1.11      4.21
    C      5.96      1.83       7.3
    C      5.83      3.09      6.69
    C      5.73      1.73      8.68
    C      5.54      4.22      7.45
    H      5.94      3.19       5.6
    C      5.42      2.86      9.44
    H      5.78     0.748      9.17
    C      5.34      4.11      8.82
    H      5.44       5.2      6.95
    H      5.23      2.76      10.5
    H       5.1         5      9.42
       676
untitled
   Au     -4.66     -4.72     -4.72
   Au     0.024     -5.78   -0.0232
   Au    0.0266     -2.06   -0.0233
   Au      2.06     -2.06     -2.06
   Au    0.0051     -4.02     -2.11
   Au     -2.07     -2.12     -2.12
   Au   -0.0273     -6.93     -2.52
   Au   -0.0572     -4.67      -4.8
   Au      2.71     -4.65     -2.79
   Au     -3.12     -4.69     -2.53
    S      2.48     -7.17     -2.62
    S     -2.46     -7.26     -2.35
    P        -6     -6.03     -6.04
    P     0.403     -6.32     -6.35
    P      6.35    -0.413     -6.33
    P      6.04      5.97     -6.02
    P      -6.3     0.365     -6.32
    P     -6.28     -6.35      0.35
    P      6.33     -6.35    -0.403
    P      6.03     -6.02      5.98
    P    -0.346      6.28     -6.34
    P      6.34     0.348      6.27
    P     0.347      6.29      6.29
    P     -6.04      6.05      6.05
    P    -0.369     -6.33       6.3
    P     -6.29    -0.345      6.29
    P     -6.29      6.29    -0.344
    P      6.31      6.29     0.365
   Au     -4.73      4.73      4.73
   Au     -5.73   -0.0316    -0.018
   Au     -2.01   -0.0284    -0.023
   Au     -2.01     -2.05      2.01
   Au     -3.96  -0.00395      2.03
   Au     -2.11      2.11      2.11
   Au     -6.98    -0.146      2.39
   Au     -4.75    0.0549      4.61
   Au     -4.59     -2.78      2.67
   Au     -4.69      2.53      3.15
    S     -7.06     -2.57      2.37
    S     -7.19      2.26      2.45
   Au      4.71      4.67     -4.71
   Au    0.0178      5.73    -0.032
   Au    0.0238      2.01   -0.0283
   Au     -2.01      2.01     -2.05
   Au    0.0468      3.97     -2.11
   Au      2.12      2.07     -2.12
   Au    0.0685      6.87     -2.53
   Au     0.114      4.62      -4.8
   Au     -2.68      4.59     -2.78
   Au      3.16      4.64     -2.52
    S     -2.35      7.07     -2.56
    S      2.48      7.19      -2.4
   Au      4.71     -4.71      4.67
   Au      5.79   -0.0241   -0.0248
   Au      2.06   -0.0235   -0.0261
   Au      2.05      2.01      2.01
   Au      4.01   -0.0202      2.02
   Au      2.12     -2.12      2.07
   Au      7.07     0.085      2.36
   Au      4.81    -0.114      4.62
   Au      4.64      2.76      2.66
   Au       4.7     -2.53      3.11
    S       7.1      2.42      2.33
    S      7.23     -2.34      2.42
   Au   0.00478      3.97      2.05
   Au    -0.047       6.9      2.45
   Au   -0.0545      4.61      4.75
   Au       2.7      4.61      2.73
   Au     -3.15      4.69      2.53
    S      2.42      7.11      2.57
    S      -2.5       7.2      2.24
   Au      4.01   -0.0302     -2.08
   Au      7.08    -0.136      -2.4
   Au       4.8    0.0534     -4.67
   Au      4.65     -2.79     -2.71
   Au       4.7      2.48     -3.16
    S       7.1     -2.41     -2.34
    S      7.23      2.26      -2.5
   Au    0.0433     -4.02      2.06
   Au    0.0727     -6.93      2.47
   Au     0.102     -4.66      4.75
   Au     -2.66     -4.64      2.76
   Au      3.17      -4.7      2.47
    S     -2.38     -7.16      2.58
    S      2.49     -7.26      2.34
   Au     -3.96   -0.0223     -2.07
   Au     -7.04    0.0689     -2.39
   Au     -4.75    -0.104     -4.66
   Au     -4.61      2.73      -2.7
   Au     -4.64     -2.53     -3.16
    S     -7.11      2.49     -2.37
    S     -7.24     -2.29     -2.44
   Au    0.0237   -0.0252     -5.78
   Au    0.0239   -0.0261     -2.06
   Au     -2.06   -0.0435     -4.02
   Au     -2.47   -0.0739     -6.93
   Au     -2.76      2.66     -4.64
   Au     -2.48     -3.17      -4.7
    S     -2.59      2.43     -7.16
    S     -2.28     -2.47     -7.29
   Au    0.0316   -0.0183      5.73
   Au    0.0291   -0.0233      2.01
   Au   0.00373      2.03      3.96
   Au     0.152      2.39      6.98
   Au      2.78      2.67      4.59
   Au     -2.53      3.15      4.69
    S      2.58      2.36      7.07
    S     -2.32      2.41       7.2
   Au      2.11   -0.0056     -4.02
   Au      2.52    0.0275     -6.93
   Au      2.79     -2.71     -4.64
   Au      2.52      3.12     -4.69
    S      2.62     -2.42     -7.18
    S      2.37       2.4     -7.29
   Au    0.0217     -2.07      3.96
   Au   -0.0772     -2.39      7.04
   Au     -2.74      -2.7      4.61
   Au      2.52     -3.16      4.65
    S     -2.45     -2.33      7.09
    S      2.37      -2.5      7.18
   Au     -2.05  -0.00471      3.97
   Au     -2.45    0.0477       6.9
   Au    0.0196      2.02     -4.01
   Au   -0.0703      2.36     -7.06
   Au      2.11    -0.047      3.97
   Au      2.53   -0.0688      6.87
   Au    0.0285     -2.08     -4.01
   Au     0.116      -2.4     -7.08
   Au     -3.97     -2.11   -0.0463
   Au     -6.87     -2.53   -0.0684
   Au     -4.62      -4.8    -0.116
   Au     -2.02     -4.01   -0.0202
   Au     -2.36     -7.06    0.0689
   Au     -2.03      3.96  -0.00394
   Au     -2.38      6.98    -0.146
   Au     -4.61      4.75    0.0563
   Au      2.07      3.96   -0.0224
   Au      2.39      7.04    0.0652
   Au      4.67      4.75    -0.108
   Au      2.08     -4.01   -0.0295
   Au       2.4     -7.08    -0.116
   Au      4.67      -4.8    0.0571
   Au     -3.97      2.05  -0.00455
   Au      -6.9      2.45    0.0487
   Au      4.02      2.06   -0.0432
   Au      6.93      2.47   -0.0664
   Au      4.03     -2.11  -0.00573
   Au      6.93     -2.52     0.022
    C     -7.57     -5.27     -6.67
    C     -8.25     -4.32     -5.89
    C     -8.11     -5.66     -7.91
    C     -9.46     -3.79     -6.34
    H     -7.81     -3.96     -4.95
    C     -9.31     -5.11     -8.36
    H     -7.57     -6.39     -8.53
    C     -9.99     -4.19     -7.57
    H       -10     -3.07     -5.72
    H     -9.72     -5.42     -9.33
    H     -10.9     -3.76     -7.92
    C     -5.21     -6.67     -7.61
    C      -5.6     -7.91     -8.15
    C     -4.26     -5.88     -8.28
    C     -5.06     -8.33     -9.37
    H     -6.32     -8.53     -7.62
    C     -3.74     -6.31     -9.51
    H     -3.92     -4.93     -7.87
    C     -4.14     -7.54       -10
    H     -5.38     -9.29     -9.79
    H     -3.03     -5.68     -10.1
    H     -3.73     -7.87       -11
    C     -6.63     -7.61     -5.28
    C     -5.84     -8.28     -4.32
    C     -7.86     -8.15     -5.67
    C     -6.28      -9.5      -3.8
    H     -4.88     -7.87     -3.98
    C      -8.3     -9.35     -5.13
    H     -8.48     -7.62      -6.4
    C     -7.51       -10     -4.19
    H     -5.65       -10     -3.08
    H     -9.27     -9.77     -5.44
    H     -7.86       -11     -3.77
    C     -6.68    -0.915      -7.6
    C     -7.79    -0.743     -8.44
    C     -5.88     -2.06     -7.76
    C     -8.09     -1.68     -9.43
    H     -8.45     0.132     -8.32
    C     -6.17     -2.99     -8.76
    H     -5.02     -2.23      -7.1
    C     -7.27      -2.8      -9.6
    H     -8.96     -1.54     -10.1
    H     -5.54     -3.87     -8.88
    H      -7.5     -3.54     -10.4
    C     -8.03     0.671     -5.73
    C     -8.56      1.95      -5.5
    C     -8.82    -0.451      -5.4
    C     -9.84       2.1     -4.97
    H     -7.97      2.84     -5.75
    C     -10.1    -0.293     -4.87
    H     -8.42     -1.46     -5.57
    C     -10.6     0.985     -4.65
    H     -10.2      3.11      -4.8
    H     -10.7     -1.18     -4.62
    H     -11.6      1.11     -4.22
    C     -5.93      1.86     -7.35
    C      -5.8      3.12     -6.74
    C     -5.77      1.77     -8.75
    C     -5.57      4.26     -7.51
    H     -5.88      3.21     -5.65
    C     -5.53      2.91     -9.51
    H     -5.83      0.79     -9.24
    C     -5.45      4.16     -8.89
    H     -5.49      5.24     -7.01
    H     -5.41      2.83     -10.6
    H     -5.28      5.06      -9.5
    C       1.9     -7.37     -5.97
    C      3.16     -6.76     -5.84
    C       1.8     -8.76     -5.83
    C       4.3     -7.53     -5.62
    H      3.26     -5.66     -5.91
    C      2.95     -9.53     -5.61
    H     0.827     -9.26     -5.91
    C       4.2     -8.92      -5.5
    H      5.28     -7.04     -5.55
    H      2.86     -10.6     -5.51
    H       5.1     -9.52     -5.33
    C    -0.877     -7.61     -6.72
    C    -0.711     -8.44     -7.85
    C     -2.02     -7.76     -5.93
    C     -1.65     -9.43     -8.14
    H     0.161     -8.31      -8.5
    C     -2.95     -8.76     -6.22
    H     -2.19      -7.1     -5.06
    C     -2.77     -9.59     -7.32
    H     -1.51     -10.1     -9.02
    H     -3.84     -8.88     -5.58
    H     -3.51     -10.4     -7.55
    C     0.722     -5.74     -8.08
    C      2.01     -5.51      -8.6
    C      -0.4     -5.41     -8.87
    C      2.16     -4.97     -9.88
    H      2.89     -5.77     -8.01
    C    -0.237     -4.87     -10.1
    H     -1.41     -5.57     -8.47
    C      1.04     -4.65     -10.6
    H      3.17     -4.79     -10.3
    H     -1.12     -4.62     -10.7
    H      1.17     -4.22     -11.6
    C      6.72     0.879      -7.6
    C      7.84     0.707     -8.44
    C      5.92      2.02     -7.76
    C      8.14      1.65     -9.42
    H      8.48    -0.177     -8.32
    C      6.22      2.95     -8.76
    H      5.05      2.18     -7.11
    C      7.33      2.77     -9.59
    H      9.02       1.5     -10.1
    H      5.58      3.83     -8.89
    H      7.55       3.5     -10.4
    C      8.09    -0.715     -5.74
    C       8.6        -2     -5.51
    C      8.87     0.403      -5.4
    C      9.88     -2.16     -4.97
    H      8.01     -2.89     -5.75
    C      10.2     0.237     -4.87
    H      8.47      1.41     -5.56
    C      10.7     -1.04     -4.65
    H      10.3     -3.17     -4.79
    H      10.7      1.12     -4.61
    H      11.7     -1.18     -4.22
    C      5.99      -1.9     -7.37
    C      5.84     -3.15     -6.76
    C      5.83      -1.8     -8.77
    C      5.61     -4.29     -7.52
    H      5.91     -3.25     -5.67
    C       5.6     -2.95     -9.53
    H       5.9    -0.825     -9.26
    C      5.52      -4.2     -8.91
    H      5.51     -5.27     -7.03
    H      5.47     -2.86     -10.6
    H      5.35      -5.1     -9.51
    C      7.63      5.23     -6.65
    C      8.31      4.28     -5.88
    C      8.18      5.61     -7.89
    C      9.53      3.75     -6.33
    H      7.87      3.91     -4.94
    C      9.37      5.05     -8.34
    H      7.64      6.32     -8.53
    C      10.1      4.14     -7.55
    H      10.1      3.01     -5.71
    H      9.76      5.34     -9.33
    H        11       3.7     -7.91
    C      5.29      6.63      -7.6
    C      5.65      7.87     -8.14
    C      4.32      5.86     -8.27
    C      5.12       8.3     -9.36
    H      6.36      8.52     -7.61
    C      3.79       6.3     -9.48
    H      3.95      4.91     -7.85
    C      4.21       7.5     -10.1
    H      5.42      9.27     -9.77
    H      3.06      5.67       -10
    H      3.81      7.83       -11
    C      6.68      7.55     -5.28
    C       5.9      8.23     -4.33
    C      7.92      8.11     -5.66
    C      6.34      9.44      -3.8
    H      4.95      7.82     -3.98
    C      8.35      9.31     -5.11
    H      8.55      7.58     -6.39
    C      7.56      9.99     -4.19
    H      5.71      9.97     -3.06
    H      9.33      9.73     -5.41
    H       7.9      10.9     -3.76
    C    -0.658       5.7     -8.08
    C     -1.94      5.49     -8.61
    C     0.461      5.36     -8.87
    C      -2.1      4.96     -9.89
    H     -2.83      5.75     -8.02
    C     0.298      4.84     -10.1
    H      1.47      5.49     -8.45
    C    -0.983      4.64     -10.7
    H     -3.11      4.79     -10.3
    H      1.18      4.56     -10.7
    H     -1.11      4.22     -11.7
    C     0.936      7.56     -6.71
    C     0.746      8.42     -7.81
    C      2.09      7.71     -5.93
    C      1.68      9.41      -8.1
    H    -0.143      8.31     -8.44
    C      3.02      8.71     -6.22
    H      2.27      7.03     -5.08
    C      2.82      9.56     -7.31
    H      1.52      10.1     -8.97
    H      3.91      8.83     -5.59
    H      3.55      10.3     -7.54
    C     -1.83      7.31     -5.95
    C     -3.09      6.69     -5.82
    C     -1.73      8.69     -5.72
    C     -4.22      7.45     -5.53
    H     -3.19       5.6     -5.94
    C     -2.86      9.44     -5.42
    H    -0.748      9.18     -5.79
    C     -4.11      8.83     -5.34
    H      -5.2      6.96     -5.45
    H     -2.77      10.5     -5.24
    H     -5.01      9.42     -5.11
    C      -7.3      5.95     -1.85
    C     -6.67      5.86      -3.1
    C     -8.69      5.75     -1.77
    C     -7.42      5.62     -4.25
    H     -5.58      5.97     -3.19
    C     -9.43      5.49     -2.92
    H      -9.2      5.77    -0.795
    C      -8.8      5.45     -4.17
    H     -6.92      5.56     -5.23
    H     -10.5      5.33     -2.85
    H     -9.39      5.26     -5.08
    C     -7.59      6.58     0.941
    C     -8.46      7.68     0.813
    C     -7.74      5.73      2.05
    C     -9.46      7.91      1.76
    H     -8.36      8.36   -0.0395
    C     -8.75      5.95      2.98
    H     -7.06      4.88      2.19
    C     -9.61      7.04      2.84
    H     -10.1      8.77      1.64
    H     -8.87      5.25      3.82
    H     -10.4      7.21      3.57
    C     -5.73      8.04     -0.59
    C     -5.59      8.64     -1.85
    C     -5.35      8.77     0.551
    C     -5.09      9.93     -1.97
    H     -5.87      8.08     -2.76
    C     -4.85      10.1      0.43
    H     -5.43      8.31      1.54
    C     -4.72      10.7    -0.832
    H     -4.98      10.4     -2.96
    H     -4.55      10.6      1.33
    H     -4.32      11.7    -0.932
    C      7.35      5.95      1.86
    C      6.73      5.81      3.12
    C      8.74      5.79      1.76
    C      7.51      5.58      4.26
    H      5.64      5.88      3.22
    C       9.5      5.53       2.9
    H      9.23      5.85     0.779
    C      8.89      5.44      4.15
    H      7.01      5.49      5.24
    H      10.6      5.39       2.8
    H      9.49      5.25      5.05
    C      5.73      8.02     0.684
    C      5.51      8.55      1.96
    C      5.41       8.8    -0.446
    C      4.97      9.83      2.11
    H      5.75      7.96      2.86
    C      4.89      10.1    -0.297
    H      5.56      8.38     -1.45
    C      4.67      10.6      0.98
    H      4.78      10.2      3.11
    H      4.62      10.7     -1.19
    H      4.23      11.6       1.1
    C       7.6      6.68    -0.916
    C      8.44      7.79    -0.744
    C      7.77      5.88     -2.06
    C      9.43      8.08     -1.68
    H      8.32      8.44      0.13
    C      8.76      6.18     -2.99
    H      7.11      5.02     -2.23
    C       9.6      7.27      -2.8
    H      10.1      8.96     -1.53
    H      8.88      5.54     -3.88
    H      10.4       7.5     -3.54
    C    -0.944      7.59      6.59
    C    -0.817      8.46      7.69
    C     -2.05      7.73      5.74
    C     -1.75      9.47      7.91
    H    0.0259      8.34      8.39
    C     -2.98      8.75      5.95
    H     -2.19      7.06      4.89
    C     -2.83      9.62      7.03
    H     -1.64      10.1      8.77
    H     -3.82      8.86      5.26
    H     -3.56      10.4      7.19
    C      1.86       7.3      5.95
    C      3.11      6.67      5.86
    C      1.78      8.69      5.74
    C      4.26      7.43      5.62
    H       3.2      5.58      5.96
    C      2.93      9.43      5.49
    H     0.799      9.19      5.77
    C      4.17      8.81      5.44
    H      5.24      6.92      5.55
    H      2.85      10.5      5.32
    H      5.08       9.4      5.25
    C     0.594      5.73      8.04
    C      1.86      5.59      8.63
    C    -0.549      5.35      8.77
    C      1.97      5.09      9.93
    H      2.76      5.87      8.07
    C    -0.428      4.86      10.1
    H     -1.54      5.42       8.3
    C     0.835      4.73      10.6
    H      2.97      4.97      10.4
    H     -1.33      4.55      10.6
    H     0.931      4.32      11.7
    C     -5.52      6.26      7.81
    C     -6.47       6.3      8.85
    C     -4.16      6.43      8.13
    C     -6.07      6.52      10.2
    H     -7.54      6.16      8.62
    C     -3.77      6.66      9.44
    H     -3.41      6.39      7.33
    C     -4.72       6.7      10.5
    H     -6.82      6.54        11
    H     -2.71      6.81      9.68
    H     -4.41      6.87      11.5
    C     -7.81      5.53      6.26
    C     -8.85      6.48       6.3
    C     -8.13      4.17      6.42
    C     -10.2      6.07      6.52
    H     -8.62      7.54      6.16
    C     -9.44      3.77      6.66
    H     -7.33      3.41      6.38
    C     -10.5      4.72       6.7
    H       -11      6.82      6.55
    H     -9.67      2.71      6.81
    H     -11.5      4.41      6.87
    C     -6.26      7.81      5.53
    C      -6.3      8.85      6.48
    C     -6.42      8.13      4.17
    C     -6.51      10.2      6.07
    H     -6.17      8.62      7.54
    C     -6.65      9.44      3.78
    H     -6.38      7.33      3.41
    C      -6.7      10.5      4.72
    H     -6.55        11      6.82
    H     -6.81      9.67      2.71
    H     -6.89      11.5      4.41
    C     -7.56     -6.72    -0.935
    C     -8.42     -7.82    -0.747
    C      -7.7     -5.93     -2.09
    C     -9.41     -8.11     -1.68
    H     -8.31     -8.46     0.139
    C     -8.71     -6.22     -3.01
    H     -7.03     -5.08     -2.27
    C     -9.56      -7.3     -2.81
    H     -10.1     -8.97     -1.53
    H     -8.82      -5.6     -3.91
    H     -10.3     -7.53     -3.54
    C      -7.3     -5.95      1.84
    C     -6.68     -5.82       3.1
    C     -8.68     -5.73      1.73
    C     -7.45     -5.53      4.23
    H      -5.6     -5.95       3.2
    C     -9.43     -5.42      2.86
    H     -9.17     -5.79     0.749
    C     -8.82     -5.34      4.11
    H     -6.96     -5.45      5.21
    H     -10.5     -5.24      2.76
    H     -9.42     -5.11         5
    C      -5.7     -8.08     0.667
    C     -5.49     -8.61      1.95
    C     -5.37     -8.86    -0.456
    C     -4.97     -9.89       2.1
    H     -5.75     -8.02      2.84
    C     -4.84     -10.1    -0.295
    H     -5.53     -8.46     -1.47
    C     -4.63     -10.7     0.986
    H     -4.82     -10.3      3.11
    H     -4.59     -10.7     -1.18
    H      -4.2     -11.7      1.11
    C     -8.04    -0.592      5.73
    C     -8.64     -1.86      5.59
    C     -8.77      0.55      5.35
    C     -9.93     -1.97      5.09
    H     -8.08     -2.76      5.87
    C     -10.1      0.43      4.86
    H     -8.31      1.54      5.43
    C     -10.7    -0.831      4.72
    H     -10.4     -2.96      4.97
    H     -10.6      1.33      4.55
    H     -11.7     -0.93      4.32
    C     -5.94     -1.85      7.31
    C     -5.74     -1.77       8.7
    C     -5.85      -3.1      6.68
    C      -5.5     -2.92      9.44
    H     -5.77    -0.793       9.2
    C     -5.62     -4.25      7.42
    H     -5.97     -3.18      5.59
    C     -5.45     -4.17      8.81
    H     -5.34     -2.85      10.5
    H     -5.56     -5.22      6.92
    H     -5.27     -5.08      9.39
    C     -6.57     0.938       7.6
    C     -7.67     0.806      8.47
    C     -5.72      2.04      7.74
    C      -7.9      1.76      9.46
    H     -8.36   -0.0438      8.36
    C     -5.93      2.97      8.76
    H     -4.88      2.19      7.06
    C     -7.03      2.84      9.61
    H     -8.77      1.65      10.1
    H     -5.25      3.82      8.87
    H     -7.22      3.58      10.4
    C     -1.86     -7.36      5.94
    C     -3.11     -6.74       5.8
    C     -1.76     -8.75      5.77
    C     -4.25      -7.5      5.57
    H     -3.21     -5.65      5.88
    C     -2.91     -9.51      5.53
    H    -0.787     -9.25      5.83
    C     -4.16     -8.89      5.45
    H     -5.23     -7.01      5.48
    H     -2.83     -10.6       5.4
    H     -5.06     -9.49      5.28
    C     0.921      -7.6      6.67
    C     0.742     -8.44      7.79
    C      2.07     -7.76      5.87
    C      1.68     -9.42      8.09
    H    -0.145     -8.32      8.42
    C      2.99     -8.76      6.17
    H      2.23     -7.11      5.01
    C       2.8     -9.59      7.28
    H      1.52     -10.1      8.96
    H      3.87     -8.89      5.53
    H      3.53     -10.4       7.5
    C    -0.663     -5.73      8.04
    C     -1.94      -5.5      8.56
    C     0.459      -5.4      8.82
    C      -2.1     -4.97      9.84
    H     -2.84     -5.74      7.97
    C     0.298     -4.87      10.1
    H      1.47     -5.55      8.42
    C    -0.982     -4.65      10.6
    H     -3.11      -4.8      10.2
    H      1.18     -4.61      10.7
    H     -1.11     -4.23      11.6
    C      5.27     -6.67      7.56
    C      4.31     -5.91      8.24
    C      5.65     -7.91       8.1
    C      3.79     -6.34      9.46
    H      3.94     -4.96      7.81
    C      5.11     -8.35      9.31
    H      6.36     -8.56      7.56
    C       4.2     -7.56        10
    H      3.05     -5.72      9.98
    H      5.41     -9.33      9.71
    H      3.78      -7.9        11
    C      6.67     -7.61      5.24
    C      7.91     -8.16       5.6
    C       5.9     -8.28      4.28
    C      8.34     -9.37      5.05
    H      8.56     -7.63      6.31
    C      6.33     -9.49      3.74
    H      4.95     -7.86      3.92
    C      7.53     -10.1      4.15
    H      9.32     -9.78      5.34
    H      5.69       -10      3.01
    H      7.86       -11      3.72
    C      7.62      -5.3      6.61
    C       8.3     -4.34      5.85
    C      8.17     -5.68      7.85
    C      9.51      -3.8       6.3
    H      7.86     -3.98      4.91
    C      9.36     -5.11      8.31
    H      7.63     -6.39      8.49
    C      10.1      -4.2      7.52
    H        10     -3.06      5.68
    H      9.75      -5.4       9.3
    H        11     -3.76      7.87
    C      5.74     -8.08    -0.723
    C      5.52     -8.59     -2.01
    C      5.41     -8.85     0.403
    C      4.98     -9.87     -2.16
    H      5.77        -8      -2.9
    C      4.88     -10.1     0.243
    H      5.56     -8.44      1.41
    C      4.66     -10.6     -1.04
    H      4.78     -10.3     -3.17
    H      4.62     -10.7      1.13
    H      4.23     -11.6     -1.17
    C      7.37     -5.98      -1.9
    C      6.75     -5.85     -3.16
    C      8.76     -5.84      -1.8
    C      7.53     -5.64      -4.3
    H      5.66     -5.92     -3.26
    C      9.53     -5.61     -2.94
    H      9.25     -5.94    -0.822
    C      8.91     -5.49     -4.19
    H      7.05     -5.57     -5.28
    H      10.6     -5.51     -2.85
    H      9.52     -5.31     -5.09
    C      7.61     -6.71     0.884
    C      8.44     -7.83     0.711
    C      7.77     -5.92      2.03
    C      9.42     -8.14      1.65
    H      8.31     -8.48    -0.164
    C      8.76     -6.22      2.96
    H      7.11     -5.06       2.2
    C       9.6     -7.32      2.77
    H      10.1     -9.02      1.51
    H      8.89     -5.59      3.85
    H      10.4     -7.56      3.51
    C      6.72    -0.929      7.56
    C      7.82    -0.744      8.42
    C      5.94     -2.08      7.71
    C      8.11     -1.68      9.42
    H      8.46     0.141      8.31
    C      6.22     -3.01      8.71
    H      5.09     -2.26      7.04
    C       7.3     -2.81      9.56
    H      8.97     -1.53      10.1
    H      5.59     -3.91      8.81
    H      7.53     -3.55      10.3
    C      8.08     0.665       5.7
    C      8.61      1.95       5.5
    C      8.86    -0.456      5.36
    C      9.89       2.1      4.96
    H      8.02      2.84      5.75
    C      10.1    -0.294      4.84
    H      8.45     -1.46      5.49
    C      10.7     0.986      4.64
    H      10.3      3.11      4.78
    H      10.7     -1.18      4.57
    H      11.7      1.11      4.21
    C      5.96      1.83       7.3
    C      5.83      3.09      6.69
    C      5.73      1.73      8.68
    C      5.54      4.22      7.45
    H      5.94      3.19       5.6
    C      5.42      2.86      9.44
    H      5.78     0.748      9.17
    C      5.34      4.11      8.82
    H      5.44       5.2      6.95
    H      5.23      2.76      10.5
    H       5.1         5      9.42
       676
untitled
   Au     -4.66     -4.72     -4.71
   Au    0.0241     -5.78   -0.0232
   Au    0.0265     -2.06   -0.0233
   Au      2.06     -2.06     -2.06
   Au    0.0051     -4.02     -2.11
   Au     -2.07     -2.12     -2.12
   Au   -0.0265     -6.93     -2.52
   Au   -0.0559     -4.67      -4.8
   Au      2.71     -4.65     -2.79
   Au     -3.12     -4.69     -2.53
    S      2.47     -7.16     -2.63
    S     -2.47     -7.25     -2.36
    P        -6     -6.02     -6.04
    P     0.412     -6.33     -6.35
    P      6.35    -0.409     -6.33
    P      6.05      5.97     -6.03
    P      -6.3     0.369     -6.32
    P     -6.28     -6.35     0.352
    P      6.33     -6.34    -0.407
    P      6.04     -6.03      5.99
    P    -0.344      6.28     -6.34
    P      6.34     0.348      6.27
    P     0.348      6.29      6.29
    P     -6.04      6.05      6.05
    P    -0.365     -6.32      6.31
    P     -6.29    -0.343      6.29
    P     -6.29      6.29    -0.343
    P      6.32      6.29     0.366
   Au     -4.73      4.73      4.73
   Au     -5.73   -0.0316    -0.018
   Au     -2.01   -0.0284    -0.023
   Au     -2.01     -2.05      2.01
   Au     -3.96  -0.00395      2.03
   Au     -2.11      2.11      2.11
   Au     -6.98    -0.146      2.39
   Au     -4.75    0.0559      4.61
   Au     -4.59     -2.78      2.67
   Au     -4.69      2.53      3.15
    S     -7.06     -2.57      2.37
    S      -7.2      2.26      2.45
   Au      4.71      4.67     -4.71
   Au    0.0177      5.73   -0.0321
   Au    0.0238      2.01   -0.0283
   Au     -2.01      2.01     -2.05
   Au    0.0467      3.97     -2.11
   Au      2.12      2.07     -2.12
   Au    0.0689      6.87     -2.53
   Au     0.114      4.62     -4.81
   Au     -2.68      4.59     -2.78
   Au      3.16      4.64     -2.52
    S     -2.36      7.08     -2.56
    S      2.47      7.21     -2.39
   Au      4.71     -4.72      4.67
   Au      5.79   -0.0241   -0.0248
   Au      2.06   -0.0236   -0.0261
   Au      2.05      2.01      2.01
   Au      4.01   -0.0201      2.02
   Au      2.12     -2.12      2.07
   Au      7.07    0.0844      2.36
   Au      4.81    -0.115      4.62
   Au      4.64      2.76      2.66
   Au       4.7     -2.53      3.11
    S       7.1      2.42      2.32
    S      7.25     -2.32       2.4
   Au   0.00475      3.97      2.05
   Au   -0.0472       6.9      2.45
   Au   -0.0551      4.61      4.75
   Au       2.7      4.61      2.73
   Au     -3.15      4.69      2.53
    S      2.43      7.11      2.57
    S      -2.5       7.2      2.24
   Au      4.01   -0.0303     -2.08
   Au      7.08    -0.135      -2.4
   Au       4.8    0.0536     -4.67
   Au      4.65     -2.79     -2.71
   Au       4.7      2.48     -3.16
    S      7.09     -2.42     -2.33
    S      7.24      2.25     -2.49
   Au    0.0433     -4.02      2.06
   Au    0.0733     -6.93      2.47
   Au     0.102     -4.66      4.75
   Au     -2.66     -4.64      2.76
   Au      3.17      -4.7      2.47
    S     -2.38     -7.17      2.57
    S      2.47     -7.28      2.31
   Au     -3.96   -0.0223     -2.07
   Au     -7.04    0.0691     -2.39
   Au     -4.75    -0.104     -4.66
   Au     -4.61      2.73      -2.7
   Au     -4.64     -2.53     -3.16
    S     -7.11      2.49     -2.37
    S     -7.23      -2.3     -2.45
   Au    0.0237   -0.0252     -5.78
   Au    0.0239   -0.0261     -2.06
   Au     -2.06   -0.0435     -4.02
   Au     -2.47   -0.0736     -6.93
   Au     -2.76      2.66     -4.64
   Au     -2.48     -3.17      -4.7
    S     -2.59      2.42     -7.16
    S     -2.29     -2.48     -7.28
   Au    0.0316   -0.0184      5.73
   Au    0.0291   -0.0233      2.01
   Au   0.00371      2.03      3.96
   Au     0.152      2.38      6.98
   Au      2.78      2.67      4.59
   Au     -2.53      3.15      4.69
    S      2.58      2.37      7.08
    S     -2.31      2.41       7.2
   Au      2.11  -0.00563     -4.02
   Au      2.52    0.0279     -6.93
   Au      2.79     -2.71     -4.64
   Au      2.52      3.12     -4.69
    S      2.61     -2.43     -7.18
    S      2.36      2.39      -7.3
   Au    0.0216     -2.07      3.96
   Au   -0.0769     -2.39      7.04
   Au     -2.74      -2.7      4.61
   Au      2.52     -3.16      4.65
    S     -2.44     -2.34      7.09
    S      2.35     -2.48       7.2
   Au     -2.05  -0.00471      3.97
   Au     -2.45     0.048       6.9
   Au    0.0195      2.02     -4.01
   Au     -0.07      2.36     -7.06
   Au      2.11    -0.047      3.97
   Au      2.53   -0.0694      6.87
   Au    0.0285     -2.08     -4.01
   Au     0.116      -2.4     -7.08
   Au     -3.97     -2.11   -0.0463
   Au     -6.87     -2.53   -0.0683
   Au     -4.62      -4.8    -0.116
   Au     -2.02     -4.01   -0.0202
   Au     -2.36     -7.06    0.0691
   Au     -2.03      3.96  -0.00394
   Au     -2.38      6.98    -0.146
   Au     -4.61      4.75    0.0568
   Au      2.07      3.96   -0.0223
   Au      2.39      7.04     0.065
   Au      4.67      4.75    -0.108
   Au      2.08     -4.01   -0.0295
   Au       2.4     -7.08    -0.116
   Au      4.67      -4.8    0.0563
   Au     -3.97      2.05  -0.00456
   Au      -6.9      2.45    0.0488
   Au      4.02      2.06   -0.0432
   Au      6.93      2.47   -0.0665
   Au      4.03     -2.11  -0.00583
   Au      6.93     -2.52    0.0221
    C     -7.57     -5.28     -6.67
    C     -8.25     -4.32      -5.9
    C     -8.11     -5.66     -7.91
    C     -9.46     -3.79     -6.34
    H     -7.81     -3.96     -4.95
    C     -9.31     -5.11     -8.36
    H     -7.58     -6.38     -8.54
    C       -10     -4.19     -7.57
    H       -10     -3.06     -5.73
    H     -9.71     -5.41     -9.34
    H     -10.9     -3.76     -7.92
    C     -5.22     -6.67     -7.61
    C      -5.6     -7.91     -8.15
    C     -4.26     -5.89     -8.28
    C     -5.06     -8.33     -9.37
    H     -6.32     -8.54     -7.62
    C     -3.74     -6.31     -9.51
    H     -3.91     -4.93     -7.87
    C     -4.14     -7.54       -10
    H     -5.37      -9.3     -9.79
    H     -3.03     -5.68       -10
    H     -3.73     -7.87       -11
    C     -6.63     -7.61     -5.28
    C     -5.85     -8.28     -4.33
    C     -7.86     -8.15     -5.67
    C     -6.28      -9.5      -3.8
    H     -4.89     -7.87     -3.98
    C      -8.3     -9.36     -5.12
    H     -8.49     -7.62      -6.4
    C     -7.51       -10      -4.2
    H     -5.66       -10     -3.08
    H     -9.27     -9.77     -5.43
    H     -7.86       -11     -3.77
    C     -6.68    -0.916      -7.6
    C     -7.79    -0.745     -8.44
    C     -5.88     -2.06     -7.76
    C     -8.09     -1.68     -9.43
    H     -8.44     0.132     -8.32
    C     -6.17     -2.99     -8.76
    H     -5.02     -2.23      -7.1
    C     -7.27      -2.8      -9.6
    H     -8.96     -1.54     -10.1
    H     -5.53     -3.87     -8.88
    H      -7.5     -3.54     -10.4
    C     -8.03     0.671     -5.73
    C     -8.56      1.95      -5.5
    C     -8.82    -0.452      -5.4
    C     -9.84       2.1     -4.97
    H     -7.97      2.84     -5.75
    C     -10.1    -0.294     -4.87
    H     -8.41     -1.46     -5.55
    C     -10.6     0.985     -4.65
    H     -10.2      3.11     -4.79
    H     -10.7     -1.18     -4.62
    H     -11.6      1.11     -4.22
    C     -5.94      1.86     -7.36
    C      -5.8      3.12     -6.74
    C     -5.77      1.77     -8.75
    C     -5.57      4.26     -7.51
    H     -5.88      3.21     -5.65
    C     -5.53      2.91     -9.51
    H     -5.83     0.789     -9.24
    C     -5.46      4.16     -8.89
    H     -5.48      5.24     -7.01
    H     -5.41      2.83     -10.6
    H     -5.28      5.06      -9.5
    C       1.9     -7.37     -5.99
    C      3.16     -6.76     -5.84
    C       1.8     -8.76     -5.83
    C       4.3     -7.53     -5.62
    H      3.25     -5.67     -5.91
    C      2.95     -9.53      -5.6
    H     0.826     -9.26      -5.9
    C       4.2     -8.92     -5.51
    H      5.28     -7.04     -5.52
    H      2.86     -10.6     -5.48
    H       5.1     -9.52     -5.34
    C    -0.879      -7.6     -6.72
    C    -0.713     -8.44     -7.85
    C     -2.02     -7.76     -5.93
    C     -1.65     -9.43     -8.14
    H     0.162     -8.32      -8.5
    C     -2.95     -8.76     -6.22
    H     -2.19     -7.11     -5.06
    C     -2.77      -9.6     -7.32
    H     -1.51     -10.1     -9.02
    H     -3.84     -8.88     -5.58
    H     -3.51     -10.4     -7.55
    C     0.721     -5.74     -8.08
    C         2     -5.52      -8.6
    C      -0.4     -5.41     -8.87
    C      2.16     -4.97     -9.88
    H      2.89     -5.77     -8.01
    C    -0.236     -4.87     -10.1
    H     -1.41     -5.56     -8.46
    C      1.04     -4.65     -10.7
    H      3.17     -4.78     -10.3
    H     -1.12     -4.61     -10.7
    H      1.17     -4.22     -11.7
    C      6.72     0.879     -7.61
    C      7.84     0.706     -8.44
    C      5.92      2.02     -7.76
    C      8.14      1.65     -9.42
    H      8.48    -0.175     -8.32
    C      6.22      2.95     -8.76
    H      5.05      2.18     -7.11
    C      7.33      2.77     -9.59
    H      9.02       1.5     -10.1
    H      5.58      3.83     -8.89
    H      7.56      3.51     -10.4
    C      8.09    -0.716     -5.74
    C       8.6        -2     -5.51
    C      8.87     0.402     -5.41
    C      9.88     -2.16     -4.97
    H         8     -2.89     -5.75
    C      10.1     0.237     -4.87
    H      8.47      1.41     -5.56
    C      10.7     -1.04     -4.65
    H      10.3     -3.17     -4.79
    H      10.7      1.12     -4.61
    H      11.7     -1.18     -4.22
    C      5.99      -1.9     -7.37
    C      5.84     -3.15     -6.76
    C      5.83      -1.8     -8.77
    C      5.61     -4.29     -7.52
    H      5.91     -3.25     -5.67
    C       5.6     -2.95     -9.53
    H       5.9    -0.826     -9.26
    C      5.51      -4.2     -8.91
    H      5.52     -5.27     -7.03
    H      5.49     -2.86     -10.6
    H      5.35      -5.1     -9.52
    C      7.63      5.22     -6.65
    C      8.31      4.27     -5.88
    C      8.17      5.61     -7.89
    C      9.53      3.75     -6.32
    H      7.87      3.91     -4.93
    C      9.37      5.06     -8.35
    H      7.63      6.33     -8.52
    C      10.1      4.14     -7.55
    H      10.1      3.02     -5.71
    H      9.76      5.35     -9.33
    H        11       3.7     -7.91
    C      5.28      6.63      -7.6
    C      5.65      7.87     -8.14
    C      4.31      5.86     -8.27
    C      5.12       8.3     -9.36
    H      6.37      8.51      -7.6
    C      3.79      6.29     -9.49
    H      3.96      4.91     -7.85
    C      4.21       7.5       -10
    H      5.43      9.27     -9.77
    H      3.07      5.66       -10
    H       3.8      7.83       -11
    C      6.69      7.55     -5.27
    C       5.9      8.23     -4.32
    C      7.92       8.1     -5.66
    C      6.33      9.45      -3.8
    H      4.94      7.82     -3.98
    C      8.35      9.31     -5.12
    H      8.55      7.58     -6.39
    C      7.56      9.98     -4.18
    H       5.7      9.98     -3.07
    H      9.32      9.73     -5.42
    H      7.91      10.9     -3.75
    C    -0.659       5.7     -8.08
    C     -1.94      5.49     -8.61
    C      0.46      5.36     -8.87
    C      -2.1      4.97     -9.89
    H     -2.83      5.75     -8.02
    C     0.297      4.84     -10.1
    H      1.47       5.5     -8.46
    C    -0.984      4.64     -10.7
    H     -3.11      4.79     -10.3
    H      1.18      4.57     -10.7
    H     -1.11      4.21     -11.7
    C     0.934      7.56     -6.71
    C     0.745      8.42     -7.81
    C      2.09      7.71     -5.93
    C      1.68      9.41     -8.11
    H    -0.144      8.31     -8.44
    C      3.02      8.71     -6.22
    H      2.27      7.03     -5.08
    C      2.82      9.56     -7.31
    H      1.53      10.1     -8.97
    H      3.91      8.83     -5.59
    H      3.55      10.3     -7.54
    C     -1.83       7.3     -5.95
    C     -3.09      6.69     -5.82
    C     -1.73      8.69     -5.73
    C     -4.22      7.45     -5.53
    H     -3.19       5.6     -5.94
    C     -2.86      9.44     -5.42
    H    -0.749      9.18     -5.78
    C     -4.11      8.83     -5.34
    H      -5.2      6.96     -5.45
    H     -2.77      10.5     -5.24
    H     -5.01      9.42     -5.11
    C      -7.3      5.95     -1.85
    C     -6.67      5.86     -3.11
    C     -8.69      5.74     -1.77
    C     -7.42      5.62     -4.25
    H     -5.58      5.97     -3.19
    C     -9.43      5.49     -2.92
    H     -9.19      5.78    -0.796
    C     -8.81      5.45     -4.17
    H     -6.92      5.56     -5.23
    H     -10.5      5.33     -2.85
    H     -9.39      5.26     -5.08
    C     -7.59      6.58     0.942
    C     -8.46      7.68     0.811
    C     -7.74      5.73      2.05
    C     -9.46      7.91      1.76
    H     -8.35      8.37   -0.0386
    C     -8.75      5.94      2.98
    H     -7.06      4.88      2.19
    C     -9.61      7.03      2.84
    H     -10.1      8.77      1.65
    H     -8.87      5.25      3.82
    H     -10.4      7.21      3.58
    C     -5.73      8.04    -0.591
    C     -5.59      8.64     -1.86
    C     -5.35      8.77     0.551
    C     -5.09      9.93     -1.97
    H     -5.87      8.08     -2.76
    C     -4.85      10.1     0.429
    H     -5.42      8.31      1.54
    C     -4.72      10.7    -0.833
    H     -4.98      10.4     -2.96
    H     -4.55      10.6      1.33
    H     -4.32      11.7    -0.931
    C      7.35      5.95      1.86
    C      6.73      5.81      3.12
    C      8.74      5.79      1.76
    C      7.51      5.58      4.26
    H      5.64      5.89      3.22
    C       9.5      5.53       2.9
    H      9.23      5.85     0.779
    C      8.89      5.44      4.15
    H      7.01      5.49      5.24
    H      10.6      5.39       2.8
    H      9.49      5.25      5.05
    C      5.73      8.02     0.683
    C      5.51      8.55      1.96
    C      5.41       8.8    -0.447
    C      4.98      9.83       2.1
    H      5.75      7.96      2.86
    C      4.89      10.1    -0.297
    H      5.57      8.38     -1.45
    C      4.66      10.6      0.98
    H      4.79      10.2      3.11
    H      4.63      10.7     -1.19
    H      4.23      11.6       1.1
    C       7.6      6.67    -0.916
    C      8.44      7.79    -0.745
    C      7.76      5.88     -2.06
    C      9.43      8.08     -1.68
    H      8.32      8.44     0.131
    C      8.76      6.18     -2.99
    H      7.11      5.01     -2.23
    C       9.6      7.27      -2.8
    H      10.1      8.96     -1.53
    H      8.88      5.54     -3.88
    H      10.4       7.5     -3.54
    C    -0.945      7.58      6.59
    C    -0.818      8.46      7.69
    C     -2.05      7.73      5.74
    C     -1.75      9.47      7.91
    H    0.0258      8.34      8.39
    C     -2.98      8.75      5.95
    H     -2.19      7.06      4.89
    C     -2.83      9.62      7.03
    H     -1.64      10.1      8.76
    H     -3.82      8.86      5.26
    H     -3.56      10.4      7.19
    C      1.86       7.3      5.95
    C      3.11      6.67      5.86
    C      1.77      8.69      5.74
    C      4.26      7.43      5.62
    H       3.2      5.58      5.97
    C      2.93      9.43      5.49
    H     0.798      9.19      5.77
    C      4.17      8.81      5.45
    H      5.24      6.92      5.56
    H      2.85      10.5      5.32
    H      5.08       9.4      5.26
    C     0.593      5.73      8.04
    C      1.86      5.59      8.63
    C     -0.55      5.36      8.77
    C      1.97      5.09      9.93
    H      2.76      5.87      8.07
    C    -0.428      4.86      10.1
    H     -1.54      5.43       8.3
    C     0.834      4.73      10.6
    H      2.97      4.98      10.4
    H     -1.33      4.56      10.6
    H     0.932      4.32      11.7
    C     -5.52      6.26      7.81
    C     -6.47       6.3      8.85
    C     -4.17      6.43      8.13
    C     -6.07      6.52      10.2
    H     -7.54      6.16      8.62
    C     -3.77      6.66      9.44
    H     -3.41      6.39      7.33
    C     -4.72       6.7      10.5
    H     -6.82      6.54        11
    H     -2.71      6.81      9.68
    H     -4.41      6.87      11.5
    C     -7.81      5.53      6.26
    C     -8.85      6.48       6.3
    C     -8.13      4.17      6.42
    C     -10.2      6.07      6.52
    H     -8.62      7.54      6.16
    C     -9.44      3.77      6.66
    H     -7.33      3.41      6.38
    C     -10.5      4.72       6.7
    H       -11      6.82      6.55
    H     -9.67      2.71      6.81
    H     -11.5      4.41      6.88
    C     -6.26      7.81      5.53
    C      -6.3      8.85      6.48
    C     -6.42      8.13      4.17
    C     -6.52      10.2      6.07
    H     -6.17      8.62      7.54
    C     -6.65      9.44      3.77
    H     -6.38      7.33      3.41
    C      -6.7      10.5      4.72
    H     -6.55        11      6.82
    H     -6.81      9.67      2.71
    H     -6.88      11.5      4.41
    C     -7.56     -6.72    -0.935
    C     -8.42     -7.82    -0.748
    C     -7.71     -5.93     -2.09
    C     -9.41     -8.11     -1.68
    H     -8.31     -8.46     0.139
    C     -8.71     -6.22     -3.01
    H     -7.03     -5.08     -2.27
    C     -9.56      -7.3     -2.81
    H     -10.1     -8.97     -1.52
    H     -8.82      -5.6     -3.91
    H     -10.4     -7.53     -3.55
    C      -7.3     -5.95      1.84
    C     -6.68     -5.82       3.1
    C     -8.68     -5.73      1.73
    C     -7.45     -5.54      4.23
    H      -5.6     -5.95       3.2
    C     -9.44     -5.42      2.86
    H     -9.17     -5.79     0.747
    C     -8.82     -5.34      4.11
    H     -6.96     -5.45      5.21
    H     -10.5     -5.24      2.76
    H     -9.42      -5.1         5
    C      -5.7     -8.08     0.666
    C     -5.49     -8.61      1.95
    C     -5.37     -8.86    -0.457
    C     -4.97     -9.89       2.1
    H     -5.75     -8.02      2.84
    C     -4.84     -10.1    -0.296
    H     -5.52     -8.45     -1.47
    C     -4.63     -10.7     0.986
    H     -4.81     -10.3      3.11
    H     -4.58     -10.7     -1.18
    H     -4.21     -11.7      1.11
    C     -8.04    -0.593      5.73
    C     -8.64     -1.86      5.59
    C     -8.77     0.549      5.35
    C     -9.94     -1.97      5.09
    H     -8.08     -2.76      5.87
    C     -10.1     0.429      4.86
    H     -8.31      1.54      5.43
    C     -10.7    -0.832      4.72
    H     -10.4     -2.96      4.98
    H     -10.6      1.33      4.55
    H     -11.7     -0.93      4.31
    C     -5.94     -1.85      7.31
    C     -5.74     -1.77       8.7
    C     -5.85      -3.1      6.68
    C      -5.5     -2.92      9.44
    H     -5.77    -0.794       9.2
    C     -5.62     -4.25      7.42
    H     -5.97     -3.18      5.59
    C     -5.45     -4.17      8.81
    H     -5.34     -2.85      10.5
    H     -5.56     -5.22      6.92
    H     -5.27     -5.08      9.39
    C     -6.57     0.937       7.6
    C     -7.67     0.805      8.47
    C     -5.72      2.04      7.74
    C      -7.9      1.76      9.45
    H     -8.36   -0.0449      8.36
    C     -5.94      2.97      8.76
    H     -4.88      2.19      7.06
    C     -7.03      2.84      9.61
    H     -8.77      1.65      10.1
    H     -5.25      3.82      8.87
    H     -7.22      3.58      10.4
    C     -1.86     -7.36      5.94
    C     -3.11     -6.74       5.8
    C     -1.77     -8.75      5.77
    C     -4.26     -7.51      5.57
    H     -3.21     -5.65      5.88
    C     -2.91     -9.51      5.53
    H    -0.788     -9.25      5.83
    C     -4.16     -8.89      5.45
    H     -5.23     -7.01      5.48
    H     -2.83     -10.6      5.41
    H     -5.06     -9.49      5.28
    C     0.921      -7.6      6.67
    C      0.74     -8.44      7.79
    C      2.06     -7.76      5.87
    C      1.68     -9.42      8.09
    H    -0.143     -8.31      8.43
    C      2.99     -8.76      6.17
    H      2.23      -7.1      5.01
    C       2.8     -9.59      7.28
    H      1.53     -10.1      8.96
    H      3.87     -8.89      5.53
    H      3.53     -10.4      7.51
    C    -0.664     -5.73      8.04
    C     -1.95      -5.5      8.56
    C     0.458      -5.4      8.82
    C      -2.1     -4.97      9.84
    H     -2.84     -5.74      7.96
    C     0.298     -4.87      10.1
    H      1.47     -5.56      8.42
    C    -0.982     -4.65      10.6
    H     -3.11      -4.8      10.2
    H      1.18     -4.61      10.7
    H     -1.11     -4.23      11.6
    C      5.26     -6.67      7.56
    C       4.3      -5.9      8.24
    C      5.65     -7.91       8.1
    C      3.79     -6.34      9.46
    H      3.95     -4.95      7.82
    C      5.12     -8.35      9.31
    H      6.37     -8.54      7.56
    C       4.2     -7.56        10
    H      3.06     -5.72        10
    H      5.42     -9.32      9.72
    H      3.78      -7.9        11
    C      6.67     -7.61      5.23
    C      7.91     -8.16       5.6
    C      5.89     -8.28      4.27
    C      8.34     -9.37      5.06
    H      8.55     -7.63      6.32
    C      6.32     -9.49      3.74
    H      4.93     -7.86      3.92
    C      7.53       -10      4.14
    H      9.31     -9.79      5.36
    H      5.69       -10      3.02
    H      7.86       -11      3.72
    C      7.61     -5.28      6.62
    C       8.3     -4.33      5.84
    C      8.16     -5.68      7.85
    C      9.51     -3.81      6.29
    H      7.87     -3.98      4.89
    C      9.36     -5.12      8.31
    H      7.62      -6.4      8.48
    C        10     -4.19      7.52
    H        10     -3.08      5.67
    H      9.76     -5.43      9.28
    H        11     -3.76      7.88
    C      5.74     -8.08    -0.722
    C      5.51     -8.59     -2.01
    C      5.41     -8.85     0.401
    C      4.98     -9.87     -2.16
    H      5.76        -8      -2.9
    C      4.88     -10.1     0.241
    H      5.58     -8.45      1.41
    C      4.66     -10.6     -1.04
    H      4.79     -10.3     -3.17
    H      4.63     -10.7      1.13
    H      4.22     -11.6     -1.17
    C      7.37     -5.99      -1.9
    C      6.76     -5.85     -3.16
    C      8.76     -5.85      -1.8
    C      7.53     -5.63      -4.3
    H      5.66     -5.91     -3.26
    C      9.53      -5.6     -2.94
    H      9.25     -5.93    -0.824
    C      8.92      -5.5     -4.19
    H      7.04     -5.54     -5.28
    H      10.6     -5.48     -2.85
    H      9.52     -5.32     -5.09
    C      7.61     -6.71     0.884
    C      8.44     -7.83     0.711
    C      7.77     -5.92      2.03
    C      9.42     -8.14      1.65
    H      8.31     -8.48    -0.168
    C      8.77     -6.22      2.96
    H      7.11     -5.06       2.2
    C      9.59     -7.33      2.77
    H      10.1     -9.02       1.5
    H      8.89     -5.59      3.84
    H      10.4     -7.56       3.5
    C      6.72    -0.929      7.56
    C      7.82    -0.745      8.42
    C      5.93     -2.08      7.71
    C      8.11     -1.68      9.42
    H      8.46     0.141      8.31
    C      6.22     -3.01      8.71
    H      5.08     -2.26      7.04
    C       7.3     -2.81      9.56
    H      8.97     -1.53      10.1
    H      5.59      -3.9      8.81
    H      7.53     -3.55      10.3
    C      8.08     0.664       5.7
    C      8.61      1.95      5.49
    C      8.86    -0.457      5.36
    C      9.89       2.1      4.96
    H      8.02      2.84      5.74
    C      10.1    -0.295      4.84
    H      8.45     -1.47       5.5
    C      10.7     0.985      4.64
    H      10.3      3.11      4.79
    H      10.7     -1.18      4.58
    H      11.7      1.11      4.21
    C      5.96      1.83       7.3
    C      5.83      3.09      6.69
    C      5.73      1.73      8.68
    C      5.54      4.22      7.45
    H      5.94      3.19       5.6
    C      5.42      2.86      9.44
    H      5.79     0.748      9.17
    C      5.34      4.11      8.82
    H      5.45       5.2      6.95
    H      5.23      2.76      10.5
    H      5.11         5      9.42
       676
untitled
   Au     -4.66     -4.72     -4.71
   Au    0.0241     -5.78   -0.0232
   Au    0.0265     -2.06   -0.0233
   Au      2.06     -2.06     -2.06
   Au    0.0051     -4.02     -2.11
   Au     -2.07     -2.12     -2.12
   Au   -0.0265     -6.93     -2.52
   Au   -0.0559     -4.67      -4.8
   Au      2.71     -4.65     -2.79
   Au     -3.12     -4.69     -2.53
    S      2.47     -7.16     -2.63
    S     -2.47     -7.25     -2.36
    P        -6     -6.02     -6.04
    P     0.412     -6.33     -6.35
    P      6.35    -0.409     -6.33
    P      6.05      5.97     -6.03
    P      -6.3     0.369     -6.32
    P     -6.28     -6.35     0.352
    P      6.33     -6.34    -0.407
    P      6.04     -6.03      5.99
    P    -0.344      6.28     -6.34
    P      6.34     0.348      6.27
    P     0.348      6.29      6.29
    P     -6.04      6.05      6.05
    P    -0.365     -6.32      6.31
    P     -6.29    -0.343      6.29
    P     -6.29      6.29    -0.343
    P      6.32      6.29     0.366
   Au     -4.73      4.73      4.73
   Au     -5.73   -0.0316    -0.018
   Au     -2.01   -0.0284    -0.023
   Au     -2.01     -2.05      2.01
   Au     -3.96  -0.00395      2.03
   Au     -2.11      2.11      2.11
   Au     -6.98    -0.146      2.39
   Au     -4.75    0.0559      4.61
   Au     -4.59     -2.78      2.67
   Au     -4.69      2.53      3.15
    S     -7.06     -2.57      2.37
    S      -7.2      2.26      2.45
   Au      4.71      4.67     -4.71
   Au    0.0177      5.73   -0.0321
   Au    0.0238      2.01   -0.0283
   Au     -2.01      2.01     -2.05
   Au    0.0467      3.97     -2.11
   Au      2.12      2.07     -2.12
   Au    0.0689      6.87     -2.53
   Au     0.114      4.62     -4.81
   Au     -2.68      4.59     -2.78
   Au      3.16      4.64     -2.52
    S     -2.36      7.08     -2.56
    S      2.47      7.21     -2.39
   Au      4.71     -4.72      4.67
   Au      5.79   -0.0241   -0.0248
   Au      2.06   -0.0236   -0.0261
   Au      2.05      2.01      2.01
   Au      4.01   -0.0201      2.02
   Au      2.12     -2.12      2.07
   Au      7.07    0.0844      2.36
   Au      4.81    -0.115      4.62
   Au      4.64      2.76      2.66
   Au       4.7     -2.53      3.11
    S       7.1      2.42      2.32
    S      7.25     -2.32       2.4
   Au   0.00475      3.97      2.05
   Au   -0.0472       6.9      2.45
   Au   -0.0551      4.61      4.75
   Au       2.7      4.61      2.73
   Au     -3.15      4.69      2.53
    S      2.43      7.11      2.57
    S      -2.5       7.2      2.24
   Au      4.01   -0.0303     -2.08
   Au      7.08    -0.135      -2.4
   Au       4.8    0.0536     -4.67
   Au      4.65     -2.79     -2.71
   Au       4.7      2.48     -3.16
    S      7.09     -2.42     -2.33
    S      7.24      2.25     -2.49
   Au    0.0433     -4.02      2.06
   Au    0.0733     -6.93      2.47
   Au     0.102     -4.66      4.75
   Au     -2.66     -4.64      2.76
   Au      3.17      -4.7      2.47
    S     -2.38     -7.17      2.57
    S      2.47     -7.28      2.31
   Au     -3.96   -0.0223     -2.07
   Au     -7.04    0.0691     -2.39
   Au     -4.75    -0.104     -4.66
   Au     -4.61      2.73      -2.7
   Au     -4.64     -2.53     -3.16
    S     -7.11      2.49     -2.37
    S     -7.23      -2.3     -2.45
   Au    0.0237   -0.0252     -5.78
   Au    0.0239   -0.0261     -2.06
   Au     -2.06   -0.0435     -4.02
   Au     -2.47   -0.0736     -6.93
   Au     -2.76      2.66     -4.64
   Au     -2.48     -3.17      -4.7
    S     -2.59      2.42     -7.16
    S     -2.29     -2.48     -7.28
   Au    0.0316   -0.0184      5.73
   Au    0.0291   -0.0233      2.01
   Au   0.00371      2.03      3.96
   Au     0.152      2.38      6.98
   Au      2.78      2.67      4.59
   Au     -2.53      3.15      4.69
    S      2.58      2.37      7.08
    S     -2.31      2.41       7.2
   Au      2.11  -0.00563     -4.02
   Au      2.52    0.0279     -6.93
   Au      2.79     -2.71     -4.64
   Au      2.52      3.12     -4.69
    S      2.61     -2.43     -7.18
    S      2.36      2.39      -7.3
   Au    0.0216     -2.07      3.96
   Au   -0.0769     -2.39      7.04
   Au     -2.74      -2.7      4.61
   Au      2.52     -3.16      4.65
    S     -2.44     -2.34      7.09
    S      2.35     -2.48       7.2
   Au     -2.05  -0.00471      3.97
   Au     -2.45     0.048       6.9
   Au    0.0195      2.02     -4.01
   Au     -0.07      2.36     -7.06
   Au      2.11    -0.047      3.97
   Au      2.53   -0.0694      6.87
   Au    0.0285     -2.08     -4.01
   Au     0.116      -2.4     -7.08
   Au     -3.97     -2.11   -0.0463
   Au     -6.87     -2.53   -0.0683
   Au     -4.62      -4.8    -0.116
   Au     -2.02     -4.01   -0.0202
   Au     -2.36     -7.06    0.0691
   Au     -2.03      3.96  -0.00394
   Au     -2.38      6.98    -0.146
   Au     -4.61      4.75    0.0568
   Au      2.07      3.96   -0.0223
   Au      2.39      7.04     0.065
   Au      4.67      4.75    -0.108
   Au      2.08     -4.01   -0.0295
   Au       2.4     -7.08    -0.116
   Au      4.67      -4.8    0.0563
   Au     -3.97      2.05  -0.00456
   Au      -6.9      2.45    0.0488
   Au      4.02      2.06   -0.0432
   Au      6.93      2.47   -0.0665
   Au      4.03     -2.11  -0.00583
   Au      6.93     -2.52    0.0221
    C     -7.57     -5.28     -6.67
    C     -8.25     -4.32      -5.9
    C     -8.11     -5.66     -7.91
    C     -9.46     -3.79     -6.34
    H     -7.81     -3.96     -4.95
    C     -9.31     -5.11     -8.36
    H     -7.58     -6.38     -8.54
    C       -10     -4.19     -7.57
    H       -10     -3.06     -5.73
    H     -9.71     -5.41     -9.34
    H     -10.9     -3.76     -7.92
    C     -5.22     -6.67     -7.61
    C      -5.6     -7.91     -8.15
    C     -4.26     -5.89     -8.28
    C     -5.06     -8.33     -9.37
    H     -6.32     -8.54     -7.62
    C     -3.74     -6.31     -9.51
    H     -3.91     -4.93     -7.87
    C     -4.14     -7.54       -10
    H     -5.37      -9.3     -9.79
    H     -3.03     -5.68       -10
    H     -3.73     -7.87       -11
    C     -6.63     -7.61     -5.28
    C     -5.85     -8.28     -4.33
    C     -7.86     -8.15     -5.67
    C     -6.28      -9.5      -3.8
    H     -4.89     -7.87     -3.98
    C      -8.3     -9.36     -5.12
    H     -8.49     -7.62      -6.4
    C     -7.51       -10      -4.2
    H     -5.66       -10     -3.08
    H     -9.27     -9.77     -5.43
    H     -7.86       -11     -3.77
    C     -6.68    -0.916      -7.6
    C     -7.79    -0.745     -8.44
    C     -5.88     -2.06     -7.76
    C     -8.09     -1.68     -9.43
    H     -8.44     0.132     -8.32
    C     -6.17     -2.99     -8.76
    H     -5.02     -2.23      -7.1
    C     -7.27      -2.8      -9.6
    H     -8.96     -1.54     -10.1
    H     -5.53     -3.87     -8.88
    H      -7.5     -3.54     -10.4
    C     -8.03     0.671     -5.73
    C     -8.56      1.95      -5.5
    C     -8.82    -0.452      -5.4
    C     -9.84       2.1     -4.97
    H     -7.97      2.84     -5.75
    C     -10.1    -0.294     -4.87
    H     -8.41     -1.46     -5.55
    C     -10.6     0.985     -4.65
    H     -10.2      3.11     -4.79
    H     -10.7     -1.18     -4.62
    H     -11.6      1.11     -4.22
    C     -5.94      1.86     -7.36
    C      -5.8      3.12     -6.74
    C     -5.77      1.77     -8.75
    C     -5.57      4.26     -7.51
    H     -5.88      3.21     -5.65
    C     -5.53      2.91     -9.51
    H     -5.83     0.789     -9.24
    C     -5.46      4.16     -8.89
    H     -5.48      5.24     -7.01
    H     -5.41      2.83     -10.6
    H     -5.28      5.06      -9.5
    C       1.9     -7.37     -5.99
    C      3.16     -6.76     -5.84
    C       1.8     -8.76     -5.83
    C       4.3     -7.53     -5.62
    H      3.25     -5.67     -5.91
    C      2.95     -9.53      -5.6
    H     0.826     -9.26      -5.9
    C       4.2     -8.92     -5.51
    H      5.28     -7.04     -5.52
    H      2.86     -10.6     -5.48
    H       5.1     -9.52     -5.34
    C    -0.879      -7.6     -6.72
    C    -0.713     -8.44     -7.85
    C     -2.02     -7.76     -5.93
    C     -1.65     -9.43     -8.14
    H     0.162     -8.32      -8.5
    C     -2.95     -8.76     -6.22
    H     -2.19     -7.11     -5.06
    C     -2.77      -9.6     -7.32
    H     -1.51     -10.1     -9.02
    H     -3.84     -8.88     -5.58
    H     -3.51     -10.4     -7.55
    C     0.721     -5.74     -8.08
    C         2     -5.52      -8.6
    C      -0.4     -5.41     -8.87
    C      2.16     -4.97     -9.88
    H      2.89     -5.77     -8.01
    C    -0.236     -4.87     -10.1
    H     -1.41     -5.56     -8.46
    C      1.04     -4.65     -10.7
    H      3.17     -4.78     -10.3
    H     -1.12     -4.61     -10.7
    H      1.17     -4.22     -11.7
    C      6.72     0.879     -7.61
    C      7.84     0.706     -8.44
    C      5.92      2.02     -7.76
    C      8.14      1.65     -9.42
    H      8.48    -0.175     -8.32
    C      6.22      2.95     -8.76
    H      5.05      2.18     -7.11
    C      7.33      2.77     -9.59
    H      9.02       1.5     -10.1
    H      5.58      3.83     -8.89
    H      7.56      3.51     -10.4
    C      8.09    -0.716     -5.74
    C       8.6        -2     -5.51
    C      8.87     0.402     -5.41
    C      9.88     -2.16     -4.97
    H         8     -2.89     -5.75
    C      10.1     0.237     -4.87
    H      8.47      1.41     -5.56
    C      10.7     -1.04     -4.65
    H      10.3     -3.17     -4.79
    H      10.7      1.12     -4.61
    H      11.7     -1.18     -4.22
    C      5.99      -1.9     -7.37
    C      5.84     -3.15     -6.76
    C      5.83      -1.8     -8.77
    C      5.61     -4.29     -7.52
    H      5.91     -3.25     -5.67
    C       5.6     -2.95     -9.53
    H       5.9    -0.826     -9.26
    C      5.51      -4.2     -8.91
    H      5.52     -5.27     -7.03
    H      5.49     -2.86     -10.6
    H      5.35      -5.1     -9.52
    C      7.63      5.22     -6.65
    C      8.31      4.27     -5.88
    C      8.17      5.61     -7.89
    C      9.53      3.75     -6.32
    H      7.87      3.91     -4.93
    C      9.37      5.06     -8.35
    H      7.63      6.33     -8.52
    C      10.1      4.14     -7.55
    H      10.1      3.02     -5.71
    H      9.76      5.35     -9.33
    H        11       3.7     -7.91
    C      5.28      6.63      -7.6
    C      5.65      7.87     -8.14
    C      4.31      5.86     -8.27
    C      5.12       8.3     -9.36
    H      6.37      8.51      -7.6
    C      3.79      6.29     -9.49
    H      3.96      4.91     -7.85
    C      4.21       7.5       -10
    H      5.43      9.27     -9.77
    H      3.07      5.66       -10
    H       3.8      7.83       -11
    C      6.69      7.55     -5.27
    C       5.9      8.23     -4.32
    C      7.92       8.1     -5.66
    C      6.33      9.45      -3.8
    H      4.94      7.82     -3.98
    C      8.35      9.31     -5.12
    H      8.55      7.58     -6.39
    C      7.56      9.98     -4.18
    H       5.7      9.98     -3.07
    H      9.32      9.73     -5.42
    H      7.91      10.9     -3.75
    C    -0.659       5.7     -8.08
    C     -1.94      5.49     -8.61
    C      0.46      5.36     -8.87
    C      -2.1      4.97     -9.89
    H     -2.83      5.75     -8.02
    C     0.297      4.84     -10.1
    H      1.47       5.5     -8.46
    C    -0.984      4.64     -10.7
    H     -3.11      4.79     -10.3
    H      1.18      4.57     -10.7
    H     -1.11      4.21     -11.7
    C     0.934      7.56     -6.71
    C     0.745      8.42     -7.81
    C      2.09      7.71     -5.93
    C      1.68      9.41     -8.11
    H    -0.144      8.31     -8.44
    C      3.02      8.71     -6.22
    H      2.27      7.03     -5.08
    C      2.82      9.56     -7.31
    H      1.53      10.1     -8.97
    H      3.91      8.83     -5.59
    H      3.55      10.3     -7.54
    C     -1.83       7.3     -5.95
    C     -3.09      6.69     -5.82
    C     -1.73      8.69     -5.73
    C     -4.22      7.45     -5.53
    H     -3.19       5.6     -5.94
    C     -2.86      9.44     -5.42
    H    -0.749      9.18     -5.78
    C     -4.11      8.83     -5.34
    H      -5.2      6.96     -5.45
    H     -2.77      10.5     -5.24
    H     -5.01      9.42     -5.11
    C      -7.3      5.95     -1.85
    C     -6.67      5.86     -3.11
    C     -8.69      5.74     -1.77
    C     -7.42      5.62     -4.25
    H     -5.58      5.97     -3.19
    C     -9.43      5.49     -2.92
    H     -9.19      5.78    -0.796
    C     -8.81      5.45     -4.17
    H     -6.92      5.56     -5.23
    H     -10.5      5.33     -2.85
    H     -9.39      5.26     -5.08
    C     -7.59      6.58     0.942
    C     -8.46      7.68     0.811
    C     -7.74      5.73      2.05
    C     -9.46      7.91      1.76
    H     -8.35      8.37   -0.0386
    C     -8.75      5.94      2.98
    H     -7.06      4.88      2.19
    C     -9.61      7.03      2.84
    H     -10.1      8.77      1.65
    H     -8.87      5.25      3.82
    H     -10.4      7.21      3.58
    C     -5.73      8.04    -0.591
    C     -5.59      8.64     -1.86
    C     -5.35      8.77     0.551
    C     -5.09      9.93     -1.97
    H     -5.87      8.08     -2.76
    C     -4.85      10.1     0.429
    H     -5.42      8.31      1.54
    C     -4.72      10.7    -0.833
    H     -4.98      10.4     -2.96
    H     -4.55      10.6      1.33
    H     -4.32      11.7    -0.931
    C      7.35      5.95      1.86
    C      6.73      5.81      3.12
    C      8.74      5.79      1.76
    C      7.51      5.58      4.26
    H      5.64      5.89      3.22
    C       9.5      5.53       2.9
    H      9.23      5.85     0.779
    C      8.89      5.44      4.15
    H      7.01      5.49      5.24
    H      10.6      5.39       2.8
    H      9.49      5.25      5.05
    C      5.73      8.02     0.683
    C      5.51      8.55      1.96
    C      5.41       8.8    -0.447
    C      4.98      9.83       2.1
    H      5.75      7.96      2.86
    C      4.89      10.1    -0.297
    H      5.57      8.38     -1.45
    C      4.66      10.6      0.98
    H      4.79      10.2      3.11
    H      4.63      10.7     -1.19
    H      4.23      11.6       1.1
    C       7.6      6.67    -0.916
    C      8.44      7.79    -0.745
    C      7.76      5.88     -2.06
    C      9.43      8.08     -1.68
    H      8.32      8.44     0.131
    C      8.76      6.18     -2.99
    H      7.11      5.01     -2.23
    C       9.6      7.27      -2.8
    H      10.1      8.96     -1.53
    H      8.88      5.54     -3.88
    H      10.4       7.5     -3.54
    C    -0.945      7.58      6.59
    C    -0.818      8.46      7.69
    C     -2.05      7.73      5.74
    C     -1.75      9.47      7.91
    H    0.0258      8.34      8.39
    C     -2.98      8.75      5.95
    H     -2.19      7.06      4.89
    C     -2.83      9.62      7.03
    H     -1.64      10.1      8.76
    H     -3.82      8.86      5.26
    H     -3.56      10.4      7.19
    C      1.86       7.3      5.95
    C      3.11      6.67      5.86
    C      1.77      8.69      5.74
    C      4.26      7.43      5.62
    H       3.2      5.58      5.97
    C      2.93      9.43      5.49
    H     0.798      9.19      5.77
    C      4.17      8.81      5.45
    H      5.24      6.92      5.56
    H      2.85      10.5      5.32
    H      5.08       9.4      5.26
    C     0.593      5.73      8.04
    C      1.86      5.59      8.63
    C     -0.55      5.36      8.77
    C      1.97      5.09      9.93
    H      2.76      5.87      8.07
    C    -0.428      4.86      10.1
    H     -1.54      5.43       8.3
    C     0.834      4.73      10.6
    H      2.97      4.98      10.4
    H     -1.33      4.56      10.6
    H     0.932      4.32      11.7
    C     -5.52      6.26      7.81
    C     -6.47       6.3      8.85
    C     -4.17      6.43      8.13
    C     -6.07      6.52      10.2
    H     -7.54      6.16      8.62
    C     -3.77      6.66      9.44
    H     -3.41      6.39      7.33
    C     -4.72       6.7      10.5
    H     -6.82      6.54        11
    H     -2.71      6.81      9.68
    H     -4.41      6.87      11.5
    C     -7.81      5.53      6.26
    C     -8.85      6.48       6.3
    C     -8.13      4.17      6.42
    C     -10.2      6.07      6.52
    H     -8.62      7.54      6.16
    C     -9.44      3.77      6.66
    H     -7.33      3.41      6.38
    C     -10.5      4.72       6.7
    H       -11      6.82      6.55
    H     -9.67      2.71      6.81
    H     -11.5      4.41      6.88
    C     -6.26      7.81      5.53
    C      -6.3      8.85      6.48
    C     -6.42      8.13      4.17
    C     -6.52      10.2      6.07
    H     -6.17      8.62      7.54
    C     -6.65      9.44      3.77
    H     -6.38      7.33      3.41
    C      -6.7      10.5      4.72
    H     -6.55        11      6.82
    H     -6.81      9.67      2.71
    H     -6.88      11.5      4.41
    C     -7.56     -6.72    -0.935
    C     -8.42     -7.82    -0.748
    C     -7.71     -5.93     -2.09
    C     -9.41     -8.11     -1.68
    H     -8.31     -8.46     0.139
    C     -8.71     -6.22     -3.01
    H     -7.03     -5.08     -2.27
    C     -9.56      -7.3     -2.81
    H     -10.1     -8.97     -1.52
    H     -8.82      -5.6     -3.91
    H     -10.4     -7.53     -3.55
    C      -7.3     -5.95      1.84
    C     -6.68     -5.82       3.1
    C     -8.68     -5.73      1.73
    C     -7.45     -5.54      4.23
    H      -5.6     -5.95       3.2
    C     -9.44     -5.42      2.86
    H     -9.17     -5.79     0.747
    C     -8.82     -5.34      4.11
    H     -6.96     -5.45      5.21
    H     -10.5     -5.24      2.76
    H     -9.42      -5.1         5
    C      -5.7     -8.08     0.666
    C     -5.49     -8.61      1.95
    C     -5.37     -8.86    -0.457
    C     -4.97     -9.89       2.1
    H     -5.75     -8.02      2.84
    C     -4.84     -10.1    -0.296
    H     -5.52     -8.45     -1.47
    C     -4.63     -10.7     0.986
    H     -4.81     -10.3      3.11
    H     -4.58     -10.7     -1.18
    H     -4.21     -11.7      1.11
    C     -8.04    -0.593      5.73
    C     -8.64     -1.86      5.59
    C     -8.77     0.549      5.35
    C     -9.94     -1.97      5.09
    H     -8.08     -2.76      5.87
    C     -10.1     0.429      4.86
    H     -8.31      1.54      5.43
    C     -10.7    -0.832      4.72
    H     -10.4     -2.96      4.98
    H     -10.6      1.33      4.55
    H     -11.7     -0.93      4.31
    C     -5.94     -1.85      7.31
    C     -5.74     -1.77       8.7
    C     -5.85      -3.1      6.68
    C      -5.5     -2.92      9.44
    H     -5.77    -0.794       9.2
    C     -5.62     -4.25      7.42
    H     -5.97     -3.18      5.59
    C     -5.45     -4.17      8.81
    H     -5.34     -2.85      10.5
    H     -5.56     -5.22      6.92
    H     -5.27     -5.08      9.39
    C     -6.57     0.937       7.6
    C     -7.67     0.805      8.47
    C     -5.72      2.04      7.74
    C      -7.9      1.76      9.45
    H     -8.36   -0.0449      8.36
    C     -5.94      2.97      8.76
    H     -4.88      2.19      7.06
    C     -7.03      2.84      9.61
    H     -8.77      1.65      10.1
    H     -5.25      3.82      8.87
    H     -7.22      3.58      10.4
    C     -1.86     -7.36      5.94
    C     -3.11     -6.74       5.8
    C     -1.77     -8.75      5.77
    C     -4.26     -7.51      5.57
    H     -3.21     -5.65      5.88
    C     -2.91     -9.51      5.53
    H    -0.788     -9.25      5.83
    C     -4.16     -8.89      5.45
    H     -5.23     -7.01      5.48
    H     -2.83     -10.6      5.41
    H     -5.06     -9.49      5.28
    C     0.921      -7.6      6.67
    C      0.74     -8.44      7.79
    C      2.06     -7.76      5.87
    C      1.68     -9.42      8.09
    H    -0.143     -8.31      8.43
    C      2.99     -8.76      6.17
    H      2.23      -7.1      5.01
    C       2.8     -9.59      7.28
    H      1.53     -10.1      8.96
    H      3.87     -8.89      5.53
    H      3.53     -10.4      7.51
    C    -0.664     -5.73      8.04
    C     -1.95      -5.5      8.56
    C     0.458      -5.4      8.82
    C      -2.1     -4.97      9.84
    H     -2.84     -5.74      7.96
    C     0.298     -4.87      10.1
    H      1.47     -5.56      8.42
    C    -0.982     -4.65      10.6
    H     -3.11      -4.8      10.2
    H      1.18     -4.61      10.7
    H     -1.11     -4.23      11.6
    C      5.26     -6.67      7.56
    C       4.3      -5.9      8.24
    C      5.65     -7.91       8.1
    C      3.79     -6.34      9.46
    H      3.95     -4.95      7.82
    C      5.12     -8.35      9.31
    H      6.37     -8.54      7.56
    C       4.2     -7.56        10
    H      3.06     -5.72        10
    H      5.42     -9.32      9.72
    H      3.78      -7.9        11
    C      6.67     -7.61      5.23
    C      7.91     -8.16       5.6
    C      5.89     -8.28      4.27
    C      8.34     -9.37      5.06
    H      8.55     -7.63      6.32
    C      6.32     -9.49      3.74
    H      4.93     -7.86      3.92
    C      7.53       -10      4.14
    H      9.31     -9.79      5.36
    H      5.69       -10      3.02
    H      7.86       -11      3.72
    C      7.61     -5.28      6.62
    C       8.3     -4.33      5.84
    C      8.16     -5.68      7.85
    C      9.51     -3.81      6.29
    H      7.87     -3.98      4.89
    C      9.36     -5.12      8.31
    H      7.62      -6.4      8.48
    C        10     -4.19      7.52
    H        10     -3.08      5.67
    H      9.76     -5.43      9.28
    H        11     -3.76      7.88
    C      5.74     -8.08    -0.722
    C      5.51     -8.59     -2.01
    C      5.41     -8.85     0.401
    C      4.98     -9.87     -2.16
    H      5.76        -8      -2.9
    C      4.88     -10.1     0.241
    H      5.58     -8.45      1.41
    C      4.66     -10.6     -1.04
    H      4.79     -10.3     -3.17
    H      4.63     -10.7      1.13
    H      4.22     -11.6     -1.17
    C      7.37     -5.99      -1.9
    C      6.76     -5.85     -3.16
    C      8.76     -5.85      -1.8
    C      7.53     -5.63      -4.3
    H      5.66     -5.91     -3.26
    C      9.53      -5.6     -2.94
    H      9.25     -5.93    -0.824
    C      8.92      -5.5     -4.19
    H      7.04     -5.54     -5.28
    H      10.6     -5.48     -2.85
    H      9.52     -5.32     -5.09
    C      7.61     -6.71     0.884
    C      8.44     -7.83     0.711
    C      7.77     -5.92      2.03
    C      9.42     -8.14      1.65
    H      8.31     -8.48    -0.168
    C      8.77     -6.22      2.96
    H      7.11     -5.06       2.2
    C      9.59     -7.33      2.77
    H      10.1     -9.02       1.5
    H      8.89     -5.59      3.84
    H      10.4     -7.56       3.5
    C      6.72    -0.929      7.56
    C      7.82    -0.745      8.42
    C      5.93     -2.08      7.71
    C      8.11     -1.68      9.42
    H      8.46     0.141      8.31
    C      6.22     -3.01      8.71
    H      5.08     -2.26      7.04
    C       7.3     -2.81      9.56
    H      8.97     -1.53      10.1
    H      5.59      -3.9      8.81
    H      7.53     -3.55      10.3
    C      8.08     0.664       5.7
    C      8.61      1.95      5.49
    C      8.86    -0.457      5.36
    C      9.89       2.1      4.96
    H      8.02      2.84      5.74
    C      10.1    -0.295      4.84
    H      8.45     -1.47       5.5
    C      10.7     0.985      4.64
    H      10.3      3.11      4.79
    H      10.7     -1.18      4.58
    H      11.7      1.11      4.21
    C      5.96      1.83       7.3
    C      5.83      3.09      6.69
    C      5.73      1.73      8.68
    C      5.54      4.22      7.45
    H      5.94      3.19       5.6
    C      5.42      2.86      9.44
    H      5.79     0.748      9.17
    C      5.34      4.11      8.82
    H      5.45       5.2      6.95
    H      5.23      2.76      10.5
    H      5.11         5      9.42
       676
untitled
   Au     -4.66     -4.72     -4.71
   Au    0.0241     -5.78   -0.0232
   Au    0.0265     -2.06   -0.0233
   Au      2.06     -2.06     -2.06
   Au   0.00511     -4.02     -2.11
   Au     -2.07     -2.12     -2.12
   Au   -0.0257     -6.93     -2.52
   Au   -0.0545     -4.67     -4.79
   Au      2.71     -4.65     -2.79
   Au     -3.12     -4.69     -2.53
    S      2.45     -7.14     -2.65
    S     -2.48     -7.24     -2.37
    P     -5.99     -6.02     -6.03
    P      0.42     -6.34     -6.34
    P      6.35    -0.404     -6.33
    P      6.06      5.98     -6.04
    P      -6.3     0.373     -6.32
    P     -6.28     -6.35     0.354
    P      6.34     -6.33    -0.412
    P      6.05     -6.04         6
    P    -0.342      6.27     -6.34
    P      6.34     0.347      6.27
    P     0.349      6.29      6.29
    P     -6.04      6.05      6.05
    P    -0.361     -6.32      6.31
    P     -6.28    -0.342      6.29
    P     -6.29      6.29    -0.342
    P      6.32      6.29     0.367
   Au     -4.73      4.73      4.73
   Au     -5.73   -0.0316    -0.018
   Au     -2.01   -0.0285   -0.0231
   Au     -2.01     -2.05      2.01
   Au     -3.96  -0.00395      2.03
   Au     -2.11      2.11      2.11
   Au     -6.98    -0.146      2.38
   Au     -4.75    0.0569      4.61
   Au     -4.59     -2.78      2.67
   Au     -4.69      2.53      3.15
    S     -7.07     -2.57      2.37
    S      -7.2      2.26      2.45
   Au      4.72      4.68     -4.71
   Au    0.0177      5.73   -0.0322
   Au    0.0238      2.01   -0.0284
   Au     -2.01      2.01     -2.05
   Au    0.0467      3.97     -2.11
   Au      2.12      2.07     -2.12
   Au    0.0693      6.87     -2.53
   Au     0.115      4.62     -4.81
   Au     -2.68      4.59     -2.78
   Au      3.16      4.64     -2.52
    S     -2.36      7.08     -2.55
    S      2.46      7.22     -2.37
   Au      4.71     -4.72      4.67
   Au      5.79   -0.0242   -0.0248
   Au      2.06   -0.0236   -0.0261
   Au      2.05      2.01      2.01
   Au      4.01   -0.0201      2.02
   Au      2.12     -2.12      2.07
   Au      7.07    0.0838      2.36
   Au      4.81    -0.115      4.62
   Au      4.64      2.75      2.66
   Au       4.7     -2.53      3.11
    S      7.09      2.42      2.32
    S      7.27      -2.3      2.38
   Au   0.00472      3.97      2.05
   Au   -0.0474       6.9      2.45
   Au   -0.0558      4.61      4.75
   Au       2.7      4.61      2.73
   Au     -3.15      4.69      2.53
    S      2.43      7.12      2.56
    S      -2.5       7.2      2.24
   Au      4.01   -0.0303     -2.08
   Au      7.08    -0.135      -2.4
   Au       4.8    0.0538     -4.67
   Au      4.65     -2.79     -2.71
   Au       4.7      2.48     -3.15
    S      7.08     -2.42     -2.32
    S      7.25      2.23     -2.47
   Au    0.0432     -4.02      2.06
   Au    0.0739     -6.93      2.47
   Au     0.102     -4.66      4.75
   Au     -2.66     -4.64      2.76
   Au      3.16      -4.7      2.47
    S     -2.39     -7.17      2.57
    S      2.45      -7.3      2.29
   Au     -3.96   -0.0223     -2.07
   Au     -7.04    0.0693     -2.39
   Au     -4.75    -0.103     -4.66
   Au     -4.61      2.73      -2.7
   Au     -4.64     -2.53     -3.16
    S     -7.11      2.48     -2.38
    S     -7.22     -2.31     -2.45
   Au    0.0237   -0.0252     -5.78
   Au    0.0239   -0.0262     -2.06
   Au     -2.06   -0.0435     -4.02
   Au     -2.47   -0.0732     -6.93
   Au     -2.76      2.66     -4.64
   Au     -2.48     -3.17      -4.7
    S      -2.6      2.42     -7.15
    S      -2.3     -2.49     -7.27
   Au    0.0316   -0.0185      5.73
   Au     0.029   -0.0234      2.01
   Au   0.00369      2.03      3.96
   Au     0.152      2.38      6.98
   Au      2.78      2.67      4.59
   Au     -2.53      3.15      4.69
    S      2.57      2.37      7.08
    S     -2.31      2.41       7.2
   Au      2.11  -0.00566     -4.02
   Au      2.52    0.0284     -6.93
   Au      2.79     -2.71     -4.64
   Au      2.52      3.12     -4.69
    S      2.61     -2.43     -7.19
    S      2.34      2.37     -7.31
   Au    0.0216     -2.07      3.96
   Au   -0.0766     -2.39      7.04
   Au     -2.74      -2.7      4.61
   Au      2.52     -3.16      4.65
    S     -2.43     -2.34       7.1
    S      2.33     -2.46      7.21
   Au     -2.05  -0.00471      3.97
   Au     -2.45    0.0482       6.9
   Au    0.0195      2.02     -4.01
   Au   -0.0696      2.36     -7.06
   Au      2.11   -0.0469      3.97
   Au      2.53   -0.0701      6.87
   Au    0.0285     -2.08     -4.01
   Au     0.116      -2.4     -7.08
   Au     -3.97     -2.11   -0.0464
   Au     -6.87     -2.53   -0.0683
   Au     -4.62      -4.8    -0.117
   Au     -2.02     -4.01   -0.0202
   Au     -2.36     -7.06    0.0694
   Au     -2.03      3.96  -0.00393
   Au     -2.38      6.98    -0.146
   Au     -4.61      4.75    0.0572
   Au      2.07      3.96   -0.0223
   Au      2.39      7.04    0.0648
   Au      4.67      4.75    -0.107
   Au      2.08     -4.01   -0.0296
   Au       2.4     -7.08    -0.115
   Au      4.68      -4.8    0.0556
   Au     -3.97      2.05  -0.00457
   Au      -6.9      2.45    0.0488
   Au      4.02      2.06   -0.0432
   Au      6.93      2.47   -0.0667
   Au      4.03     -2.11  -0.00592
   Au      6.93     -2.52    0.0222
    C     -7.57     -5.28     -6.67
    C     -8.25     -4.33      -5.9
    C     -8.12     -5.66     -7.91
    C     -9.46     -3.79     -6.35
    H     -7.81     -3.96     -4.96
    C     -9.31     -5.11     -8.36
    H     -7.58     -6.37     -8.55
    C       -10     -4.19     -7.57
    H     -9.99     -3.05     -5.73
    H     -9.71      -5.4     -9.34
    H       -11     -3.76     -7.92
    C     -5.22     -6.67     -7.61
    C      -5.6     -7.91     -8.16
    C     -4.27     -5.89     -8.29
    C     -5.06     -8.34     -9.37
    H     -6.31     -8.55     -7.62
    C     -3.74     -6.32     -9.51
    H     -3.91     -4.94     -7.86
    C     -4.14     -7.54     -10.1
    H     -5.36     -9.31     -9.78
    H     -3.02     -5.69       -10
    H     -3.73     -7.87       -11
    C     -6.62     -7.61     -5.29
    C     -5.85     -8.28     -4.33
    C     -7.86     -8.16     -5.67
    C     -6.29      -9.5      -3.8
    H      -4.9     -7.87     -3.97
    C      -8.3     -9.36     -5.12
    H      -8.5     -7.63     -6.39
    C     -7.51       -10      -4.2
    H     -5.66       -10     -3.07
    H     -9.28     -9.77     -5.42
    H     -7.85       -11     -3.77
    C     -6.68    -0.916      -7.6
    C     -7.79    -0.746     -8.44
    C     -5.88     -2.06     -7.76
    C     -8.09     -1.68     -9.43
    H     -8.44     0.132     -8.32
    C     -6.17     -2.99     -8.76
    H     -5.02     -2.23     -7.11
    C     -7.27      -2.8      -9.6
    H     -8.96     -1.53     -10.1
    H     -5.53     -3.87     -8.88
    H      -7.5     -3.54     -10.4
    C     -8.03      0.67     -5.73
    C     -8.56      1.95     -5.51
    C     -8.82    -0.452      -5.4
    C     -9.84       2.1     -4.97
    H     -7.97      2.84     -5.75
    C     -10.1    -0.294     -4.87
    H     -8.41     -1.46     -5.54
    C     -10.6     0.984     -4.66
    H     -10.2      3.11     -4.78
    H     -10.7     -1.18     -4.61
    H     -11.6      1.11     -4.22
    C     -5.94      1.86     -7.36
    C      -5.8      3.12     -6.74
    C     -5.77      1.77     -8.75
    C     -5.57      4.26     -7.51
    H     -5.87      3.21     -5.65
    C     -5.53      2.91     -9.51
    H     -5.83     0.787     -9.24
    C     -5.46      4.16     -8.89
    H     -5.47      5.23     -7.01
    H      -5.4      2.82     -10.6
    H     -5.28      5.06      -9.5
    C       1.9     -7.37        -6
    C      3.16     -6.76     -5.84
    C       1.8     -8.76     -5.84
    C       4.3     -7.53     -5.61
    H      3.25     -5.67      -5.9
    C      2.95     -9.53     -5.59
    H     0.825     -9.26      -5.9
    C       4.2     -8.92     -5.53
    H      5.27     -7.03      -5.5
    H      2.86     -10.6     -5.46
    H       5.1     -9.52     -5.36
    C    -0.882      -7.6     -6.73
    C    -0.715     -8.44     -7.84
    C     -2.02     -7.77     -5.93
    C     -1.65     -9.43     -8.14
    H     0.162     -8.32     -8.49
    C     -2.95     -8.76     -6.22
    H     -2.19     -7.11     -5.06
    C     -2.77      -9.6     -7.32
    H      -1.5     -10.1     -9.01
    H     -3.83     -8.89     -5.58
    H     -3.51     -10.4     -7.55
    C     0.719     -5.74     -8.08
    C         2     -5.52      -8.6
    C      -0.4     -5.41     -8.87
    C      2.16     -4.97     -9.88
    H      2.89     -5.77     -8.01
    C    -0.236     -4.87     -10.1
    H     -1.41     -5.54     -8.46
    C      1.04     -4.66     -10.7
    H      3.17     -4.77     -10.3
    H     -1.12     -4.61     -10.7
    H      1.17     -4.22     -11.7
    C      6.72     0.879     -7.61
    C      7.84     0.705     -8.44
    C      5.92      2.02     -7.76
    C      8.14      1.65     -9.42
    H      8.49    -0.173     -8.32
    C      6.22      2.95     -8.76
    H      5.06      2.19     -7.11
    C      7.32      2.77     -9.58
    H      9.02      1.51     -10.1
    H      5.58      3.83     -8.88
    H      7.56      3.51     -10.4
    C      8.09    -0.717     -5.74
    C       8.6        -2     -5.51
    C      8.87     0.402     -5.41
    C      9.88     -2.16     -4.98
    H         8     -2.89     -5.75
    C      10.1     0.237     -4.87
    H      8.47      1.41     -5.57
    C      10.7     -1.04     -4.65
    H      10.3     -3.17     -4.79
    H      10.7      1.12     -4.61
    H      11.7     -1.18     -4.21
    C      5.98      -1.9     -7.37
    C      5.84     -3.16     -6.76
    C      5.83      -1.8     -8.77
    C      5.62      -4.3     -7.53
    H      5.91     -3.25     -5.67
    C       5.6     -2.95     -9.53
    H       5.9    -0.827     -9.26
    C      5.51      -4.2     -8.91
    H      5.53     -5.27     -7.03
    H       5.5     -2.86     -10.6
    H      5.34      -5.1     -9.52
    C      7.63      5.22     -6.65
    C      8.31      4.27     -5.87
    C      8.17      5.61     -7.89
    C      9.53      3.75     -6.32
    H      7.87      3.92     -4.93
    C      9.36      5.06     -8.35
    H      7.63      6.34     -8.51
    C      10.1      4.14     -7.56
    H      10.1      3.02      -5.7
    H      9.77      5.36     -9.32
    H        11      3.71     -7.91
    C      5.26      6.63      -7.6
    C      5.65      7.87     -8.13
    C      4.31      5.85     -8.27
    C      5.13       8.3     -9.36
    H      6.38       8.5      -7.6
    C       3.8      6.28     -9.49
    H      3.96       4.9     -7.86
    C      4.21       7.5       -10
    H      5.45      9.26     -9.78
    H      3.08      5.66       -10
    H       3.8      7.84       -11
    C      6.69      7.55     -5.26
    C      5.89      8.23     -4.32
    C      7.92       8.1     -5.66
    C      6.33      9.45      -3.8
    H      4.93      7.83     -3.98
    C      8.35      9.31     -5.13
    H      8.54      7.57      -6.4
    C      7.56      9.97     -4.18
    H       5.7      9.99     -3.08
    H      9.31      9.73     -5.44
    H      7.91      10.9     -3.75
    C     -0.66       5.7     -8.08
    C     -1.94      5.49     -8.61
    C     0.459      5.36     -8.87
    C      -2.1      4.97     -9.89
    H     -2.83      5.75     -8.02
    C     0.296      4.84     -10.1
    H      1.47       5.5     -8.46
    C    -0.985      4.63     -10.7
    H     -3.11       4.8     -10.3
    H      1.18      4.57     -10.7
    H     -1.11      4.21     -11.7
    C     0.933      7.57     -6.71
    C     0.744      8.42     -7.81
    C      2.09      7.71     -5.93
    C      1.68      9.41     -8.11
    H    -0.146      8.31     -8.44
    C      3.02      8.71     -6.22
    H      2.27      7.03     -5.08
    C      2.82      9.56     -7.31
    H      1.53      10.1     -8.97
    H      3.91      8.83     -5.59
    H      3.55      10.3     -7.53
    C     -1.83       7.3     -5.95
    C     -3.09      6.69     -5.82
    C     -1.73      8.69     -5.73
    C     -4.22      7.45     -5.53
    H     -3.19       5.6     -5.94
    C     -2.86      9.44     -5.42
    H     -0.75      9.18     -5.78
    C     -4.11      8.83     -5.34
    H      -5.2      6.96     -5.45
    H     -2.76      10.5     -5.23
    H     -5.01      9.42     -5.11
    C      -7.3      5.95     -1.85
    C     -6.67      5.86     -3.11
    C     -8.69      5.74     -1.77
    C     -7.43      5.62     -4.26
    H     -5.58      5.97     -3.19
    C     -9.43      5.49     -2.92
    H     -9.19      5.78    -0.797
    C     -8.81      5.45     -4.17
    H     -6.92      5.56     -5.23
    H     -10.5      5.33     -2.85
    H      -9.4      5.26     -5.08
    C     -7.59      6.58     0.943
    C     -8.46      7.68      0.81
    C     -7.74      5.73      2.05
    C     -9.46      7.91      1.76
    H     -8.35      8.37   -0.0376
    C     -8.76      5.94      2.98
    H     -7.05      4.88      2.19
    C     -9.61      7.03      2.84
    H     -10.1      8.77      1.65
    H     -8.86      5.26      3.82
    H     -10.4      7.21      3.58
    C     -5.73      8.04    -0.592
    C     -5.59      8.64     -1.86
    C     -5.35      8.77      0.55
    C     -5.09      9.93     -1.97
    H     -5.87      8.08     -2.76
    C     -4.85      10.1     0.429
    H     -5.42       8.3      1.54
    C     -4.72      10.6    -0.833
    H     -4.98      10.4     -2.97
    H     -4.54      10.6      1.33
    H     -4.32      11.7    -0.931
    C      7.35      5.96      1.86
    C      6.73      5.81      3.12
    C      8.74      5.79      1.76
    C       7.5      5.58      4.26
    H      5.64      5.89      3.22
    C       9.5      5.53       2.9
    H      9.23      5.85     0.779
    C      8.89      5.45      4.15
    H      7.01      5.48      5.23
    H      10.6      5.39       2.8
    H      9.49      5.26      5.05
    C      5.73      8.02     0.682
    C       5.5      8.55      1.96
    C      5.41       8.8    -0.448
    C      4.98      9.83       2.1
    H      5.75      7.96      2.86
    C      4.89      10.1    -0.298
    H      5.58      8.38     -1.45
    C      4.66      10.6     0.979
    H       4.8      10.2      3.11
    H      4.64      10.7     -1.19
    H      4.23      11.6       1.1
    C       7.6      6.67    -0.917
    C      8.44      7.79    -0.746
    C      7.76      5.88     -2.06
    C      9.43      8.08     -1.68
    H      8.32      8.44     0.131
    C      8.76      6.18     -2.99
    H      7.11      5.01     -2.23
    C       9.6      7.27      -2.8
    H      10.1      8.96     -1.53
    H      8.88      5.54     -3.88
    H      10.4       7.5     -3.54
    C    -0.945      7.58      6.59
    C    -0.819      8.46      7.69
    C     -2.05      7.73      5.74
    C     -1.76      9.47       7.9
    H    0.0257      8.35      8.39
    C     -2.98      8.75      5.95
    H     -2.19      7.06      4.89
    C     -2.83      9.62      7.03
    H     -1.64      10.1      8.76
    H     -3.82      8.86      5.26
    H     -3.56      10.4      7.19
    C      1.86       7.3      5.96
    C      3.11      6.67      5.86
    C      1.77      8.69      5.74
    C      4.26      7.43      5.62
    H       3.2      5.58      5.97
    C      2.92      9.43      5.49
    H     0.798      9.19      5.77
    C      4.17      8.81      5.45
    H      5.24      6.92      5.56
    H      2.85      10.5      5.32
    H      5.08       9.4      5.26
    C     0.592      5.73      8.04
    C      1.86      5.59      8.63
    C    -0.551      5.36      8.77
    C      1.97      5.09      9.93
    H      2.76      5.87      8.07
    C    -0.429      4.86      10.1
    H     -1.54      5.44      8.31
    C     0.834      4.72      10.6
    H      2.97      4.98      10.4
    H     -1.33      4.56      10.6
    H     0.932      4.32      11.7
    C     -5.52      6.26      7.81
    C     -6.47       6.3      8.85
    C     -4.17      6.43      8.13
    C     -6.07      6.52      10.2
    H     -7.54      6.16      8.62
    C     -3.77      6.66      9.44
    H     -3.41      6.39      7.33
    C     -4.72       6.7      10.5
    H     -6.82      6.54        11
    H     -2.71      6.81      9.68
    H     -4.41      6.88      11.5
    C     -7.81      5.53      6.26
    C     -8.85      6.48       6.3
    C     -8.13      4.17      6.42
    C     -10.2      6.07      6.52
    H     -8.62      7.54      6.16
    C     -9.44      3.77      6.65
    H     -7.33      3.41      6.38
    C     -10.5      4.72       6.7
    H       -11      6.82      6.55
    H     -9.67      2.71      6.81
    H     -11.5      4.41      6.89
    C     -6.25      7.82      5.53
    C      -6.3      8.85      6.48
    C     -6.42      8.13      4.17
    C     -6.52      10.2      6.07
    H     -6.17      8.62      7.54
    C     -6.66      9.44      3.77
    H     -6.38      7.33      3.41
    C      -6.7      10.5      4.72
    H     -6.55        11      6.82
    H     -6.81      9.67      2.71
    H     -6.87      11.5      4.41
    C     -7.56     -6.72    -0.935
    C     -8.42     -7.82     -0.75
    C     -7.71     -5.93     -2.09
    C     -9.42     -8.11     -1.68
    H     -8.31     -8.45     0.138
    C     -8.71     -6.22     -3.02
    H     -7.04     -5.08     -2.27
    C     -9.57      -7.3     -2.81
    H     -10.1     -8.97     -1.52
    H     -8.82     -5.59     -3.91
    H     -10.4     -7.52     -3.55
    C      -7.3     -5.95      1.84
    C     -6.68     -5.82       3.1
    C     -8.68     -5.73      1.73
    C     -7.45     -5.54      4.23
    H      -5.6     -5.95       3.2
    C     -9.44     -5.42      2.86
    H     -9.17     -5.79     0.746
    C     -8.82     -5.34      4.11
    H     -6.96     -5.45      5.21
    H     -10.5     -5.24      2.76
    H     -9.42      -5.1         5
    C      -5.7     -8.08     0.666
    C      -5.5     -8.61      1.95
    C     -5.36     -8.86    -0.457
    C     -4.97     -9.89       2.1
    H     -5.76     -8.02      2.84
    C     -4.84     -10.1    -0.296
    H      -5.5     -8.45     -1.47
    C     -4.64     -10.7     0.985
    H      -4.8     -10.3      3.11
    H     -4.57     -10.7     -1.18
    H     -4.21     -11.7      1.11
    C     -8.04    -0.593      5.73
    C     -8.64     -1.86      5.59
    C     -8.78     0.548      5.35
    C     -9.94     -1.97      5.09
    H     -8.09     -2.76      5.87
    C     -10.1     0.428      4.86
    H     -8.31      1.54      5.44
    C     -10.7    -0.833      4.72
    H     -10.4     -2.96      4.98
    H     -10.6      1.33      4.55
    H     -11.7     -0.93      4.31
    C     -5.95     -1.85      7.31
    C     -5.74     -1.77       8.7
    C     -5.85      -3.1      6.68
    C      -5.5     -2.92      9.44
    H     -5.77    -0.795       9.2
    C     -5.62     -4.25      7.42
    H     -5.96     -3.18      5.59
    C     -5.45     -4.17      8.81
    H     -5.33     -2.85      10.5
    H     -5.56     -5.22      6.92
    H     -5.27     -5.08      9.39
    C     -6.57     0.935       7.6
    C     -7.67     0.804      8.47
    C     -5.72      2.04      7.74
    C      -7.9      1.76      9.45
    H     -8.36   -0.0461      8.36
    C     -5.94      2.97      8.76
    H     -4.88      2.19      7.06
    C     -7.03      2.84      9.61
    H     -8.77      1.65      10.1
    H     -5.25      3.82      8.87
    H     -7.21      3.58      10.4
    C     -1.86     -7.36      5.93
    C     -3.12     -6.74       5.8
    C     -1.77     -8.75      5.77
    C     -4.26     -7.51      5.57
    H     -3.21     -5.65      5.88
    C     -2.91     -9.51      5.53
    H    -0.789     -9.25      5.83
    C     -4.16     -8.89      5.45
    H     -5.24     -7.01      5.49
    H     -2.83     -10.6      5.42
    H     -5.06     -9.49      5.28
    C     0.921      -7.6      6.67
    C     0.739     -8.44      7.78
    C      2.06     -7.76      5.87
    C      1.68     -9.42      8.09
    H    -0.142     -8.31      8.43
    C      2.99     -8.76      6.17
    H      2.24      -7.1      5.01
    C       2.8     -9.59      7.27
    H      1.53     -10.1      8.97
    H      3.88     -8.89      5.54
    H      3.54     -10.4      7.51
    C    -0.665     -5.73      8.04
    C     -1.95      -5.5      8.56
    C     0.458      -5.4      8.82
    C      -2.1     -4.97      9.84
    H     -2.84     -5.74      7.96
    C     0.298     -4.87      10.1
    H      1.47     -5.56      8.42
    C    -0.982     -4.65      10.6
    H     -3.11      -4.8      10.2
    H      1.18     -4.61      10.7
    H     -1.11     -4.22      11.6
    C      5.25     -6.68      7.56
    C      4.29      -5.9      8.24
    C      5.65     -7.91      8.09
    C      3.79     -6.33      9.46
    H      3.95     -4.94      7.82
    C      5.12     -8.35       9.3
    H      6.38     -8.53      7.55
    C       4.2     -7.56      9.98
    H      3.07     -5.71        10
    H      5.44     -9.31      9.72
    H      3.79      -7.9      10.9
    C      6.68     -7.61      5.21
    C      7.91     -8.15       5.6
    C      5.88     -8.28      4.26
    C      8.33     -9.37      5.07
    H      8.54     -7.62      6.33
    C      6.31      -9.5      3.75
    H      4.92     -7.87      3.92
    C      7.53       -10      4.14
    H      9.29      -9.8      5.38
    H      5.68       -10      3.03
    H      7.87       -11      3.72
    C      7.61     -5.26      6.62
    C       8.3     -4.33      5.83
    C      8.15     -5.68      7.85
    C      9.52     -3.81      6.28
    H      7.87     -3.98      4.88
    C      9.35     -5.14       8.3
    H      7.62     -6.41      8.47
    C        10     -4.19      7.52
    H      10.1     -3.09      5.66
    H      9.77     -5.45      9.27
    H        11     -3.75      7.89
    C      5.74     -8.07    -0.722
    C      5.51     -8.59     -2.01
    C      5.41     -8.86       0.4
    C      4.98     -9.87     -2.16
    H      5.76        -8     -2.89
    C      4.89     -10.1     0.239
    H      5.59     -8.46      1.41
    C      4.65     -10.6     -1.04
    H       4.8     -10.3     -3.17
    H      4.63     -10.7      1.12
    H      4.21     -11.6     -1.17
    C      7.37     -6.01      -1.9
    C      6.76     -5.85     -3.16
    C      8.76     -5.86      -1.8
    C      7.53     -5.62      -4.3
    H      5.67      -5.9     -3.25
    C      9.53     -5.59     -2.94
    H      9.26     -5.92    -0.825
    C      8.92     -5.52     -4.19
    H      7.04     -5.52     -5.27
    H      10.6     -5.45     -2.85
    H      9.52     -5.33     -5.09
    C       7.6     -6.72     0.885
    C      8.44     -7.84     0.711
    C      7.77     -5.92      2.03
    C      9.42     -8.14      1.65
    H      8.31     -8.48    -0.171
    C      8.77     -6.22      2.96
    H      7.11     -5.05       2.2
    C      9.59     -7.33      2.77
    H      10.1     -9.02       1.5
    H       8.9     -5.58      3.84
    H      10.4     -7.56       3.5
    C      6.72    -0.928      7.56
    C      7.82    -0.746      8.42
    C      5.93     -2.08      7.71
    C      8.11     -1.68      9.41
    H      8.46     0.141      8.32
    C      6.22     -3.01       8.7
    H      5.08     -2.26      7.04
    C       7.3     -2.81      9.56
    H      8.97     -1.53      10.1
    H      5.59      -3.9      8.81
    H      7.53     -3.55      10.3
    C      8.08     0.663       5.7
    C      8.61      1.95      5.49
    C      8.86    -0.458      5.36
    C      9.89       2.1      4.97
    H      8.02      2.84      5.74
    C      10.1    -0.296      4.84
    H      8.46     -1.47      5.51
    C      10.7     0.985      4.64
    H      10.3      3.11       4.8
    H      10.7     -1.18      4.58
    H      11.7      1.11      4.21
    C      5.96      1.83       7.3
    C      5.83      3.09      6.69
    C      5.73      1.73      8.68
    C      5.53      4.22      7.45
    H      5.94      3.19       5.6
    C      5.42      2.86      9.44
    H      5.79     0.748      9.18
    C      5.34      4.11      8.82
    H      5.45       5.2      6.95
    H      5.23      2.76      10.5
    H      5.11         5      9.42
       676
untitled
   Au     -4.66     -4.72     -4.71
   Au    0.0242     -5.78   -0.0232
   Au    0.0265     -2.06   -0.0234
   Au      2.06     -2.06     -2.06
   Au   0.00511     -4.02     -2.11
   Au     -2.07     -2.12     -2.12
   Au   -0.0249     -6.93     -2.52
   Au   -0.0532     -4.67     -4.79
   Au      2.71     -4.65     -2.79
   Au     -3.12     -4.69     -2.53
    S      2.43     -7.12     -2.66
    S     -2.48     -7.24     -2.38
    P     -5.99     -6.01     -6.03
    P     0.428     -6.34     -6.34
    P      6.35      -0.4     -6.33
    P      6.07      5.98     -6.05
    P      -6.3     0.377     -6.32
    P     -6.28     -6.35     0.356
    P      6.34     -6.33    -0.416
    P      6.06     -6.06      6.01
    P     -0.34      6.27     -6.34
    P      6.34     0.347      6.27
    P     0.349      6.29      6.29
    P     -6.04      6.04      6.05
    P    -0.357     -6.32      6.31
    P     -6.28     -0.34      6.29
    P     -6.29      6.29    -0.341
    P      6.32      6.29     0.368
   Au     -4.73      4.73      4.73
   Au     -5.73   -0.0316   -0.0179
   Au     -2.01   -0.0285   -0.0231
   Au     -2.01     -2.05      2.01
   Au     -3.96  -0.00395      2.03
   Au     -2.11      2.11      2.11
   Au     -6.98    -0.146      2.38
   Au     -4.75    0.0578      4.61
   Au     -4.59     -2.78      2.67
   Au     -4.69      2.53      3.15
    S     -7.07     -2.57      2.38
    S      -7.2      2.26      2.45
   Au      4.72      4.68     -4.71
   Au    0.0177      5.73   -0.0322
   Au    0.0237      2.01   -0.0284
   Au     -2.01      2.01     -2.05
   Au    0.0466      3.97     -2.11
   Au      2.12      2.07     -2.12
   Au    0.0697      6.87     -2.53
   Au     0.115      4.62     -4.81
   Au     -2.68      4.59     -2.78
   Au      3.16      4.64     -2.52
    S     -2.36      7.08     -2.55
    S      2.44      7.23     -2.36
   Au      4.72     -4.72      4.68
   Au      5.79   -0.0243   -0.0248
   Au      2.06   -0.0237   -0.0262
   Au      2.05      2.01      2.01
   Au      4.01     -0.02      2.02
   Au      2.12     -2.12      2.07
   Au      7.06    0.0832      2.36
   Au      4.81    -0.116      4.62
   Au      4.64      2.75      2.66
   Au       4.7     -2.53      3.11
    S      7.09      2.43      2.31
    S      7.29     -2.28      2.36
   Au    0.0047      3.97      2.05
   Au   -0.0476       6.9      2.45
   Au   -0.0564      4.61      4.75
   Au       2.7      4.61      2.73
   Au     -3.15      4.69      2.53
    S      2.44      7.12      2.56
    S      -2.5       7.2      2.24
   Au      4.01   -0.0304     -2.08
   Au      7.08    -0.134      -2.4
   Au       4.8    0.0539     -4.67
   Au      4.65     -2.79     -2.71
   Au       4.7      2.48     -3.15
    S      7.07     -2.43      -2.3
    S      7.26      2.22     -2.46
   Au    0.0432     -4.02      2.06
   Au    0.0744     -6.93      2.47
   Au     0.102     -4.66      4.75
   Au     -2.66     -4.64      2.76
   Au      3.16      -4.7      2.47
    S     -2.39     -7.17      2.57
    S      2.43     -7.32      2.27
   Au     -3.96   -0.0224     -2.07
   Au     -7.04    0.0695     -2.39
   Au     -4.75    -0.103     -4.66
   Au     -4.61      2.73      -2.7
   Au     -4.64     -2.53     -3.16
    S     -7.11      2.48     -2.38
    S     -7.22     -2.32     -2.46
   Au    0.0237   -0.0251     -5.78
   Au    0.0238   -0.0262     -2.06
   Au     -2.06   -0.0436     -4.02
   Au     -2.47   -0.0729     -6.93
   Au     -2.76      2.66     -4.64
   Au     -2.48     -3.17      -4.7
    S      -2.6      2.42     -7.15
    S     -2.31     -2.49     -7.27
   Au    0.0316   -0.0186      5.73
   Au     0.029   -0.0234      2.01
   Au   0.00367      2.03      3.96
   Au     0.153      2.38      6.98
   Au      2.78      2.67      4.59
   Au     -2.53      3.15      4.69
    S      2.57      2.38      7.09
    S     -2.31      2.41       7.2
   Au      2.11  -0.00569     -4.02
   Au      2.52    0.0287     -6.93
   Au      2.79     -2.71     -4.64
   Au      2.52      3.12     -4.69
    S      2.61     -2.44     -7.19
    S      2.33      2.36     -7.32
   Au    0.0216     -2.07      3.96
   Au   -0.0764     -2.39      7.04
   Au     -2.74      -2.7      4.61
   Au      2.52     -3.16      4.65
    S     -2.42     -2.35      7.11
    S      2.31     -2.45      7.23
   Au     -2.05  -0.00471      3.97
   Au     -2.45    0.0485       6.9
   Au    0.0194      2.02     -4.01
   Au   -0.0693      2.36     -7.06
   Au      2.11   -0.0469      3.97
   Au      2.53   -0.0707      6.87
   Au    0.0284     -2.08     -4.01
   Au     0.116      -2.4     -7.08
   Au     -3.97     -2.11   -0.0464
   Au     -6.87     -2.53   -0.0682
   Au     -4.62      -4.8    -0.117
   Au     -2.02     -4.01   -0.0203
   Au     -2.36     -7.06    0.0696
   Au     -2.03      3.96  -0.00393
   Au     -2.38      6.98    -0.146
   Au     -4.61      4.75    0.0576
   Au      2.07      3.96   -0.0223
   Au      2.39      7.04    0.0646
   Au      4.67      4.75    -0.107
   Au      2.08     -4.01   -0.0297
   Au       2.4     -7.08    -0.114
   Au      4.68      -4.8    0.0549
   Au     -3.97      2.05  -0.00457
   Au      -6.9      2.45    0.0489
   Au      4.02      2.06   -0.0431
   Au      6.93      2.47   -0.0668
   Au      4.03     -2.11  -0.00601
   Au      6.93     -2.52    0.0222
    C     -7.57     -5.29     -6.67
    C     -8.25     -4.33      -5.9
    C     -8.12     -5.66     -7.91
    C     -9.46     -3.79     -6.35
    H     -7.81     -3.96     -4.97
    C     -9.32      -5.1     -8.36
    H     -7.58     -6.37     -8.55
    C       -10     -4.19     -7.57
    H     -9.98     -3.05     -5.74
    H     -9.71     -5.39     -9.35
    H       -11     -3.76     -7.92
    C     -5.23     -6.67     -7.61
    C      -5.6     -7.91     -8.16
    C     -4.27      -5.9     -8.29
    C     -5.06     -8.34     -9.37
    H     -6.31     -8.55     -7.63
    C     -3.75     -6.32     -9.51
    H     -3.91     -4.95     -7.86
    C     -4.14     -7.54     -10.1
    H     -5.35     -9.31     -9.78
    H     -3.01     -5.69       -10
    H     -3.72     -7.87       -11
    C     -6.62     -7.61      -5.3
    C     -5.86     -8.28     -4.34
    C     -7.86     -8.16     -5.67
    C     -6.29      -9.5      -3.8
    H     -4.91     -7.87     -3.97
    C      -8.3     -9.36     -5.12
    H      -8.5     -7.63     -6.39
    C     -7.51       -10      -4.2
    H     -5.67       -10     -3.06
    H     -9.28     -9.76     -5.41
    H     -7.85       -11     -3.77
    C     -6.68    -0.917      -7.6
    C     -7.79    -0.748     -8.44
    C     -5.88     -2.06     -7.76
    C     -8.09     -1.68     -9.43
    H     -8.44     0.131     -8.32
    C     -6.17     -2.99     -8.76
    H     -5.02     -2.23     -7.11
    C     -7.27      -2.8      -9.6
    H     -8.96     -1.53     -10.1
    H     -5.53     -3.87     -8.89
    H      -7.5     -3.54     -10.4
    C     -8.03     0.669     -5.73
    C     -8.57      1.95     -5.51
    C     -8.82    -0.453      -5.4
    C     -9.84       2.1     -4.96
    H     -7.97      2.84     -5.75
    C     -10.1    -0.294     -4.87
    H      -8.4     -1.46     -5.53
    C     -10.6     0.984     -4.66
    H     -10.2      3.11     -4.77
    H     -10.7     -1.18      -4.6
    H     -11.6      1.11     -4.22
    C     -5.94      1.86     -7.36
    C      -5.8      3.12     -6.74
    C     -5.77      1.77     -8.75
    C     -5.57      4.26     -7.51
    H     -5.87      3.21     -5.65
    C     -5.53      2.91     -9.51
    H     -5.82     0.786     -9.24
    C     -5.46      4.16      -8.9
    H     -5.47      5.23     -7.01
    H     -5.39      2.82     -10.6
    H     -5.28      5.06      -9.5
    C       1.9     -7.37     -6.02
    C      3.15     -6.76     -5.84
    C       1.8     -8.77     -5.84
    C      4.29     -7.53     -5.61
    H      3.25     -5.67      -5.9
    C      2.94     -9.53     -5.58
    H     0.824     -9.26     -5.89
    C       4.2     -8.92     -5.54
    H      5.26     -7.03     -5.48
    H      2.85     -10.6     -5.43
    H       5.1     -9.52     -5.37
    C    -0.884      -7.6     -6.73
    C    -0.717     -8.44     -7.84
    C     -2.02     -7.77     -5.93
    C     -1.65     -9.43     -8.14
    H     0.163     -8.32     -8.49
    C     -2.95     -8.77     -6.22
    H     -2.18     -7.11     -5.06
    C     -2.78      -9.6     -7.33
    H      -1.5     -10.1     -9.01
    H     -3.83     -8.89     -5.57
    H     -3.51     -10.4     -7.55
    C     0.718     -5.74     -8.08
    C         2     -5.52     -8.61
    C      -0.4     -5.41     -8.87
    C      2.16     -4.96     -9.88
    H      2.89     -5.77     -8.01
    C    -0.235     -4.87     -10.1
    H     -1.41     -5.53     -8.45
    C      1.04     -4.66     -10.7
    H      3.17     -4.76     -10.3
    H     -1.12      -4.6     -10.7
    H      1.17     -4.22     -11.7
    C      6.72     0.879     -7.61
    C      7.84     0.703     -8.44
    C      5.92      2.02     -7.76
    C      8.14      1.65     -9.42
    H      8.49    -0.172     -8.31
    C      6.22      2.95     -8.76
    H      5.06      2.19      -7.1
    C      7.32      2.77     -9.58
    H      9.02      1.51     -10.1
    H      5.58      3.84     -8.88
    H      7.56      3.51     -10.4
    C      8.09    -0.718     -5.74
    C       8.6        -2     -5.51
    C      8.87     0.402     -5.41
    C      9.88     -2.16     -4.98
    H         8     -2.89     -5.75
    C      10.1     0.237     -4.87
    H      8.47      1.41     -5.57
    C      10.7     -1.04     -4.65
    H      10.3     -3.17     -4.79
    H      10.7      1.12     -4.61
    H      11.7     -1.17     -4.21
    C      5.97      -1.9     -7.37
    C      5.84     -3.16     -6.76
    C      5.83      -1.8     -8.77
    C      5.62      -4.3     -7.53
    H      5.91     -3.25     -5.67
    C       5.6     -2.95     -9.53
    H       5.9    -0.827     -9.26
    C       5.5      -4.2     -8.91
    H      5.54     -5.28     -7.03
    H      5.51     -2.86     -10.6
    H      5.34      -5.1     -9.52
    C      7.63      5.21     -6.65
    C      8.31      4.26     -5.87
    C      8.17      5.61     -7.89
    C      9.53      3.75     -6.32
    H      7.87      3.92     -4.92
    C      9.36      5.06     -8.35
    H      7.63      6.34      -8.5
    C        10      4.14     -7.56
    H      10.1      3.03      -5.7
    H      9.77      5.37     -9.32
    H        11      3.72     -7.91
    C      5.25      6.64      -7.6
    C      5.65      7.87     -8.13
    C       4.3      5.85     -8.27
    C      5.14      8.29     -9.35
    H      6.38      8.49      -7.6
    C       3.8      6.28      -9.5
    H      3.96      4.89     -7.86
    C       4.2       7.5       -10
    H      5.46      9.25     -9.79
    H      3.08      5.65       -10
    H       3.8      7.84       -11
    C      6.69      7.55     -5.25
    C      5.89      8.23     -4.31
    C      7.91      8.09     -5.66
    C      6.32      9.45      -3.8
    H      4.93      7.83     -3.97
    C      8.34      9.31     -5.13
    H      8.53      7.57      -6.4
    C      7.56      9.96     -4.18
    H      5.69        10     -3.09
    H       9.3      9.74     -5.45
    H      7.92      10.9     -3.75
    C     -0.66       5.7     -8.08
    C     -1.94      5.49     -8.61
    C     0.458      5.36     -8.87
    C      -2.1      4.97      -9.9
    H     -2.83      5.74     -8.02
    C     0.295      4.84     -10.2
    H      1.47      5.51     -8.46
    C    -0.985      4.63     -10.7
    H     -3.11      4.81     -10.3
    H      1.18      4.58     -10.7
    H     -1.11      4.21     -11.7
    C     0.932      7.57     -6.71
    C     0.743      8.42     -7.81
    C      2.09      7.71     -5.93
    C      1.68      9.41     -8.11
    H    -0.148      8.32     -8.44
    C      3.02      8.71     -6.22
    H      2.27      7.03     -5.08
    C      2.81      9.56     -7.31
    H      1.53      10.1     -8.97
    H      3.91      8.83     -5.59
    H      3.55      10.3     -7.53
    C     -1.83       7.3     -5.96
    C     -3.09      6.69     -5.82
    C     -1.73      8.69     -5.73
    C     -4.22      7.45     -5.54
    H     -3.19       5.6     -5.94
    C     -2.86      9.44     -5.42
    H    -0.751      9.18     -5.78
    C     -4.12      8.83     -5.34
    H      -5.2      6.96     -5.44
    H     -2.76      10.5     -5.23
    H     -5.01      9.42      -5.1
    C      -7.3      5.95     -1.85
    C     -6.67      5.86     -3.11
    C     -8.69      5.74     -1.77
    C     -7.43      5.62     -4.26
    H     -5.59      5.97     -3.19
    C     -9.43      5.49     -2.92
    H     -9.19      5.78    -0.798
    C     -8.81      5.45     -4.17
    H     -6.92      5.56     -5.23
    H     -10.5      5.33     -2.85
    H      -9.4      5.26     -5.08
    C     -7.59      6.58     0.943
    C     -8.46      7.68     0.809
    C     -7.74      5.73      2.05
    C     -9.46       7.9      1.76
    H     -8.35      8.37   -0.0367
    C     -8.76      5.94      2.98
    H     -7.05      4.88      2.19
    C     -9.61      7.03      2.84
    H     -10.1      8.77      1.65
    H     -8.86      5.26      3.83
    H     -10.4      7.22      3.58
    C     -5.73      8.04    -0.593
    C     -5.59      8.64     -1.86
    C     -5.35      8.77      0.55
    C     -5.09      9.93     -1.97
    H     -5.87      8.08     -2.76
    C     -4.85      10.1     0.429
    H     -5.42       8.3      1.54
    C     -4.73      10.6    -0.833
    H     -4.97      10.4     -2.97
    H     -4.54      10.6      1.33
    H     -4.32      11.7     -0.93
    C      7.35      5.96      1.86
    C      6.73      5.81      3.12
    C      8.74      5.79      1.76
    C       7.5      5.57      4.25
    H      5.64      5.89      3.22
    C       9.5      5.52       2.9
    H      9.23      5.85     0.779
    C      8.89      5.45      4.15
    H      7.01      5.48      5.23
    H      10.6      5.39       2.8
    H      9.49      5.27      5.05
    C      5.73      8.02     0.681
    C       5.5      8.55      1.96
    C      5.41       8.8    -0.449
    C      4.98      9.83       2.1
    H      5.75      7.96      2.86
    C      4.89      10.1    -0.299
    H      5.59      8.39     -1.45
    C      4.66      10.6     0.979
    H      4.81      10.2      3.11
    H      4.64      10.7     -1.19
    H      4.23      11.6       1.1
    C       7.6      6.67    -0.917
    C      8.44      7.79    -0.747
    C      7.76      5.88     -2.06
    C      9.43      8.08     -1.68
    H      8.32      8.44     0.131
    C      8.76      6.18     -2.99
    H      7.11      5.01     -2.23
    C       9.6      7.27      -2.8
    H      10.1      8.95     -1.53
    H      8.88      5.54     -3.88
    H      10.4       7.5     -3.53
    C    -0.945      7.58      6.59
    C    -0.819      8.46      7.69
    C     -2.05      7.73      5.74
    C     -1.76      9.47       7.9
    H    0.0256      8.35      8.39
    C     -2.98      8.75      5.95
    H     -2.19      7.06      4.89
    C     -2.83      9.62      7.03
    H     -1.64      10.1      8.76
    H     -3.82      8.86      5.26
    H     -3.56      10.4      7.19
    C      1.86       7.3      5.96
    C      3.11      6.67      5.86
    C      1.77      8.69      5.74
    C      4.26      7.42      5.61
    H       3.2      5.58      5.97
    C      2.92      9.43      5.49
    H     0.797      9.19      5.78
    C      4.17      8.81      5.45
    H      5.24      6.93      5.56
    H      2.85      10.5      5.32
    H      5.08       9.4      5.27
    C     0.591      5.73      8.04
    C      1.86      5.59      8.63
    C    -0.552      5.36      8.77
    C      1.97       5.1      9.93
    H      2.76      5.88      8.08
    C     -0.43      4.86      10.1
    H     -1.54      5.45      8.31
    C     0.833      4.72      10.6
    H      2.96      4.99      10.4
    H     -1.33      4.57      10.6
    H     0.933      4.32      11.7
    C     -5.53      6.26      7.81
    C     -6.47       6.3      8.85
    C     -4.17      6.43      8.13
    C     -6.07      6.52      10.2
    H     -7.54      6.17      8.62
    C     -3.77      6.66      9.44
    H     -3.41      6.39      7.33
    C     -4.72       6.7      10.5
    H     -6.82      6.55        11
    H     -2.71      6.81      9.68
    H     -4.41      6.88      11.5
    C     -7.81      5.53      6.26
    C     -8.85      6.47       6.3
    C     -8.13      4.17      6.42
    C     -10.2      6.07      6.51
    H     -8.62      7.54      6.17
    C     -9.45      3.77      6.65
    H     -7.33      3.41      6.39
    C     -10.5      4.72       6.7
    H       -11      6.82      6.55
    H     -9.67      2.71      6.81
    H     -11.5      4.41      6.89
    C     -6.25      7.82      5.53
    C      -6.3      8.85      6.48
    C     -6.42      8.13      4.17
    C     -6.52      10.2      6.07
    H     -6.17      8.62      7.54
    C     -6.66      9.44      3.77
    H     -6.38      7.33      3.41
    C      -6.7      10.5      4.72
    H     -6.55        11      6.82
    H     -6.81      9.67      2.71
    H     -6.87      11.5      4.41
    C     -7.56     -6.72    -0.935
    C     -8.42     -7.82    -0.751
    C     -7.71     -5.93     -2.09
    C     -9.42     -8.11     -1.68
    H     -8.31     -8.45     0.138
    C     -8.71     -6.22     -3.02
    H     -7.04     -5.08     -2.27
    C     -9.57      -7.3     -2.81
    H     -10.1     -8.97     -1.52
    H     -8.82     -5.59     -3.91
    H     -10.4     -7.52     -3.55
    C      -7.3     -5.95      1.84
    C     -6.68     -5.82       3.1
    C     -8.68     -5.73      1.73
    C     -7.45     -5.54      4.23
    H      -5.6     -5.95       3.2
    C     -9.44     -5.42      2.86
    H     -9.17     -5.79     0.744
    C     -8.82     -5.34      4.11
    H     -6.96     -5.45      5.21
    H     -10.5     -5.24      2.76
    H     -9.42      -5.1         5
    C      -5.7     -8.08     0.666
    C      -5.5     -8.61      1.95
    C     -5.36     -8.86    -0.458
    C     -4.96     -9.89       2.1
    H     -5.76     -8.02      2.84
    C     -4.84     -10.1    -0.297
    H     -5.49     -8.44     -1.47
    C     -4.64     -10.7     0.985
    H     -4.79     -10.3      3.11
    H     -4.57     -10.7     -1.18
    H     -4.21     -11.7      1.11
    C     -8.04    -0.594      5.73
    C     -8.64     -1.86      5.59
    C     -8.78     0.547      5.35
    C     -9.94     -1.97      5.09
    H     -8.09     -2.76      5.87
    C     -10.1     0.427      4.86
    H     -8.31      1.54      5.44
    C     -10.7    -0.833      4.72
    H     -10.4     -2.96      4.99
    H     -10.6      1.33      4.56
    H     -11.7     -0.93      4.31
    C     -5.95     -1.85      7.31
    C     -5.74     -1.77       8.7
    C     -5.85      -3.1      6.68
    C      -5.5     -2.92      9.44
    H     -5.77    -0.796       9.2
    C     -5.62     -4.25      7.42
    H     -5.96     -3.18      5.59
    C     -5.45     -4.17      8.81
    H     -5.33     -2.85      10.5
    H     -5.56     -5.22      6.92
    H     -5.26     -5.08      9.39
    C     -6.57     0.934       7.6
    C     -7.67     0.803      8.47
    C     -5.72      2.04      7.74
    C     -7.91      1.76      9.45
    H     -8.36   -0.0471      8.36
    C     -5.94      2.97      8.76
    H     -4.88      2.19      7.06
    C     -7.03      2.84      9.61
    H     -8.77      1.65      10.1
    H     -5.25      3.82      8.87
    H     -7.21      3.58      10.4
    C     -1.86     -7.36      5.93
    C     -3.12     -6.74       5.8
    C     -1.77     -8.75      5.76
    C     -4.26     -7.51      5.57
    H     -3.21     -5.65      5.88
    C     -2.91     -9.51      5.54
    H     -0.79     -9.25      5.83
    C     -4.16     -8.89      5.44
    H     -5.24     -7.01       5.5
    H     -2.83     -10.6      5.43
    H     -5.06      -9.5      5.27
    C     0.922      -7.6      6.67
    C     0.738     -8.44      7.78
    C      2.06     -7.76      5.87
    C      1.67     -9.42      8.09
    H     -0.14     -8.31      8.43
    C      2.99     -8.76      6.17
    H      2.24      -7.1      5.01
    C       2.8     -9.59      7.27
    H      1.53     -10.1      8.97
    H      3.88     -8.89      5.54
    H      3.54     -10.4      7.51
    C    -0.666     -5.73      8.04
    C     -1.95      -5.5      8.56
    C     0.457      -5.4      8.82
    C      -2.1     -4.98      9.84
    H     -2.84     -5.74      7.96
    C     0.298     -4.87      10.1
    H      1.47     -5.56      8.42
    C    -0.982     -4.65      10.6
    H     -3.11      -4.8      10.2
    H      1.18     -4.61      10.7
    H     -1.11     -4.22      11.6
    C      5.24     -6.68      7.56
    C      4.29     -5.89      8.24
    C      5.65     -7.91      8.09
    C      3.79     -6.33      9.46
    H      3.95     -4.93      7.82
    C      5.13     -8.35       9.3
    H      6.39     -8.52      7.55
    C      4.19     -7.56      9.97
    H      3.08     -5.71        10
    H      5.45     -9.31      9.73
    H      3.79     -7.91      10.9
    C      6.68     -7.61      5.19
    C      7.91     -8.15       5.6
    C      5.88     -8.28      4.26
    C      8.33     -9.37      5.08
    H      8.53     -7.62      6.34
    C       6.3      -9.5      3.75
    H      4.91     -7.87      3.92
    C      7.54       -10      4.14
    H      9.28      -9.8       5.4
    H      5.67     -10.1      3.04
    H      7.88       -11      3.72
    C      7.61     -5.25      6.63
    C       8.3     -4.32      5.83
    C      8.15     -5.68      7.85
    C      9.52     -3.81      6.27
    H      7.88     -3.98      4.87
    C      9.35     -5.15       8.3
    H      7.61     -6.42      8.45
    C        10     -4.19      7.53
    H      10.1     -3.11      5.65
    H      9.77     -5.47      9.26
    H      10.9     -3.75       7.9
    C      5.74     -8.07    -0.722
    C      5.51     -8.59        -2
    C      5.42     -8.86     0.398
    C      4.98     -9.88     -2.16
    H      5.75        -8     -2.89
    C      4.89     -10.1     0.237
    H       5.6     -8.47      1.41
    C      4.65     -10.6     -1.04
    H      4.81     -10.3     -3.17
    H      4.64     -10.7      1.12
    H      4.21     -11.6     -1.17
    C      7.37     -6.03      -1.9
    C      6.76     -5.86     -3.16
    C      8.76     -5.86     -1.81
    C      7.53     -5.62     -4.29
    H      5.67      -5.9     -3.25
    C      9.52     -5.58     -2.94
    H      9.26     -5.91    -0.827
    C      8.92     -5.53      -4.2
    H      7.03     -5.49     -5.27
    H      10.6     -5.42     -2.84
    H      9.52     -5.35      -5.1
    C       7.6     -6.72     0.886
    C      8.44     -7.84      0.71
    C      7.76     -5.92      2.03
    C      9.42     -8.14      1.65
    H      8.32     -8.48    -0.174
    C      8.77     -6.22      2.96
    H      7.11     -5.05      2.19
    C      9.59     -7.33      2.77
    H      10.1     -9.02       1.5
    H       8.9     -5.58      3.84
    H      10.4     -7.56       3.5
    C      6.72    -0.928      7.56
    C      7.82    -0.746      8.42
    C      5.93     -2.08      7.71
    C      8.11     -1.68      9.41
    H      8.46     0.141      8.32
    C      6.22     -3.01       8.7
    H      5.08     -2.26      7.04
    C       7.3     -2.81      9.56
    H      8.97     -1.53      10.1
    H      5.59      -3.9      8.82
    H      7.52     -3.55      10.3
    C      8.08     0.663       5.7
    C      8.61      1.95      5.49
    C      8.86    -0.459      5.36
    C      9.89       2.1      4.97
    H      8.02      2.84      5.74
    C      10.1    -0.297      4.84
    H      8.46     -1.47      5.53
    C      10.7     0.984      4.63
    H      10.3      3.11      4.81
    H      10.7     -1.18      4.59
    H      11.7      1.11      4.21
    C      5.96      1.83       7.3
    C      5.82      3.09      6.68
    C      5.73      1.73      8.68
    C      5.53      4.22      7.45
    H      5.95      3.19       5.6
    C      5.42      2.86      9.43
    H      5.79     0.748      9.18
    C      5.34      4.11      8.82
    H      5.45       5.2      6.95
    H      5.23      2.76      10.5
    H      5.12         5      9.42
       676
untitled
   Au     -4.65     -4.72     -4.71
   Au    0.0242     -5.78   -0.0232
   Au    0.0264     -2.06   -0.0234
   Au      2.06     -2.06     -2.06
   Au   0.00511     -4.02     -2.11
   Au     -2.07     -2.12     -2.12
   Au   -0.0243     -6.93     -2.52
   Au   -0.0523     -4.67     -4.79
   Au      2.71     -4.65     -2.79
   Au     -3.12     -4.69     -2.53
    S      2.42     -7.11     -2.67
    S     -2.49     -7.23     -2.39
    P     -5.98     -6.01     -6.02
    P     0.435     -6.34     -6.34
    P      6.36    -0.397     -6.32
    P      6.07      5.99     -6.05
    P      -6.3     0.379     -6.32
    P     -6.28     -6.35     0.358
    P      6.35     -6.33     -0.42
    P      6.06     -6.07      6.02
    P    -0.339      6.27     -6.34
    P      6.34     0.347      6.27
    P      0.35      6.29      6.29
    P     -6.04      6.04      6.05
    P    -0.354     -6.32      6.31
    P     -6.28    -0.339      6.29
    P     -6.29      6.29     -0.34
    P      6.32      6.29     0.369
   Au     -4.73      4.73      4.73
   Au     -5.73   -0.0316   -0.0179
   Au     -2.01   -0.0285   -0.0231
   Au     -2.01     -2.05      2.01
   Au     -3.96  -0.00396      2.03
   Au     -2.11      2.11      2.11
   Au     -6.98    -0.146      2.38
   Au     -4.75    0.0586      4.61
   Au     -4.59     -2.78      2.67
   Au     -4.69      2.53      3.15
    S     -7.07     -2.57      2.38
    S      -7.2      2.26      2.45
   Au      4.72      4.68     -4.72
   Au    0.0177      5.73   -0.0323
   Au    0.0237      2.01   -0.0285
   Au     -2.01      2.01     -2.05
   Au    0.0466      3.97     -2.11
   Au      2.12      2.07     -2.12
   Au      0.07      6.87     -2.53
   Au     0.115      4.62     -4.81
   Au     -2.68      4.59     -2.78
   Au      3.16      4.64     -2.52
    S     -2.36      7.09     -2.55
    S      2.43      7.24     -2.35
   Au      4.72     -4.73      4.68
   Au      5.79   -0.0243   -0.0249
   Au      2.06   -0.0237   -0.0262
   Au      2.05      2.01      2.01
   Au      4.01     -0.02      2.02
   Au      2.12     -2.12      2.07
   Au      7.06    0.0828      2.36
   Au      4.81    -0.116      4.61
   Au      4.64      2.75      2.66
   Au       4.7     -2.53      3.11
    S      7.09      2.43      2.31
    S       7.3     -2.26      2.34
   Au   0.00467      3.97      2.05
   Au   -0.0478       6.9      2.45
   Au   -0.0569      4.61      4.75
   Au       2.7      4.61      2.73
   Au     -3.15      4.69      2.53
    S      2.44      7.13      2.55
    S      -2.5       7.2      2.24
   Au      4.01   -0.0304     -2.08
   Au      7.08    -0.134      -2.4
   Au       4.8    0.0541     -4.67
   Au      4.65     -2.79     -2.71
   Au       4.7      2.48     -3.15
    S      7.06     -2.44      -2.3
    S      7.27      2.21     -2.45
   Au    0.0431     -4.02      2.06
   Au    0.0749     -6.93      2.47
   Au     0.102     -4.66      4.75
   Au     -2.66     -4.64      2.76
   Au      3.16      -4.7      2.47
    S     -2.39     -7.17      2.57
    S      2.42     -7.33      2.26
   Au     -3.96   -0.0224     -2.07
   Au     -7.04    0.0696     -2.39
   Au     -4.74    -0.103     -4.66
   Au     -4.61      2.73      -2.7
   Au     -4.64     -2.53     -3.16
    S     -7.12      2.48     -2.38
    S     -7.21     -2.32     -2.47
   Au    0.0237   -0.0251     -5.78
   Au    0.0238   -0.0262     -2.06
   Au     -2.06   -0.0436     -4.02
   Au     -2.47   -0.0727     -6.93
   Au     -2.76      2.66     -4.64
   Au     -2.48     -3.17      -4.7
    S      -2.6      2.41     -7.15
    S     -2.32      -2.5     -7.26
   Au    0.0316   -0.0186      5.73
   Au     0.029   -0.0234      2.01
   Au   0.00366      2.03      3.96
   Au     0.153      2.38      6.98
   Au      2.78      2.67      4.59
   Au     -2.53      3.15      4.69
    S      2.56      2.38      7.09
    S     -2.31      2.41       7.2
   Au      2.11  -0.00571     -4.02
   Au      2.52    0.0291     -6.93
   Au      2.79     -2.71     -4.64
   Au      2.52      3.12     -4.69
    S       2.6     -2.44     -7.19
    S      2.32      2.36     -7.33
   Au    0.0215     -2.07      3.96
   Au   -0.0762     -2.39      7.04
   Au     -2.74      -2.7      4.61
   Au      2.52     -3.16      4.65
    S     -2.42     -2.36      7.11
    S       2.3     -2.43      7.24
   Au     -2.05  -0.00471      3.97
   Au     -2.45    0.0487       6.9
   Au    0.0194      2.02     -4.01
   Au   -0.0691      2.36     -7.06
   Au      2.11   -0.0469      3.97
   Au      2.53   -0.0711      6.87
   Au    0.0284     -2.08     -4.01
   Au     0.117      -2.4     -7.08
   Au     -3.97     -2.11   -0.0465
   Au     -6.87     -2.53   -0.0681
   Au     -4.62      -4.8    -0.117
   Au     -2.02     -4.01   -0.0203
   Au     -2.36     -7.06    0.0698
   Au     -2.03      3.96  -0.00392
   Au     -2.38      6.98    -0.146
   Au     -4.61      4.75    0.0579
   Au      2.07      3.96   -0.0223
   Au      2.39      7.04    0.0645
   Au      4.67      4.75    -0.106
   Au      2.08     -4.01   -0.0298
   Au       2.4     -7.08    -0.113
   Au      4.68     -4.79    0.0544
   Au     -3.97      2.05  -0.00458
   Au      -6.9      2.45    0.0489
   Au      4.02      2.06   -0.0431
   Au      6.93      2.47   -0.0669
   Au      4.03     -2.11  -0.00607
   Au      6.93     -2.52    0.0223
    C     -7.57      -5.3     -6.66
    C     -8.25     -4.33     -5.91
    C     -8.12     -5.66     -7.91
    C     -9.46     -3.79     -6.35
    H      -7.8     -3.96     -4.97
    C     -9.32      -5.1     -8.36
    H     -7.58     -6.37     -8.56
    C       -10     -4.19     -7.57
    H     -9.97     -3.04     -5.74
    H      -9.7     -5.38     -9.36
    H       -11     -3.76     -7.91
    C     -5.23     -6.67     -7.61
    C      -5.6     -7.91     -8.16
    C     -4.27      -5.9     -8.29
    C     -5.05     -8.34     -9.37
    H     -6.31     -8.56     -7.63
    C     -3.75     -6.32      -9.5
    H     -3.91     -4.95     -7.86
    C     -4.14     -7.54     -10.1
    H     -5.34     -9.32     -9.78
    H     -3.01     -5.69       -10
    H     -3.72     -7.87       -11
    C     -6.62     -7.61      -5.3
    C     -5.86     -8.29     -4.34
    C     -7.86     -8.16     -5.67
    C      -6.3      -9.5      -3.8
    H     -4.91     -7.87     -3.97
    C     -8.31     -9.36     -5.11
    H     -8.51     -7.63     -6.38
    C     -7.51     -10.1      -4.2
    H     -5.67       -10     -3.06
    H     -9.29     -9.76      -5.4
    H     -7.85       -11     -3.77
    C     -6.68    -0.917      -7.6
    C     -7.79    -0.749     -8.44
    C     -5.88     -2.06     -7.76
    C     -8.09     -1.68     -9.43
    H     -8.44     0.131     -8.32
    C     -6.18     -2.99     -8.76
    H     -5.02     -2.23     -7.11
    C     -7.27     -2.81      -9.6
    H     -8.96     -1.53     -10.1
    H     -5.53     -3.87     -8.89
    H      -7.5     -3.54     -10.4
    C     -8.03     0.669     -5.73
    C     -8.57      1.95     -5.51
    C     -8.82    -0.453      -5.4
    C     -9.84       2.1     -4.96
    H     -7.97      2.84     -5.75
    C     -10.1    -0.294     -4.87
    H      -8.4     -1.46     -5.51
    C     -10.6     0.984     -4.66
    H     -10.2      3.11     -4.76
    H     -10.7     -1.18      -4.6
    H     -11.6      1.11     -4.23
    C     -5.94      1.86     -7.36
    C      -5.8      3.11     -6.74
    C     -5.77      1.76     -8.75
    C     -5.57      4.26     -7.51
    H     -5.87      3.21     -5.65
    C     -5.53      2.91     -9.51
    H     -5.82     0.785     -9.24
    C     -5.46      4.16      -8.9
    H     -5.47      5.23     -7.01
    H     -5.39      2.82     -10.6
    H     -5.28      5.06     -9.49
    C       1.9     -7.37     -6.03
    C      3.15     -6.76     -5.84
    C       1.8     -8.77     -5.85
    C      4.29     -7.53      -5.6
    H      3.25     -5.67     -5.89
    C      2.94     -9.53     -5.58
    H     0.823     -9.26     -5.89
    C       4.2     -8.92     -5.55
    H      5.26     -7.03     -5.46
    H      2.85     -10.6     -5.41
    H       5.1     -9.52     -5.38
    C    -0.885      -7.6     -6.73
    C    -0.718     -8.44     -7.84
    C     -2.02     -7.77     -5.93
    C     -1.65     -9.43     -8.14
    H     0.163     -8.32     -8.49
    C     -2.95     -8.77     -6.22
    H     -2.18     -7.12     -5.06
    C     -2.78      -9.6     -7.33
    H      -1.5     -10.1     -9.01
    H     -3.83      -8.9     -5.57
    H     -3.51     -10.4     -7.55
    C     0.717     -5.74     -8.08
    C         2     -5.52     -8.61
    C      -0.4      -5.4     -8.87
    C      2.16     -4.96     -9.88
    H      2.89     -5.77     -8.01
    C    -0.234     -4.87     -10.1
    H     -1.41     -5.52     -8.45
    C      1.05     -4.66     -10.7
    H      3.17     -4.76     -10.3
    H     -1.12     -4.59     -10.7
    H      1.17     -4.22     -11.7
    C      6.72     0.879     -7.61
    C      7.84     0.702     -8.44
    C      5.92      2.02     -7.76
    C      8.14      1.64     -9.42
    H      8.49     -0.17     -8.31
    C      6.21      2.95     -8.76
    H      5.06      2.19      -7.1
    C      7.32      2.77     -9.58
    H      9.03      1.51     -10.1
    H      5.58      3.84     -8.88
    H      7.56      3.51     -10.4
    C      8.09    -0.718     -5.74
    C       8.6        -2     -5.51
    C      8.87     0.401     -5.41
    C      9.88     -2.16     -4.98
    H         8     -2.89     -5.75
    C      10.1     0.237     -4.88
    H      8.47      1.41     -5.57
    C      10.7     -1.05     -4.65
    H      10.3     -3.17     -4.79
    H      10.7      1.12     -4.61
    H      11.6     -1.17     -4.21
    C      5.97      -1.9     -7.37
    C      5.84     -3.16     -6.76
    C      5.82      -1.8     -8.76
    C      5.62      -4.3     -7.53
    H      5.91     -3.25     -5.67
    C      5.61     -2.95     -9.53
    H       5.9    -0.828     -9.26
    C       5.5      -4.2     -8.91
    H      5.54     -5.28     -7.04
    H      5.52     -2.87     -10.6
    H      5.33      -5.1     -9.52
    C      7.63      5.21     -6.65
    C      8.31      4.26     -5.87
    C      8.16      5.61     -7.89
    C      9.53      3.74     -6.32
    H      7.88      3.92     -4.91
    C      9.36      5.06     -8.35
    H      7.62      6.35      -8.5
    C        10      4.14     -7.56
    H      10.1      3.03      -5.7
    H      9.77      5.37     -9.32
    H        11      3.72     -7.91
    C      5.24      6.64     -7.59
    C      5.65      7.87     -8.13
    C       4.3      5.85     -8.27
    C      5.14      8.29     -9.35
    H      6.39      8.48     -7.59
    C       3.8      6.27      -9.5
    H      3.96      4.88     -7.86
    C       4.2       7.5       -10
    H      5.47      9.24     -9.79
    H      3.09      5.64     -10.1
    H       3.8      7.85       -11
    C      6.69      7.55     -5.24
    C      5.89      8.23     -4.31
    C      7.91      8.09     -5.66
    C      6.32      9.45      -3.8
    H      4.92      7.83     -3.97
    C      8.34      9.31     -5.14
    H      8.53      7.56     -6.41
    C      7.56      9.96     -4.18
    H      5.69        10      -3.1
    H       9.3      9.74     -5.46
    H      7.92      10.9     -3.75
    C    -0.661       5.7     -8.08
    C     -1.94      5.49     -8.61
    C     0.457      5.36     -8.87
    C      -2.1      4.97      -9.9
    H     -2.83      5.74     -8.02
    C     0.295      4.84     -10.2
    H      1.47      5.52     -8.47
    C    -0.986      4.63     -10.7
    H     -3.11      4.81     -10.3
    H      1.18      4.58     -10.7
    H     -1.11       4.2     -11.7
    C     0.931      7.57     -6.71
    C     0.742      8.42     -7.81
    C      2.09      7.71     -5.93
    C      1.68      9.41     -8.11
    H    -0.149      8.32     -8.44
    C      3.02      8.71     -6.22
    H      2.27      7.03     -5.08
    C      2.81      9.56     -7.31
    H      1.53      10.1     -8.97
    H      3.91      8.83     -5.59
    H      3.55      10.3     -7.53
    C     -1.83       7.3     -5.96
    C     -3.09      6.69     -5.82
    C     -1.73      8.69     -5.73
    C     -4.22      7.45     -5.54
    H     -3.19       5.6     -5.93
    C     -2.86      9.44     -5.42
    H    -0.752      9.18     -5.78
    C     -4.12      8.83     -5.34
    H      -5.2      6.95     -5.44
    H     -2.76      10.5     -5.23
    H     -5.01      9.42      -5.1
    C      -7.3      5.95     -1.85
    C     -6.68      5.86     -3.11
    C     -8.69      5.74     -1.77
    C     -7.43      5.61     -4.26
    H     -5.59      5.97     -3.19
    C     -9.44      5.49     -2.93
    H     -9.19      5.78    -0.799
    C     -8.81      5.45     -4.17
    H     -6.92      5.56     -5.23
    H     -10.5      5.33     -2.85
    H      -9.4      5.26     -5.08
    C     -7.59      6.58     0.944
    C     -8.46      7.68     0.808
    C     -7.74      5.73      2.05
    C     -9.46       7.9      1.75
    H     -8.35      8.37   -0.0361
    C     -8.76      5.94      2.97
    H     -7.05      4.88      2.19
    C     -9.61      7.03      2.84
    H     -10.1      8.78      1.65
    H     -8.86      5.26      3.83
    H     -10.4      7.22      3.58
    C     -5.73      8.04    -0.594
    C      -5.6      8.63     -1.86
    C     -5.35      8.77      0.55
    C     -5.09      9.93     -1.97
    H     -5.88      8.08     -2.76
    C     -4.85      10.1     0.428
    H     -5.42       8.3      1.54
    C     -4.73      10.6    -0.834
    H     -4.97      10.4     -2.97
    H     -4.54      10.6      1.33
    H     -4.32      11.7     -0.93
    C      7.35      5.96      1.86
    C      6.73      5.81      3.12
    C      8.74      5.79      1.76
    C       7.5      5.57      4.25
    H      5.64      5.89      3.22
    C       9.5      5.52      2.89
    H      9.23      5.85     0.779
    C      8.89      5.45      4.15
    H      7.02      5.48      5.23
    H      10.6      5.39       2.8
    H      9.49      5.27      5.05
    C      5.73      8.02     0.681
    C       5.5      8.54      1.96
    C      5.41       8.8    -0.449
    C      4.98      9.83       2.1
    H      5.75      7.96      2.86
    C      4.89      10.1    -0.299
    H       5.6      8.39     -1.45
    C      4.66      10.6     0.978
    H      4.81      10.2      3.11
    H      4.64      10.7     -1.19
    H      4.23      11.6       1.1
    C       7.6      6.67    -0.917
    C      8.44      7.79    -0.747
    C      7.76      5.88     -2.06
    C      9.43      8.08     -1.68
    H      8.32      8.44     0.132
    C      8.76      6.18     -2.99
    H      7.11      5.01     -2.23
    C       9.6      7.27      -2.8
    H      10.1      8.95     -1.53
    H      8.88      5.54     -3.88
    H      10.4      7.49     -3.53
    C    -0.945      7.58      6.59
    C     -0.82      8.45      7.69
    C     -2.05      7.73      5.74
    C     -1.76      9.47       7.9
    H    0.0255      8.35      8.39
    C     -2.98      8.75      5.95
    H     -2.19      7.06      4.89
    C     -2.83      9.62      7.03
    H     -1.64      10.1      8.76
    H     -3.82      8.86      5.26
    H     -3.56      10.4      7.19
    C      1.86       7.3      5.96
    C      3.11      6.67      5.86
    C      1.77      8.69      5.74
    C      4.26      7.42      5.61
    H       3.2      5.58      5.97
    C      2.92      9.43      5.49
    H     0.797      9.19      5.78
    C      4.17      8.81      5.45
    H      5.24      6.93      5.56
    H      2.85      10.5      5.32
    H      5.08       9.4      5.27
    C     0.591      5.73      8.04
    C      1.86      5.59      8.63
    C    -0.552      5.36      8.77
    C      1.97       5.1      9.93
    H      2.76      5.88      8.08
    C    -0.431      4.86      10.1
    H     -1.55      5.45      8.31
    C     0.833      4.72      10.6
    H      2.96         5      10.4
    H     -1.33      4.57      10.6
    H     0.933      4.32      11.7
    C     -5.53      6.26      7.81
    C     -6.48       6.3      8.85
    C     -4.17      6.43      8.12
    C     -6.07      6.51      10.2
    H     -7.54      6.17      8.62
    C     -3.77      6.65      9.44
    H     -3.41       6.4      7.33
    C     -4.72       6.7      10.5
    H     -6.82      6.55        11
    H     -2.71      6.81      9.68
    H     -4.41      6.88      11.5
    C     -7.81      5.53      6.26
    C     -8.85      6.47       6.3
    C     -8.13      4.17      6.42
    C     -10.2      6.07      6.51
    H     -8.62      7.54      6.17
    C     -9.45      3.77      6.65
    H     -7.33      3.41      6.39
    C     -10.5      4.72      6.71
    H       -11      6.82      6.55
    H     -9.67      2.71      6.81
    H     -11.5      4.41       6.9
    C     -6.25      7.82      5.53
    C      -6.3      8.85      6.48
    C     -6.42      8.13      4.17
    C     -6.52      10.2      6.07
    H     -6.17      8.62      7.54
    C     -6.66      9.44      3.77
    H     -6.38      7.33      3.41
    C      -6.7      10.5      4.72
    H     -6.55        11      6.82
    H     -6.81      9.67      2.71
    H     -6.86      11.5      4.41
    C     -7.56     -6.72    -0.934
    C     -8.42     -7.82    -0.752
    C     -7.71     -5.93     -2.09
    C     -9.42     -8.11     -1.68
    H     -8.31     -8.45     0.137
    C     -8.71     -6.22     -3.02
    H     -7.04     -5.08     -2.27
    C     -9.57      -7.3     -2.82
    H     -10.1     -8.97     -1.52
    H     -8.82     -5.59     -3.91
    H     -10.4     -7.52     -3.55
    C      -7.3     -5.95      1.84
    C     -6.68     -5.82       3.1
    C     -8.68     -5.73      1.73
    C     -7.45     -5.54      4.22
    H      -5.6     -5.95       3.2
    C     -9.44     -5.42      2.86
    H     -9.17     -5.79     0.743
    C     -8.82     -5.34      4.11
    H     -6.96     -5.45      5.21
    H     -10.5     -5.24      2.76
    H     -9.42     -5.09         5
    C      -5.7     -8.08     0.665
    C      -5.5     -8.61      1.95
    C     -5.36     -8.86    -0.458
    C     -4.96     -9.89       2.1
    H     -5.76     -8.02      2.84
    C     -4.84     -10.1    -0.297
    H     -5.48     -8.44     -1.47
    C     -4.64     -10.7     0.984
    H     -4.78     -10.3      3.11
    H     -4.56     -10.7     -1.18
    H     -4.21     -11.7      1.11
    C     -8.04    -0.594      5.73
    C     -8.64     -1.86      5.59
    C     -8.78     0.546      5.35
    C     -9.94     -1.97      5.09
    H     -8.09     -2.76      5.87
    C     -10.1     0.427      4.86
    H     -8.32      1.54      5.44
    C     -10.7    -0.834      4.72
    H     -10.4     -2.96      4.99
    H     -10.6      1.33      4.56
    H     -11.7     -0.93      4.31
    C     -5.95     -1.85      7.31
    C     -5.74     -1.77       8.7
    C     -5.85      -3.1      6.68
    C      -5.5     -2.93      9.43
    H     -5.77    -0.796       9.2
    C     -5.62     -4.25      7.42
    H     -5.96     -3.18      5.59
    C     -5.45     -4.17      8.81
    H     -5.33     -2.85      10.5
    H     -5.55     -5.22      6.92
    H     -5.26     -5.08      9.39
    C     -6.57     0.934       7.6
    C     -7.67     0.802      8.46
    C     -5.72      2.04      7.74
    C     -7.91      1.76      9.45
    H     -8.36   -0.0479      8.36
    C     -5.94      2.97      8.76
    H     -4.88      2.19      7.06
    C     -7.03      2.84      9.61
    H     -8.77      1.65      10.1
    H     -5.25      3.82      8.87
    H     -7.21      3.58      10.4
    C     -1.86     -7.36      5.92
    C     -3.12     -6.74       5.8
    C     -1.77     -8.75      5.76
    C     -4.26     -7.51      5.57
    H     -3.21     -5.65      5.88
    C     -2.91     -9.51      5.54
    H    -0.791     -9.24      5.84
    C     -4.16     -8.89      5.44
    H     -5.24     -7.02       5.5
    H     -2.83     -10.6      5.43
    H     -5.06      -9.5      5.27
    C     0.922      -7.6      6.67
    C     0.737     -8.44      7.78
    C      2.06     -7.76      5.87
    C      1.67     -9.43      8.09
    H    -0.139     -8.31      8.43
    C      2.99     -8.76      6.17
    H      2.24     -7.09      5.01
    C       2.8     -9.59      7.27
    H      1.54     -10.1      8.97
    H      3.88     -8.88      5.54
    H      3.54     -10.4      7.52
    C    -0.667     -5.73      8.04
    C     -1.95      -5.5      8.56
    C     0.457      -5.4      8.82
    C      -2.1     -4.98      9.84
    H     -2.84     -5.74      7.96
    C     0.298     -4.88      10.1
    H      1.47     -5.56      8.42
    C    -0.983     -4.65      10.6
    H     -3.11      -4.8      10.2
    H      1.18     -4.61      10.7
    H     -1.11     -4.22      11.6
    C      5.23     -6.68      7.56
    C      4.28     -5.89      8.24
    C      5.65     -7.91      8.08
    C      3.79     -6.32      9.46
    H      3.95     -4.92      7.83
    C      5.13     -8.35       9.3
    H       6.4     -8.51      7.54
    C      4.19     -7.56      9.97
    H      3.09      -5.7        10
    H      5.46      -9.3      9.73
    H       3.8     -7.91      10.9
    C      6.69     -7.61      5.18
    C      7.91     -8.14       5.6
    C      5.87     -8.28      4.25
    C      8.33     -9.37      5.08
    H      8.52     -7.61      6.34
    C      6.29     -9.51      3.75
    H       4.9     -7.87      3.92
    C      7.54       -10      4.13
    H      9.28     -9.81      5.41
    H      5.66     -10.1      3.05
    H      7.88       -11      3.71
    C      7.61     -5.23      6.63
    C       8.3     -4.31      5.82
    C      8.14     -5.68      7.85
    C      9.53     -3.82      6.26
    H      7.88     -3.98      4.86
    C      9.35     -5.15      8.29
    H       7.6     -6.43      8.45
    C        10     -4.18      7.53
    H      10.1     -3.12      5.64
    H      9.78     -5.48      9.25
    H      10.9     -3.75       7.9
    C      5.74     -8.07    -0.721
    C       5.5     -8.59        -2
    C      5.42     -8.86     0.397
    C      4.99     -9.88     -2.16
    H      5.75        -8     -2.89
    C      4.89     -10.1     0.235
    H      5.61     -8.47      1.41
    C      4.64     -10.6     -1.04
    H      4.82     -10.3     -3.17
    H      4.64     -10.7      1.12
    H       4.2     -11.6     -1.17
    C      7.37     -6.04      -1.9
    C      6.76     -5.86     -3.16
    C      8.76     -5.87     -1.81
    C      7.53     -5.61     -4.29
    H      5.67     -5.89     -3.25
    C      9.52     -5.57     -2.94
    H      9.26     -5.91    -0.828
    C      8.92     -5.54      -4.2
    H      7.03     -5.47     -5.26
    H      10.6     -5.39     -2.84
    H      9.52     -5.36      -5.1
    C       7.6     -6.72     0.887
    C      8.44     -7.84      0.71
    C      7.76     -5.92      2.03
    C      9.42     -8.14      1.65
    H      8.32     -8.48    -0.176
    C      8.77     -6.22      2.95
    H      7.12     -5.05      2.19
    C      9.59     -7.33      2.77
    H      10.1     -9.01      1.49
    H      8.91     -5.58      3.83
    H      10.4     -7.56       3.5
    C      6.72    -0.928      7.56
    C      7.82    -0.747      8.42
    C      5.93     -2.08       7.7
    C      8.11     -1.68      9.41
    H      8.46     0.141      8.32
    C      6.22     -3.01       8.7
    H      5.08     -2.26      7.04
    C       7.3     -2.81      9.56
    H      8.96     -1.53      10.1
    H      5.59      -3.9      8.82
    H      7.52     -3.55      10.4
    C      8.08     0.662       5.7
    C      8.61      1.95      5.48
    C      8.86    -0.459      5.37
    C      9.89       2.1      4.97
    H      8.02      2.84      5.74
    C      10.1    -0.297      4.84
    H      8.47     -1.47      5.54
    C      10.7     0.984      4.63
    H      10.3      3.11      4.82
    H      10.7     -1.18      4.59
    H      11.7      1.11      4.21
    C      5.96      1.83       7.3
    C      5.82      3.09      6.68
    C      5.73      1.73      8.68
    C      5.53      4.22      7.44
    H      5.95      3.19       5.6
    C      5.42      2.86      9.43
    H      5.79     0.748      9.18
    C      5.34      4.11      8.82
    H      5.45       5.2      6.95
    H      5.24      2.76      10.5
    H      5.12         5      9.42
       676
untitled
   Au     -4.65     -4.72     -4.71
   Au    0.0242     -5.78   -0.0232
   Au    0.0264     -2.06   -0.0234
   Au      2.06     -2.06     -2.06
   Au   0.00511     -4.02     -2.11
   Au     -2.07     -2.12     -2.12
   Au    -0.024     -6.93     -2.52
   Au   -0.0516     -4.68     -4.79
   Au      2.71     -4.65     -2.79
   Au     -3.12     -4.69     -2.53
    S      2.41      -7.1     -2.68
    S     -2.49     -7.23     -2.39
    P     -5.98     -6.01     -6.02
    P     0.439     -6.35     -6.34
    P      6.36    -0.395     -6.32
    P      6.08      5.99     -6.06
    P      -6.3     0.381     -6.32
    P     -6.28     -6.35     0.359
    P      6.35     -6.32    -0.422
    P      6.07     -6.07      6.02
    P    -0.338      6.27     -6.34
    P      6.34     0.347      6.27
    P      0.35      6.29      6.29
    P     -6.04      6.04      6.05
    P    -0.353     -6.32      6.31
    P     -6.28    -0.339      6.29
    P     -6.29      6.29    -0.339
    P      6.32      6.29     0.369
   Au     -4.73      4.73      4.73
   Au     -5.73   -0.0316   -0.0179
   Au     -2.01   -0.0286   -0.0231
   Au     -2.01     -2.05      2.01
   Au     -3.96  -0.00396      2.03
   Au     -2.11      2.11      2.11
   Au     -6.98    -0.146      2.38
   Au     -4.75     0.059      4.61
   Au     -4.59     -2.78      2.67
   Au     -4.69      2.53      3.15
    S     -7.07     -2.57      2.38
    S      -7.2      2.26      2.45
   Au      4.72      4.68     -4.72
   Au    0.0177      5.73   -0.0323
   Au    0.0237      2.01   -0.0285
   Au     -2.01      2.01     -2.05
   Au    0.0466      3.97     -2.11
   Au      2.12      2.07     -2.12
   Au    0.0702      6.87     -2.53
   Au     0.116      4.62     -4.81
   Au     -2.68      4.59     -2.78
   Au      3.16      4.64     -2.52
    S     -2.37      7.09     -2.54
    S      2.43      7.24     -2.34
   Au      4.72     -4.73      4.68
   Au      5.79   -0.0244   -0.0249
   Au      2.06   -0.0237   -0.0262
   Au      2.05      2.01      2.01
   Au      4.01     -0.02      2.02
   Au      2.12     -2.12      2.07
   Au      7.06    0.0825      2.36
   Au      4.81    -0.117      4.61
   Au      4.64      2.75      2.66
   Au       4.7     -2.53      3.11
    S      7.08      2.43      2.31
    S      7.31     -2.25      2.33
   Au   0.00466      3.97      2.05
   Au   -0.0479       6.9      2.45
   Au   -0.0572      4.61      4.75
   Au       2.7      4.61      2.73
   Au     -3.15      4.69      2.53
    S      2.44      7.13      2.55
    S      -2.5       7.2      2.24
   Au      4.01   -0.0304     -2.08
   Au      7.08    -0.133      -2.4
   Au       4.8    0.0542     -4.67
   Au      4.65     -2.79     -2.71
   Au       4.7      2.48     -3.15
    S      7.06     -2.44     -2.29
    S      7.28      2.21     -2.45
   Au    0.0431     -4.02      2.06
   Au    0.0751     -6.93      2.47
   Au     0.102     -4.66      4.75
   Au     -2.66     -4.64      2.76
   Au      3.16      -4.7      2.47
    S     -2.39     -7.18      2.56
    S      2.41     -7.34      2.25
   Au     -3.96   -0.0224     -2.07
   Au     -7.04    0.0697     -2.39
   Au     -4.74    -0.103     -4.66
   Au     -4.61      2.73      -2.7
   Au     -4.64     -2.53     -3.16
    S     -7.12      2.48     -2.38
    S     -7.21     -2.33     -2.47
   Au    0.0237   -0.0251     -5.78
   Au    0.0238   -0.0263     -2.06
   Au     -2.06   -0.0436     -4.02
   Au     -2.47   -0.0725     -6.93
   Au     -2.76      2.66     -4.64
   Au     -2.48     -3.17      -4.7
    S      -2.6      2.41     -7.15
    S     -2.32      -2.5     -7.26
   Au    0.0315   -0.0187      5.73
   Au     0.029   -0.0235      2.01
   Au   0.00365      2.03      3.96
   Au     0.153      2.38      6.98
   Au      2.78      2.67      4.59
   Au     -2.53      3.15      4.69
    S      2.56      2.38      7.09
    S     -2.31      2.41       7.2
   Au      2.11  -0.00572     -4.02
   Au      2.52    0.0293     -6.93
   Au      2.79     -2.71     -4.64
   Au      2.52      3.12     -4.69
    S       2.6     -2.44      -7.2
    S      2.32      2.35     -7.33
   Au    0.0215     -2.07      3.96
   Au    -0.076     -2.39      7.04
   Au     -2.74      -2.7      4.61
   Au      2.52     -3.16      4.65
    S     -2.41     -2.36      7.12
    S      2.29     -2.42      7.25
   Au     -2.05  -0.00471      3.97
   Au     -2.45    0.0488       6.9
   Au    0.0194      2.02     -4.01
   Au   -0.0689      2.36     -7.06
   Au      2.11   -0.0469      3.97
   Au      2.53   -0.0714      6.87
   Au    0.0284     -2.08     -4.01
   Au     0.117      -2.4     -7.08
   Au     -3.97     -2.11   -0.0465
   Au     -6.87     -2.53    -0.068
   Au     -4.62      -4.8    -0.117
   Au     -2.02     -4.01   -0.0203
   Au     -2.36     -7.06    0.0699
   Au     -2.03      3.96  -0.00392
   Au     -2.38      6.98    -0.146
   Au     -4.61      4.75    0.0581
   Au      2.07      3.96   -0.0223
   Au      2.39      7.04    0.0644
   Au      4.67      4.75    -0.106
   Au      2.08     -4.01   -0.0298
   Au       2.4     -7.08    -0.113
   Au      4.68     -4.79    0.0541
   Au     -3.97      2.05  -0.00458
   Au      -6.9      2.45    0.0489
   Au      4.02      2.06   -0.0431
   Au      6.93      2.47    -0.067
   Au      4.03     -2.11  -0.00612
   Au      6.93     -2.52    0.0223
    C     -7.57      -5.3     -6.66
    C     -8.25     -4.33     -5.91
    C     -8.12     -5.66     -7.91
    C     -9.46      -3.8     -6.36
    H      -7.8     -3.96     -4.98
    C     -9.32      -5.1     -8.37
    H     -7.58     -6.36     -8.56
    C       -10     -4.19     -7.57
    H     -9.96     -3.04     -5.74
    H      -9.7     -5.37     -9.36
    H       -11     -3.75     -7.91
    C     -5.24     -6.67     -7.61
    C      -5.6     -7.91     -8.16
    C     -4.28      -5.9     -8.29
    C     -5.05     -8.34     -9.37
    H      -6.3     -8.56     -7.63
    C     -3.75     -6.33      -9.5
    H     -3.91     -4.95     -7.86
    C     -4.15     -7.54     -10.1
    H     -5.34     -9.32     -9.78
    H     -3.01      -5.7       -10
    H     -3.72     -7.87       -11
    C     -6.62     -7.61     -5.31
    C     -5.86     -8.29     -4.34
    C     -7.86     -8.16     -5.67
    C      -6.3      -9.5      -3.8
    H     -4.91     -7.87     -3.97
    C     -8.31     -9.36     -5.11
    H     -8.51     -7.63     -6.38
    C     -7.51     -10.1      -4.2
    H     -5.67       -10     -3.06
    H     -9.29     -9.76     -5.39
    H     -7.85       -11     -3.77
    C     -6.68    -0.917      -7.6
    C     -7.79    -0.749     -8.44
    C     -5.88     -2.06     -7.76
    C     -8.09     -1.68     -9.43
    H     -8.44     0.131     -8.32
    C     -6.18     -2.99     -8.76
    H     -5.02     -2.23     -7.11
    C     -7.27     -2.81      -9.6
    H     -8.96     -1.53     -10.1
    H     -5.53     -3.87     -8.89
    H      -7.5     -3.54     -10.4
    C     -8.03     0.669     -5.73
    C     -8.57      1.95     -5.51
    C     -8.82    -0.454      -5.4
    C     -9.84       2.1     -4.96
    H     -7.97      2.84     -5.75
    C     -10.1    -0.295     -4.87
    H     -8.39     -1.46     -5.51
    C     -10.6     0.984     -4.66
    H     -10.2      3.11     -4.75
    H     -10.7     -1.18     -4.59
    H     -11.6      1.11     -4.23
    C     -5.94      1.86     -7.36
    C      -5.8      3.11     -6.74
    C     -5.77      1.76     -8.75
    C     -5.57      4.26     -7.51
    H     -5.87      3.21     -5.65
    C     -5.53      2.91     -9.51
    H     -5.82     0.785     -9.24
    C     -5.46      4.16      -8.9
    H     -5.46      5.23     -7.01
    H     -5.38      2.82     -10.6
    H     -5.28      5.06     -9.49
    C       1.9     -7.38     -6.04
    C      3.15     -6.76     -5.84
    C       1.8     -8.77     -5.85
    C      4.29     -7.53      -5.6
    H      3.25     -5.67     -5.89
    C      2.94     -9.53     -5.57
    H     0.823     -9.26     -5.88
    C       4.2     -8.92     -5.55
    H      5.26     -7.03     -5.45
    H      2.85     -10.6      -5.4
    H      5.11     -9.52     -5.38
    C    -0.887      -7.6     -6.73
    C    -0.719     -8.44     -7.84
    C     -2.03     -7.77     -5.93
    C     -1.65     -9.43     -8.14
    H     0.164     -8.32     -8.49
    C     -2.95     -8.77     -6.22
    H     -2.18     -7.12     -5.06
    C     -2.78      -9.6     -7.33
    H     -1.49     -10.1     -9.01
    H     -3.83      -8.9     -5.57
    H     -3.51     -10.4     -7.55
    C     0.717     -5.74     -8.08
    C         2     -5.52     -8.61
    C      -0.4      -5.4     -8.87
    C      2.16     -4.96     -9.88
    H      2.89     -5.77     -8.02
    C    -0.234     -4.87     -10.1
    H     -1.41     -5.52     -8.45
    C      1.05     -4.66     -10.7
    H      3.17     -4.75     -10.2
    H     -1.12     -4.59     -10.7
    H      1.17     -4.22     -11.7
    C      6.72     0.879     -7.61
    C      7.84     0.702     -8.45
    C      5.92      2.02     -7.76
    C      8.14      1.64     -9.42
    H      8.49     -0.17     -8.31
    C      6.21      2.95     -8.76
    H      5.06      2.19      -7.1
    C      7.32      2.76     -9.58
    H      9.03      1.51     -10.1
    H      5.59      3.84     -8.88
    H      7.57      3.52     -10.3
    C      8.09    -0.719     -5.74
    C       8.6        -2     -5.51
    C      8.87     0.401     -5.41
    C      9.88     -2.16     -4.98
    H         8     -2.89     -5.74
    C      10.1     0.237     -4.88
    H      8.47      1.41     -5.57
    C      10.6     -1.05     -4.65
    H      10.3     -3.17     -4.79
    H      10.7      1.12     -4.61
    H      11.6     -1.17     -4.21
    C      5.97      -1.9     -7.37
    C      5.84     -3.16     -6.76
    C      5.82     -1.81     -8.76
    C      5.62      -4.3     -7.53
    H      5.91     -3.25     -5.67
    C      5.61     -2.95     -9.53
    H       5.9    -0.828     -9.26
    C       5.5      -4.2     -8.92
    H      5.55     -5.28     -7.04
    H      5.52     -2.87     -10.6
    H      5.33      -5.1     -9.52
    C      7.64      5.21     -6.65
    C      8.31      4.26     -5.86
    C      8.16      5.61     -7.89
    C      9.53      3.74     -6.32
    H      7.88      3.92     -4.91
    C      9.36      5.06     -8.35
    H      7.62      6.35      -8.5
    C        10      4.14     -7.56
    H      10.1      3.03      -5.7
    H      9.77      5.38     -9.31
    H        11      3.72     -7.91
    C      5.24      6.64     -7.59
    C      5.65      7.87     -8.13
    C      4.29      5.84     -8.27
    C      5.14      8.29     -9.35
    H      6.39      8.48     -7.59
    C       3.8      6.27      -9.5
    H      3.96      4.88     -7.86
    C       4.2       7.5       -10
    H      5.48      9.24     -9.79
    H       3.1      5.64     -10.1
    H      3.79      7.85       -11
    C       6.7      7.55     -5.24
    C      5.88      8.23     -4.31
    C      7.91      8.09     -5.67
    C      6.31      9.46      -3.8
    H      4.92      7.83     -3.97
    C      8.34       9.3     -5.14
    H      8.52      7.56     -6.41
    C      7.56      9.95     -4.18
    H      5.69        10      -3.1
    H      9.29      9.74     -5.47
    H      7.92      10.9     -3.74
    C    -0.661       5.7     -8.08
    C     -1.94      5.48     -8.61
    C     0.457      5.36     -8.87
    C      -2.1      4.97      -9.9
    H     -2.83      5.74     -8.02
    C     0.294      4.84     -10.2
    H      1.47      5.52     -8.47
    C    -0.986      4.63     -10.7
    H     -3.11      4.81     -10.3
    H      1.18      4.58     -10.7
    H     -1.11       4.2     -11.7
    C      0.93      7.57     -6.71
    C     0.742      8.42     -7.81
    C      2.09      7.71     -5.93
    C      1.68       9.4     -8.11
    H     -0.15      8.32     -8.44
    C      3.02      8.71     -6.22
    H      2.27      7.03     -5.08
    C      2.81      9.56     -7.31
    H      1.53      10.1     -8.97
    H      3.91      8.83     -5.59
    H      3.54      10.3     -7.53
    C     -1.83       7.3     -5.96
    C     -3.09      6.69     -5.82
    C     -1.73      8.68     -5.73
    C     -4.22      7.45     -5.54
    H     -3.19       5.6     -5.93
    C     -2.86      9.44     -5.42
    H    -0.752      9.18     -5.78
    C     -4.12      8.83     -5.34
    H      -5.2      6.95     -5.44
    H     -2.76      10.5     -5.23
    H     -5.01      9.42      -5.1
    C      -7.3      5.95     -1.85
    C     -6.68      5.86     -3.11
    C     -8.69      5.74     -1.77
    C     -7.43      5.61     -4.26
    H     -5.59      5.97     -3.19
    C     -9.44      5.49     -2.93
    H     -9.19      5.78    -0.799
    C     -8.81      5.44     -4.17
    H     -6.92      5.56     -5.23
    H     -10.5      5.33     -2.85
    H      -9.4      5.26     -5.08
    C     -7.59      6.58     0.944
    C     -8.46      7.68     0.807
    C     -7.74      5.73      2.05
    C     -9.46       7.9      1.75
    H     -8.35      8.37   -0.0356
    C     -8.76      5.94      2.97
    H     -7.05      4.88      2.19
    C     -9.61      7.03      2.83
    H     -10.1      8.78      1.65
    H     -8.86      5.26      3.83
    H     -10.4      7.22      3.58
    C     -5.73      8.04    -0.594
    C      -5.6      8.63     -1.86
    C     -5.35      8.77     0.549
    C     -5.09      9.93     -1.97
    H     -5.88      8.08     -2.76
    C     -4.85      10.1     0.428
    H     -5.42       8.3      1.54
    C     -4.73      10.6    -0.834
    H     -4.97      10.4     -2.97
    H     -4.54      10.6      1.33
    H     -4.32      11.7    -0.929
    C      7.35      5.96      1.86
    C      6.73      5.81      3.12
    C      8.74      5.79      1.76
    C       7.5      5.57      4.25
    H      5.64      5.89      3.22
    C       9.5      5.52      2.89
    H      9.23      5.86     0.779
    C      8.89      5.45      4.15
    H      7.02      5.48      5.23
    H      10.6      5.38       2.8
    H      9.49      5.28      5.05
    C      5.73      8.02      0.68
    C       5.5      8.54      1.96
    C      5.41       8.8     -0.45
    C      4.98      9.83       2.1
    H      5.75      7.96      2.86
    C      4.89      10.1    -0.299
    H       5.6      8.39     -1.45
    C      4.65      10.6     0.978
    H      4.82      10.2      3.11
    H      4.65      10.7     -1.19
    H      4.23      11.6       1.1
    C       7.6      6.67    -0.917
    C      8.44      7.79    -0.748
    C      7.76      5.88     -2.06
    C      9.43      8.08     -1.68
    H      8.32      8.44     0.132
    C      8.76      6.18     -2.99
    H      7.11      5.01     -2.23
    C       9.6      7.27      -2.8
    H      10.1      8.95     -1.53
    H      8.88      5.54     -3.88
    H      10.4      7.49     -3.53
    C    -0.946      7.58      6.59
    C     -0.82      8.45      7.69
    C     -2.05      7.73      5.74
    C     -1.76      9.46       7.9
    H    0.0255      8.35      8.38
    C     -2.98      8.75      5.95
    H     -2.19      7.06      4.89
    C     -2.83      9.62      7.03
    H     -1.64      10.1      8.76
    H     -3.82      8.86      5.26
    H     -3.56      10.4      7.19
    C      1.86       7.3      5.96
    C      3.11      6.67      5.86
    C      1.77      8.69      5.74
    C      4.26      7.42      5.61
    H       3.2      5.58      5.97
    C      2.92      9.43      5.48
    H     0.796      9.19      5.78
    C      4.17      8.81      5.45
    H      5.24      6.93      5.56
    H      2.85      10.5      5.32
    H      5.08       9.4      5.27
    C      0.59      5.73      8.04
    C      1.86      5.59      8.63
    C    -0.553      5.36      8.77
    C      1.97       5.1      9.93
    H      2.76      5.88      8.08
    C    -0.431      4.86      10.1
    H     -1.55      5.46      8.31
    C     0.833      4.72      10.6
    H      2.96         5      10.4
    H     -1.33      4.57      10.6
    H     0.933      4.32      11.7
    C     -5.53      6.27      7.81
    C     -6.48       6.3      8.85
    C     -4.17      6.43      8.12
    C     -6.07      6.51      10.2
    H     -7.54      6.17      8.62
    C     -3.77      6.65      9.44
    H     -3.41       6.4      7.33
    C     -4.72       6.7      10.5
    H     -6.82      6.55        11
    H     -2.71      6.81      9.68
    H     -4.41      6.89      11.5
    C     -7.81      5.53      6.26
    C     -8.85      6.47       6.3
    C     -8.13      4.17      6.42
    C     -10.2      6.07      6.51
    H     -8.62      7.54      6.17
    C     -9.45      3.77      6.65
    H     -7.33      3.41      6.39
    C     -10.5      4.72      6.71
    H       -11      6.82      6.55
    H     -9.67      2.71      6.81
    H     -11.5      4.41       6.9
    C     -6.25      7.82      5.53
    C      -6.3      8.85      6.48
    C     -6.42      8.13      4.17
    C     -6.52      10.2      6.07
    H     -6.16      8.62      7.54
    C     -6.66      9.44      3.77
    H     -6.38      7.33      3.41
    C      -6.7      10.5      4.72
    H     -6.55        11      6.82
    H     -6.81      9.67      2.71
    H     -6.86      11.5      4.41
    C     -7.56     -6.72    -0.934
    C     -8.42     -7.82    -0.752
    C     -7.71     -5.93     -2.09
    C     -9.42     -8.11     -1.68
    H     -8.31     -8.45     0.137
    C     -8.71     -6.23     -3.02
    H     -7.04     -5.08     -2.27
    C     -9.57      -7.3     -2.82
    H     -10.1     -8.97     -1.52
    H     -8.82     -5.59     -3.91
    H     -10.4     -7.52     -3.55
    C      -7.3     -5.95      1.84
    C     -6.68     -5.82       3.1
    C     -8.68     -5.73      1.72
    C     -7.45     -5.54      4.22
    H      -5.6     -5.95       3.2
    C     -9.44     -5.42      2.86
    H     -9.17     -5.79     0.742
    C     -8.82     -5.34      4.11
    H     -6.96     -5.45      5.21
    H     -10.5     -5.24      2.76
    H     -9.42     -5.09         5
    C      -5.7     -8.08     0.665
    C     -5.51     -8.61      1.95
    C     -5.36     -8.86    -0.459
    C     -4.96     -9.89       2.1
    H     -5.76     -8.02      2.84
    C     -4.84     -10.1    -0.297
    H     -5.47     -8.43     -1.46
    C     -4.65     -10.7     0.984
    H     -4.77     -10.3      3.11
    H     -4.56     -10.7     -1.18
    H     -4.21     -11.7      1.11
    C     -8.04    -0.594      5.73
    C     -8.64     -1.86      5.59
    C     -8.78     0.546      5.35
    C     -9.94     -1.97      5.09
    H     -8.09     -2.76      5.87
    C     -10.1     0.426      4.86
    H     -8.32      1.54      5.45
    C     -10.7    -0.834      4.71
    H     -10.4     -2.96      4.99
    H     -10.6      1.33      4.56
    H     -11.7     -0.93      4.31
    C     -5.95     -1.85      7.31
    C     -5.74     -1.77      8.69
    C     -5.85      -3.1      6.68
    C      -5.5     -2.93      9.43
    H     -5.76    -0.797       9.2
    C     -5.62     -4.25      7.42
    H     -5.96     -3.18      5.59
    C     -5.45     -4.17      8.81
    H     -5.33     -2.85      10.5
    H     -5.55     -5.22      6.92
    H     -5.26     -5.08      9.39
    C     -6.57     0.933       7.6
    C     -7.67     0.802      8.46
    C     -5.72      2.04      7.74
    C     -7.91      1.76      9.45
    H     -8.36   -0.0485      8.36
    C     -5.94      2.97      8.76
    H     -4.88      2.19      7.06
    C     -7.03      2.84      9.61
    H     -8.77      1.65      10.1
    H     -5.25      3.82      8.87
    H     -7.21      3.58      10.4
    C     -1.86     -7.36      5.92
    C     -3.12     -6.74       5.8
    C     -1.77     -8.75      5.76
    C     -4.26     -7.51      5.57
    H     -3.21     -5.65      5.88
    C     -2.91     -9.51      5.54
    H    -0.791     -9.24      5.84
    C     -4.16      -8.9      5.44
    H     -5.24     -7.02      5.51
    H     -2.83     -10.6      5.44
    H     -5.06      -9.5      5.27
    C     0.922      -7.6      6.67
    C     0.736     -8.44      7.78
    C      2.06     -7.76      5.87
    C      1.67     -9.43      8.09
    H    -0.139     -8.31      8.43
    C      2.99     -8.76      6.17
    H      2.24     -7.09      5.02
    C       2.8     -9.59      7.27
    H      1.54     -10.1      8.97
    H      3.88     -8.88      5.54
    H      3.54     -10.4      7.52
    C    -0.667     -5.73      8.04
    C     -1.95      -5.5      8.56
    C     0.456      -5.4      8.82
    C      -2.1     -4.98      9.84
    H     -2.84     -5.74      7.96
    C     0.298     -4.88      10.1
    H      1.47     -5.56      8.42
    C    -0.983     -4.66      10.6
    H     -3.11      -4.8      10.2
    H      1.18     -4.61      10.7
    H     -1.11     -4.22      11.6
    C      5.23     -6.68      7.57
    C      4.28     -5.88      8.24
    C      5.65     -7.91      8.08
    C      3.79     -6.32      9.46
    H      3.95     -4.92      7.83
    C      5.13     -8.35      9.29
    H       6.4      -8.5      7.54
    C      4.19     -7.56      9.96
    H      3.09      -5.7        10
    H      5.47      -9.3      9.73
    H       3.8     -7.91      10.9
    C      6.69     -7.61      5.17
    C      7.91     -8.14       5.6
    C      5.87     -8.28      4.25
    C      8.32     -9.36      5.09
    H      8.51     -7.61      6.35
    C      6.29     -9.51      3.75
    H       4.9     -7.87      3.92
    C      7.54       -10      4.13
    H      9.27     -9.81      5.42
    H      5.66     -10.1      3.05
    H      7.89       -11      3.71
    C      7.61     -5.22      6.64
    C       8.3     -4.31      5.82
    C      8.14     -5.68      7.85
    C      9.53     -3.82      6.26
    H      7.88     -3.98      4.85
    C      9.35     -5.16      8.29
    H       7.6     -6.43      8.44
    C      9.99     -4.18      7.53
    H      10.1     -3.12      5.64
    H      9.78     -5.49      9.24
    H      10.9     -3.74      7.91
    C      5.74     -8.07    -0.721
    C       5.5     -8.59        -2
    C      5.42     -8.86     0.396
    C      4.99     -9.88     -2.16
    H      5.75        -8     -2.89
    C      4.89     -10.1     0.234
    H      5.61     -8.48      1.41
    C      4.64     -10.6     -1.04
    H      4.83     -10.3     -3.17
    H      4.65     -10.7      1.12
    H       4.2     -11.6     -1.17
    C      7.37     -6.05      -1.9
    C      6.76     -5.86     -3.15
    C      8.76     -5.87     -1.81
    C      7.53     -5.61     -4.29
    H      5.67     -5.89     -3.25
    C      9.52     -5.57     -2.94
    H      9.26      -5.9    -0.828
    C      8.92     -5.55      -4.2
    H      7.03     -5.46     -5.26
    H      10.6     -5.38     -2.84
    H      9.53     -5.37      -5.1
    C       7.6     -6.72     0.887
    C      8.44     -7.84      0.71
    C      7.76     -5.92      2.03
    C      9.42     -8.14      1.65
    H      8.32     -8.47    -0.177
    C      8.77     -6.22      2.95
    H      7.12     -5.05      2.19
    C      9.59     -7.33      2.77
    H      10.1     -9.01      1.49
    H      8.91     -5.58      3.83
    H      10.4     -7.56       3.5
    C      6.72    -0.928      7.56
    C      7.82    -0.747      8.42
    C      5.93     -2.08       7.7
    C      8.11     -1.68      9.41
    H      8.46     0.141      8.32
    C      6.22     -3.01       8.7
    H      5.08     -2.26      7.04
    C       7.3     -2.81      9.56
    H      8.96     -1.53      10.1
    H      5.59      -3.9      8.82
    H      7.52     -3.54      10.4
    C      8.08     0.662       5.7
    C       8.6      1.95      5.48
    C      8.86     -0.46      5.37
    C      9.89       2.1      4.97
    H      8.02      2.84      5.74
    C      10.1    -0.298      4.84
    H      8.47     -1.47      5.54
    C      10.7     0.984      4.63
    H      10.3      3.11      4.82
    H      10.7     -1.18      4.59
    H      11.7      1.11      4.21
    C      5.96      1.83       7.3
    C      5.82      3.09      6.68
    C      5.73      1.73      8.68
    C      5.53      4.22      7.44
    H      5.95      3.19       5.6
    C      5.41      2.86      9.43
    H      5.79     0.748      9.18
    C      5.34      4.11      8.82
    H      5.45       5.2      6.95
    H      5.24      2.76      10.5
    H      5.12         5      9.42
       676
untitled
   Au     -4.65     -4.72     -4.71
   Au    0.0242     -5.78   -0.0232
   Au    0.0264     -2.06   -0.0234
   Au      2.06     -2.06     -2.06
   Au   0.00511     -4.02     -2.11
   Au     -2.07     -2.12     -2.12
   Au   -0.0238     -6.93     -2.52
   Au   -0.0514     -4.68     -4.79
   Au      2.71     -4.65     -2.79
   Au     -3.12     -4.69     -2.53
    S      2.41      -7.1     -2.68
    S     -2.49     -7.22     -2.39
    P     -5.98     -6.01     -6.02
    P      0.44     -6.35     -6.34
    P      6.36    -0.395     -6.32
    P      6.08      5.99     -6.06
    P      -6.3     0.382     -6.32
    P     -6.28     -6.35     0.359
    P      6.35     -6.32    -0.422
    P      6.07     -6.07      6.02
    P    -0.337      6.27     -6.34
    P      6.34     0.347      6.27
    P      0.35      6.29      6.29
    P     -6.04      6.04      6.05
    P    -0.352     -6.32      6.31
    P     -6.28    -0.338      6.29
    P     -6.29      6.29    -0.339
    P      6.32      6.29     0.369
   Au     -4.73      4.73      4.73
   Au     -5.73   -0.0316   -0.0179
   Au     -2.01   -0.0286   -0.0231
   Au     -2.01     -2.05      2.01
   Au     -3.96  -0.00396      2.03
   Au     -2.11      2.11      2.11
   Au     -6.98    -0.146      2.38
   Au     -4.75    0.0592      4.61
   Au     -4.59     -2.78      2.67
   Au     -4.69      2.53      3.15
    S     -7.07     -2.57      2.38
    S      -7.2      2.26      2.45
   Au      4.72      4.68     -4.72
   Au    0.0177      5.73   -0.0324
   Au    0.0237      2.01   -0.0285
   Au     -2.01      2.01     -2.05
   Au    0.0466      3.97     -2.11
   Au      2.12      2.07     -2.12
   Au    0.0703      6.87     -2.53
   Au     0.116      4.62     -4.81
   Au     -2.68      4.59     -2.78
   Au      3.16      4.64     -2.52
    S     -2.37      7.09     -2.54
    S      2.43      7.25     -2.34
   Au      4.72     -4.73      4.68
   Au      5.79   -0.0244   -0.0249
   Au      2.06   -0.0237   -0.0262
   Au      2.05      2.01      2.01
   Au      4.01   -0.0199      2.02
   Au      2.12     -2.12      2.07
   Au      7.06    0.0824      2.36
   Au      4.81    -0.117      4.61
   Au      4.64      2.75      2.66
   Au       4.7     -2.53      3.11
    S      7.08      2.43      2.31
    S      7.31     -2.25      2.33
   Au   0.00466      3.97      2.05
   Au   -0.0479       6.9      2.45
   Au   -0.0573      4.61      4.75
   Au       2.7      4.61      2.73
   Au     -3.15      4.69      2.53
    S      2.44      7.13      2.55
    S      -2.5       7.2      2.24
   Au      4.01   -0.0305     -2.08
   Au      7.08    -0.133      -2.4
   Au       4.8    0.0542     -4.67
   Au      4.65     -2.79     -2.71
   Au       4.7      2.48     -3.15
    S      7.05     -2.45     -2.29
    S      7.28       2.2     -2.44
   Au    0.0431     -4.02      2.06
   Au    0.0752     -6.93      2.47
   Au     0.102     -4.66      4.75
   Au     -2.66     -4.64      2.76
   Au      3.16      -4.7      2.47
    S     -2.39     -7.18      2.56
    S       2.4     -7.34      2.25
   Au     -3.96   -0.0224     -2.07
   Au     -7.04    0.0698     -2.39
   Au     -4.74    -0.103     -4.66
   Au     -4.61      2.73      -2.7
   Au     -4.64     -2.53     -3.16
    S     -7.12      2.48     -2.38
    S     -7.21     -2.33     -2.47
   Au    0.0237   -0.0251     -5.78
   Au    0.0238   -0.0263     -2.06
   Au     -2.06   -0.0436     -4.02
   Au     -2.47   -0.0725     -6.93
   Au     -2.76      2.66     -4.64
   Au     -2.48     -3.17      -4.7
    S      -2.6      2.41     -7.14
    S     -2.32      -2.5     -7.26
   Au    0.0315   -0.0187      5.73
   Au     0.029   -0.0235      2.01
   Au   0.00365      2.03      3.96
   Au     0.153      2.38      6.98
   Au      2.78      2.67      4.59
   Au     -2.53      3.15      4.69
    S      2.56      2.38      7.09
    S     -2.31      2.41       7.2
   Au      2.11  -0.00572     -4.02
   Au      2.52    0.0293     -6.93
   Au      2.79     -2.71     -4.64
   Au      2.52      3.12     -4.69
    S       2.6     -2.44      -7.2
    S      2.32      2.35     -7.34
   Au    0.0215     -2.07      3.96
   Au    -0.076     -2.39      7.04
   Au     -2.74      -2.7      4.61
   Au      2.52     -3.16      4.65
    S     -2.41     -2.36      7.12
    S      2.28     -2.42      7.25
   Au     -2.05  -0.00471      3.97
   Au     -2.45    0.0488       6.9
   Au    0.0194      2.02     -4.01
   Au   -0.0689      2.36     -7.06
   Au      2.11   -0.0469      3.97
   Au      2.53   -0.0715      6.87
   Au    0.0284     -2.08     -4.01
   Au     0.117      -2.4     -7.08
   Au     -3.97     -2.11   -0.0465
   Au     -6.87     -2.53    -0.068
   Au     -4.62      -4.8    -0.117
   Au     -2.02     -4.01   -0.0203
   Au     -2.36     -7.06    0.0699
   Au     -2.03      3.96  -0.00392
   Au     -2.38      6.98    -0.146
   Au     -4.61      4.75    0.0581
   Au      2.07      3.96   -0.0222
   Au      2.39      7.04    0.0644
   Au      4.67      4.75    -0.106
   Au      2.08     -4.01   -0.0299
   Au       2.4     -7.08    -0.113
   Au      4.68     -4.79     0.054
   Au     -3.97      2.05  -0.00458
   Au      -6.9      2.45    0.0489
   Au      4.02      2.06   -0.0431
   Au      6.93      2.47    -0.067
   Au      4.03     -2.11  -0.00613
   Au      6.93     -2.52    0.0223
    C     -7.57      -5.3     -6.66
    C     -8.25     -4.34     -5.91
    C     -8.12     -5.66     -7.91
    C     -9.46      -3.8     -6.36
    H      -7.8     -3.96     -4.98
    C     -9.32      -5.1     -8.37
    H     -7.58     -6.36     -8.56
    C       -10     -4.19     -7.57
    H     -9.96     -3.04     -5.74
    H      -9.7     -5.37     -9.36
    H       -11     -3.75     -7.91
    C     -5.24     -6.67     -7.61
    C      -5.6     -7.91     -8.16
    C     -4.28      -5.9     -8.29
    C     -5.05     -8.34     -9.37
    H      -6.3     -8.56     -7.63
    C     -3.75     -6.33      -9.5
    H     -3.91     -4.96     -7.86
    C     -4.15     -7.54     -10.1
    H     -5.34     -9.32     -9.78
    H     -3.01      -5.7       -10
    H     -3.72     -7.87       -11
    C     -6.62     -7.61     -5.31
    C     -5.86     -8.29     -4.34
    C     -7.86     -8.16     -5.67
    C      -6.3      -9.5      -3.8
    H     -4.91     -7.87     -3.97
    C     -8.31     -9.36     -5.11
    H     -8.51     -7.63     -6.38
    C     -7.51     -10.1      -4.2
    H     -5.68       -10     -3.06
    H     -9.29     -9.76     -5.39
    H     -7.85       -11     -3.77
    C     -6.68    -0.918      -7.6
    C     -7.79     -0.75     -8.44
    C     -5.88     -2.06     -7.76
    C     -8.09     -1.68     -9.43
    H     -8.44     0.131     -8.32
    C     -6.18     -2.99     -8.76
    H     -5.02     -2.23     -7.11
    C     -7.27     -2.81      -9.6
    H     -8.96     -1.53     -10.1
    H     -5.53     -3.87     -8.89
    H      -7.5     -3.54     -10.4
    C     -8.03     0.668     -5.73
    C     -8.57      1.95     -5.52
    C     -8.82    -0.454      -5.4
    C     -9.84       2.1     -4.96
    H     -7.97      2.84     -5.75
    C     -10.1    -0.295     -4.87
    H     -8.39     -1.46     -5.51
    C     -10.6     0.984     -4.66
    H     -10.2      3.11     -4.75
    H     -10.7     -1.18     -4.59
    H     -11.6      1.11     -4.23
    C     -5.95      1.86     -7.36
    C      -5.8      3.11     -6.74
    C     -5.77      1.76     -8.75
    C     -5.57      4.26     -7.51
    H     -5.87      3.21     -5.65
    C     -5.53      2.91     -9.51
    H     -5.82     0.784     -9.24
    C     -5.46      4.16      -8.9
    H     -5.46      5.23     -7.01
    H     -5.38      2.82     -10.6
    H     -5.28      5.06     -9.49
    C       1.9     -7.38     -6.04
    C      3.15     -6.76     -5.84
    C       1.8     -8.77     -5.85
    C      4.29     -7.53      -5.6
    H      3.25     -5.67     -5.89
    C      2.94     -9.53     -5.57
    H     0.822     -9.26     -5.88
    C       4.2     -8.92     -5.55
    H      5.26     -7.03     -5.45
    H      2.85     -10.6      -5.4
    H      5.11     -9.52     -5.39
    C    -0.887      -7.6     -6.73
    C    -0.719     -8.44     -7.84
    C     -2.03     -7.77     -5.93
    C     -1.65     -9.43     -8.14
    H     0.164     -8.32     -8.49
    C     -2.95     -8.77     -6.22
    H     -2.18     -7.12     -5.06
    C     -2.78      -9.6     -7.33
    H     -1.49     -10.1        -9
    H     -3.83      -8.9     -5.57
    H     -3.51     -10.4     -7.55
    C     0.716     -5.74     -8.08
    C         2     -5.53     -8.61
    C      -0.4      -5.4     -8.87
    C      2.16     -4.96     -9.88
    H      2.89     -5.77     -8.02
    C    -0.234     -4.87     -10.1
    H     -1.41     -5.51     -8.45
    C      1.05     -4.66     -10.7
    H      3.17     -4.75     -10.2
    H     -1.12     -4.59     -10.7
    H      1.17     -4.22     -11.7
    C      6.72     0.879     -7.61
    C      7.84     0.702     -8.45
    C      5.92      2.02     -7.76
    C      8.14      1.64     -9.42
    H      8.49    -0.169     -8.31
    C      6.21      2.95     -8.76
    H      5.06      2.19      -7.1
    C      7.32      2.76     -9.58
    H      9.03      1.52     -10.1
    H      5.59      3.84     -8.88
    H      7.57      3.52     -10.3
    C      8.09    -0.719     -5.74
    C       8.6        -2     -5.51
    C      8.87     0.401     -5.41
    C      9.88     -2.16     -4.98
    H         8     -2.89     -5.74
    C      10.1     0.237     -4.88
    H      8.47      1.41     -5.57
    C      10.6     -1.05     -4.65
    H      10.3     -3.17     -4.79
    H      10.7      1.12     -4.61
    H      11.6     -1.17     -4.21
    C      5.97      -1.9     -7.37
    C      5.84     -3.16     -6.76
    C      5.82     -1.81     -8.76
    C      5.62      -4.3     -7.53
    H      5.91     -3.25     -5.67
    C      5.61     -2.95     -9.53
    H       5.9    -0.829     -9.26
    C      5.49      -4.2     -8.92
    H      5.55     -5.28     -7.04
    H      5.52     -2.87     -10.6
    H      5.33      -5.1     -9.52
    C      7.64      5.21     -6.65
    C      8.31      4.26     -5.86
    C      8.16      5.61     -7.89
    C      9.53      3.74     -6.31
    H      7.88      3.92     -4.91
    C      9.36      5.06     -8.35
    H      7.62      6.35     -8.49
    C        10      4.14     -7.56
    H      10.1      3.03      -5.7
    H      9.77      5.38     -9.31
    H        11      3.72     -7.91
    C      5.23      6.64     -7.59
    C      5.65      7.87     -8.13
    C      4.29      5.84     -8.27
    C      5.14      8.29     -9.35
    H      6.39      8.48     -7.59
    C       3.8      6.27      -9.5
    H      3.96      4.88     -7.86
    C       4.2       7.5       -10
    H      5.48      9.24     -9.79
    H       3.1      5.64     -10.1
    H      3.79      7.85       -11
    C       6.7      7.55     -5.23
    C      5.88      8.23     -4.31
    C      7.91      8.09     -5.67
    C      6.31      9.46      -3.8
    H      4.91      7.83     -3.97
    C      8.34       9.3     -5.14
    H      8.52      7.56     -6.41
    C      7.56      9.95     -4.18
    H      5.68        10      -3.1
    H      9.29      9.74     -5.47
    H      7.93      10.9     -3.74
    C    -0.661       5.7     -8.08
    C     -1.94      5.48     -8.61
    C     0.456      5.36     -8.87
    C      -2.1      4.97      -9.9
    H     -2.83      5.74     -8.02
    C     0.294      4.84     -10.2
    H      1.47      5.52     -8.47
    C    -0.986      4.63     -10.7
    H     -3.11      4.82     -10.3
    H      1.18      4.58     -10.7
    H     -1.11       4.2     -11.7
    C      0.93      7.57     -6.71
    C     0.742      8.42     -7.81
    C      2.09      7.71     -5.93
    C      1.68       9.4     -8.11
    H     -0.15      8.32     -8.44
    C      3.02      8.71     -6.22
    H      2.27      7.03     -5.08
    C      2.81      9.56     -7.31
    H      1.53      10.1     -8.97
    H      3.91      8.83     -5.59
    H      3.54      10.3     -7.53
    C     -1.83       7.3     -5.96
    C     -3.09      6.69     -5.82
    C     -1.73      8.68     -5.73
    C     -4.22      7.45     -5.54
    H     -3.19       5.6     -5.93
    C     -2.86      9.44     -5.42
    H    -0.752      9.18     -5.78
    C     -4.12      8.83     -5.34
    H      -5.2      6.95     -5.44
    H     -2.76      10.5     -5.23
    H     -5.01      9.42      -5.1
    C      -7.3      5.95     -1.85
    C     -6.68      5.86     -3.11
    C     -8.69      5.74     -1.77
    C     -7.43      5.61     -4.26
    H     -5.59      5.97     -3.19
    C     -9.44      5.49     -2.93
    H     -9.19      5.78    -0.799
    C     -8.81      5.44     -4.17
    H     -6.92      5.56     -5.23
    H     -10.5      5.33     -2.85
    H      -9.4      5.26     -5.08
    C     -7.59      6.58     0.944
    C     -8.46      7.68     0.807
    C     -7.74      5.73      2.05
    C     -9.46       7.9      1.75
    H     -8.35      8.37   -0.0355
    C     -8.76      5.94      2.97
    H     -7.05      4.88      2.19
    C     -9.61      7.03      2.83
    H     -10.1      8.78      1.65
    H     -8.86      5.26      3.83
    H     -10.4      7.22      3.58
    C     -5.73      8.04    -0.594
    C      -5.6      8.63     -1.86
    C     -5.35      8.77     0.549
    C     -5.09      9.93     -1.97
    H     -5.88      8.08     -2.76
    C     -4.85      10.1     0.428
    H     -5.42       8.3      1.54
    C     -4.73      10.6    -0.834
    H     -4.97      10.4     -2.97
    H     -4.54      10.6      1.33
    H     -4.32      11.7    -0.929
    C      7.35      5.96      1.86
    C      6.73      5.81      3.12
    C      8.74      5.79      1.76
    C       7.5      5.57      4.25
    H      5.64      5.89      3.22
    C       9.5      5.52      2.89
    H      9.23      5.86     0.779
    C      8.89      5.45      4.15
    H      7.02      5.48      5.23
    H      10.6      5.38       2.8
    H      9.49      5.28      5.05
    C      5.73      8.02      0.68
    C       5.5      8.54      1.96
    C      5.41       8.8     -0.45
    C      4.98      9.83       2.1
    H      5.75      7.96      2.86
    C      4.89      10.1      -0.3
    H       5.6      8.39     -1.46
    C      4.65      10.6     0.978
    H      4.82      10.2      3.11
    H      4.65      10.7     -1.19
    H      4.23      11.6       1.1
    C       7.6      6.67    -0.917
    C      8.44      7.79    -0.748
    C      7.76      5.88     -2.06
    C      9.43      8.08     -1.68
    H      8.32      8.44     0.132
    C      8.76      6.18     -2.99
    H      7.11      5.01     -2.23
    C       9.6      7.27      -2.8
    H      10.1      8.95     -1.53
    H      8.88      5.54     -3.88
    H      10.4      7.49     -3.53
    C    -0.946      7.58      6.59
    C    -0.821      8.45      7.69
    C     -2.05      7.73      5.74
    C     -1.76      9.46       7.9
    H    0.0255      8.35      8.38
    C     -2.98      8.75      5.95
    H     -2.19      7.06      4.89
    C     -2.83      9.62      7.03
    H     -1.64      10.1      8.76
    H     -3.82      8.86      5.26
    H     -3.56      10.4      7.19
    C      1.86       7.3      5.96
    C      3.11      6.67      5.86
    C      1.77      8.69      5.74
    C      4.26      7.42      5.61
    H       3.2      5.58      5.97
    C      2.92      9.43      5.48
    H     0.796      9.19      5.78
    C      4.17      8.81      5.45
    H      5.24      6.93      5.56
    H      2.85      10.5      5.32
    H      5.08       9.4      5.27
    C      0.59      5.73      8.04
    C      1.86      5.59      8.63
    C    -0.553      5.36      8.77
    C      1.97       5.1      9.93
    H      2.76      5.88      8.08
    C    -0.431      4.86      10.1
    H     -1.55      5.46      8.31
    C     0.833      4.72      10.6
    H      2.96         5      10.4
    H     -1.33      4.57      10.6
    H     0.934      4.32      11.7
    C     -5.53      6.27      7.81
    C     -6.48       6.3      8.85
    C     -4.17      6.43      8.12
    C     -6.07      6.51      10.2
    H     -7.54      6.17      8.62
    C     -3.77      6.65      9.44
    H     -3.41       6.4      7.33
    C     -4.72       6.7      10.5
    H     -6.82      6.55        11
    H     -2.71      6.81      9.68
    H     -4.41      6.89      11.5
    C     -7.81      5.53      6.26
    C     -8.85      6.47       6.3
    C     -8.13      4.17      6.42
    C     -10.2      6.07      6.51
    H     -8.62      7.54      6.17
    C     -9.45      3.77      6.65
    H     -7.33      3.41      6.39
    C     -10.5      4.72      6.71
    H       -11      6.82      6.55
    H     -9.67      2.71      6.81
    H     -11.5      4.41       6.9
    C     -6.25      7.82      5.53
    C      -6.3      8.85      6.48
    C     -6.42      8.13      4.17
    C     -6.52      10.2      6.07
    H     -6.16      8.62      7.54
    C     -6.66      9.44      3.77
    H     -6.38      7.33      3.41
    C      -6.7      10.5      4.72
    H     -6.55        11      6.82
    H     -6.81      9.67      2.71
    H     -6.86      11.5      4.41
    C     -7.56     -6.72    -0.934
    C     -8.42     -7.82    -0.753
    C     -7.71     -5.93     -2.09
    C     -9.42     -8.11     -1.68
    H     -8.31     -8.45     0.137
    C     -8.71     -6.23     -3.02
    H     -7.04     -5.08     -2.27
    C     -9.57      -7.3     -2.82
    H     -10.1     -8.97     -1.52
    H     -8.82     -5.59     -3.91
    H     -10.4     -7.52     -3.55
    C      -7.3     -5.95      1.84
    C     -6.68     -5.82       3.1
    C     -8.68     -5.73      1.72
    C     -7.45     -5.54      4.22
    H      -5.6     -5.95       3.2
    C     -9.44     -5.43      2.86
    H     -9.17     -5.79     0.742
    C     -8.82     -5.34       4.1
    H     -6.96     -5.45       5.2
    H     -10.5     -5.24      2.76
    H     -9.42     -5.09         5
    C      -5.7     -8.08     0.665
    C     -5.51     -8.61      1.95
    C     -5.36     -8.86    -0.459
    C     -4.96     -9.89       2.1
    H     -5.76     -8.02      2.84
    C     -4.84     -10.1    -0.297
    H     -5.47     -8.43     -1.46
    C     -4.65     -10.7     0.984
    H     -4.77     -10.3      3.11
    H     -4.56     -10.7     -1.18
    H     -4.21     -11.7      1.11
    C     -8.04    -0.594      5.73
    C     -8.64     -1.86      5.59
    C     -8.78     0.545      5.35
    C     -9.94     -1.97      5.09
    H     -8.09     -2.76      5.87
    C     -10.1     0.426      4.86
    H     -8.32      1.54      5.45
    C     -10.7    -0.834      4.71
    H     -10.4     -2.96      4.99
    H     -10.6      1.33      4.56
    H     -11.7     -0.93      4.31
    C     -5.95     -1.85      7.31
    C     -5.74     -1.77      8.69
    C     -5.85      -3.1      6.68
    C      -5.5     -2.93      9.43
    H     -5.76    -0.797       9.2
    C     -5.62     -4.25      7.42
    H     -5.96     -3.18      5.59
    C     -5.45     -4.17      8.81
    H     -5.33     -2.85      10.5
    H     -5.55     -5.22      6.92
    H     -5.26     -5.08      9.39
    C     -6.57     0.933       7.6
    C     -7.67     0.802      8.46
    C     -5.72      2.04      7.74
    C     -7.91      1.76      9.45
    H     -8.36   -0.0486      8.36
    C     -5.94      2.97      8.76
    H     -4.88      2.19      7.06
    C     -7.03      2.84      9.61
    H     -8.77      1.65      10.1
    H     -5.25      3.82      8.87
    H     -7.21      3.58      10.4
    C     -1.86     -7.36      5.92
    C     -3.12     -6.74       5.8
    C     -1.77     -8.75      5.76
    C     -4.26     -7.51      5.58
    H     -3.21     -5.65      5.88
    C     -2.91     -9.51      5.54
    H    -0.791     -9.24      5.84
    C     -4.16      -8.9      5.44
    H     -5.24     -7.02      5.51
    H     -2.83     -10.6      5.44
    H     -5.06      -9.5      5.27
    C     0.922      -7.6      6.67
    C     0.736     -8.44      7.78
    C      2.06     -7.76      5.87
    C      1.67     -9.43      8.09
    H    -0.138      -8.3      8.43
    C      2.99     -8.76      6.17
    H      2.24     -7.09      5.02
    C       2.8     -9.59      7.27
    H      1.54     -10.1      8.97
    H      3.88     -8.88      5.54
    H      3.54     -10.4      7.52
    C    -0.668     -5.73      8.04
    C     -1.95      -5.5      8.56
    C     0.456      -5.4      8.82
    C      -2.1     -4.98      9.84
    H     -2.84     -5.74      7.96
    C     0.298     -4.88      10.1
    H      1.47     -5.56      8.42
    C    -0.983     -4.66      10.6
    H     -3.11      -4.8      10.2
    H      1.18     -4.61      10.7
    H     -1.11     -4.22      11.6
    C      5.23     -6.68      7.57
    C      4.28     -5.88      8.24
    C      5.65     -7.91      8.08
    C      3.79     -6.32      9.46
    H      3.95     -4.91      7.83
    C      5.13     -8.35      9.29
    H       6.4      -8.5      7.54
    C      4.19     -7.56      9.96
    H      3.09      -5.7        10
    H      5.47      -9.3      9.73
    H       3.8     -7.91      10.9
    C      6.69     -7.61      5.17
    C      7.91     -8.14       5.6
    C      5.87     -8.28      4.25
    C      8.32     -9.36      5.09
    H      8.51     -7.61      6.35
    C      6.29     -9.51      3.75
    H       4.9     -7.87      3.92
    C      7.54       -10      4.13
    H      9.27     -9.81      5.42
    H      5.66     -10.1      3.06
    H      7.89       -11      3.71
    C      7.61     -5.22      6.64
    C       8.3     -4.31      5.82
    C      8.14     -5.68      7.85
    C      9.53     -3.82      6.26
    H      7.88     -3.98      4.85
    C      9.35     -5.16      8.29
    H       7.6     -6.43      8.44
    C      9.99     -4.18      7.53
    H      10.1     -3.13      5.64
    H      9.78      -5.5      9.24
    H      10.9     -3.74      7.91
    C      5.74     -8.07    -0.721
    C       5.5     -8.59        -2
    C      5.42     -8.86     0.396
    C      4.99     -9.88     -2.16
    H      5.75        -8     -2.89
    C      4.89     -10.1     0.233
    H      5.61     -8.48      1.41
    C      4.64     -10.6     -1.04
    H      4.83     -10.3     -3.17
    H      4.65     -10.7      1.12
    H       4.2     -11.6     -1.17
    C      7.37     -6.06      -1.9
    C      6.76     -5.86     -3.15
    C      8.76     -5.87     -1.81
    C      7.53     -5.61     -4.29
    H      5.67     -5.89     -3.25
    C      9.52     -5.57     -2.94
    H      9.26      -5.9    -0.828
    C      8.92     -5.55      -4.2
    H      7.03     -5.46     -5.26
    H      10.6     -5.37     -2.84
    H      9.53     -5.37      -5.1
    C       7.6     -6.72     0.887
    C      8.44     -7.84      0.71
    C      7.76     -5.92      2.03
    C      9.42     -8.14      1.65
    H      8.32     -8.47    -0.178
    C      8.77     -6.22      2.95
    H      7.12     -5.05      2.19
    C      9.59     -7.33      2.77
    H      10.1     -9.01      1.49
    H      8.91     -5.58      3.83
    H      10.4     -7.56       3.5
    C      6.72    -0.928      7.56
    C      7.82    -0.747      8.42
    C      5.93     -2.08       7.7
    C      8.11     -1.68      9.41
    H      8.46     0.141      8.32
    C      6.22     -3.01       8.7
    H      5.08     -2.26      7.04
    C       7.3     -2.81      9.56
    H      8.96     -1.53      10.1
    H      5.59      -3.9      8.82
    H      7.52     -3.54      10.4
    C      8.08     0.662       5.7
    C       8.6      1.95      5.48
    C      8.86     -0.46      5.37
    C      9.89       2.1      4.97
    H      8.02      2.84      5.74
    C      10.1    -0.298      4.84
    H      8.47     -1.47      5.54
    C      10.7     0.983      4.63
    H      10.3      3.11      4.82
    H      10.7     -1.18       4.6
    H      11.7      1.11      4.21
    C      5.96      1.83       7.3
    C      5.82      3.09      6.68
    C      5.73      1.73      8.68
    C      5.53      4.22      7.44
    H      5.95      3.19       5.6
    C      5.41      2.86      9.43
    H      5.79     0.748      9.18
    C      5.34      4.11      8.82
    H      5.45       5.2      6.95
    H      5.24      2.76      10.5
    H      5.12         5      9.42
       676
untitled
   Au     -4.65     -4.72     -4.71
   Au    0.0242     -5.78   -0.0232
   Au    0.0264     -2.06   -0.0234
   Au      2.06     -2.06     -2.06
   Au   0.00511     -4.02     -2.11
   Au     -2.07     -2.12     -2.12
   Au    -0.024     -6.93     -2.52
   Au   -0.0516     -4.68     -4.79
   Au      2.71     -4.65     -2.79
   Au     -3.12     -4.69     -2.53
    S      2.41      -7.1     -2.68
    S     -2.49     -7.23     -2.39
    P     -5.98     -6.01     -6.02
    P     0.439     -6.35     -6.34
    P      6.36    -0.395     -6.32
    P      6.08      5.99     -6.06
    P      -6.3     0.381     -6.32
    P     -6.28     -6.35     0.359
    P      6.35     -6.32    -0.422
    P      6.07     -6.07      6.02
    P    -0.338      6.27     -6.34
    P      6.34     0.347      6.27
    P      0.35      6.29      6.29
    P     -6.04      6.04      6.05
    P    -0.353     -6.32      6.31
    P     -6.28    -0.339      6.29
    P     -6.29      6.29    -0.339
    P      6.32      6.29     0.369
   Au     -4.73      4.73      4.73
   Au     -5.73   -0.0316   -0.0179
   Au     -2.01   -0.0286   -0.0231
   Au     -2.01     -2.05      2.01
   Au     -3.96  -0.00396      2.03
   Au     -2.11      2.11      2.11
   Au     -6.98    -0.146      2.38
   Au     -4.75     0.059      4.61
   Au     -4.59     -2.78      2.67
   Au     -4.69      2.53      3.15
    S     -7.07     -2.57      2.38
    S      -7.2      2.26      2.45
   Au      4.72      4.68     -4.72
   Au    0.0177      5.73   -0.0323
   Au    0.0237      2.01   -0.0285
   Au     -2.01      2.01     -2.05
   Au    0.0466      3.97     -2.11
   Au      2.12      2.07     -2.12
   Au    0.0702      6.87     -2.53
   Au     0.116      4.62     -4.81
   Au     -2.68      4.59     -2.78
   Au      3.16      4.64     -2.52
    S     -2.37      7.09     -2.54
    S      2.43      7.24     -2.34
   Au      4.72     -4.73      4.68
   Au      5.79   -0.0244   -0.0249
   Au      2.06   -0.0237   -0.0262
   Au      2.05      2.01      2.01
   Au      4.01     -0.02      2.02
   Au      2.12     -2.12      2.07
   Au      7.06    0.0825      2.36
   Au      4.81    -0.117      4.61
   Au      4.64      2.75      2.66
   Au       4.7     -2.53      3.11
    S      7.08      2.43      2.31
    S      7.31     -2.25      2.33
   Au   0.00466      3.97      2.05
   Au   -0.0479       6.9      2.45
   Au   -0.0572      4.61      4.75
   Au       2.7      4.61      2.73
   Au     -3.15      4.69      2.53
    S      2.44      7.13      2.55
    S      -2.5       7.2      2.24
   Au      4.01   -0.0304     -2.08
   Au      7.08    -0.133      -2.4
   Au       4.8    0.0542     -4.67
   Au      4.65     -2.79     -2.71
   Au       4.7      2.48     -3.15
    S      7.06     -2.44     -2.29
    S      7.28      2.21     -2.45
   Au    0.0431     -4.02      2.06
   Au    0.0751     -6.93      2.47
   Au     0.102     -4.66      4.75
   Au     -2.66     -4.64      2.76
   Au      3.16      -4.7      2.47
    S     -2.39     -7.18      2.56
    S      2.41     -7.34      2.25
   Au     -3.96   -0.0224     -2.07
   Au     -7.04    0.0697     -2.39
   Au     -4.74    -0.103     -4.66
   Au     -4.61      2.73      -2.7
   Au     -4.64     -2.53     -3.16
    S     -7.12      2.48     -2.38
    S     -7.21     -2.33     -2.47
   Au    0.0237   -0.0251     -5.78
   Au    0.0238   -0.0263     -2.06
   Au     -2.06   -0.0436     -4.02
   Au     -2.47   -0.0725     -6.93
   Au     -2.76      2.66     -4.64
   Au     -2.48     -3.17      -4.7
    S      -2.6      2.41     -7.15
    S     -2.32      -2.5     -7.26
   Au    0.0315   -0.0187      5.73
   Au     0.029   -0.0235      2.01
   Au   0.00365      2.03      3.96
   Au     0.153      2.38      6.98
   Au      2.78      2.67      4.59
   Au     -2.53      3.15      4.69
    S      2.56      2.38      7.09
    S     -2.31      2.41       7.2
   Au      2.11  -0.00572     -4.02
   Au      2.52    0.0293     -6.93
   Au      2.79     -2.71     -4.64
   Au      2.52      3.12     -4.69
    S       2.6     -2.44      -7.2
    S      2.32      2.35     -7.33
   Au    0.0215     -2.07      3.96
   Au    -0.076     -2.39      7.04
   Au     -2.74      -2.7      4.61
   Au      2.52     -3.16      4.65
    S     -2.41     -2.36      7.12
    S      2.29     -2.42      7.25
   Au     -2.05  -0.00471      3.97
   Au     -2.45    0.0488       6.9
   Au    0.0194      2.02     -4.01
   Au   -0.0689      2.36     -7.06
   Au      2.11   -0.0469      3.97
   Au      2.53   -0.0714      6.87
   Au    0.0284     -2.08     -4.01
   Au     0.117      -2.4     -7.08
   Au     -3.97     -2.11   -0.0465
   Au     -6.87     -2.53    -0.068
   Au     -4.62      -4.8    -0.117
   Au     -2.02     -4.01   -0.0203
   Au     -2.36     -7.06    0.0699
   Au     -2.03      3.96  -0.00392
   Au     -2.38      6.98    -0.146
   Au     -4.61      4.75    0.0581
   Au      2.07      3.96   -0.0223
   Au      2.39      7.04    0.0644
   Au      4.67      4.75    -0.106
   Au      2.08     -4.01   -0.0298
   Au       2.4     -7.08    -0.113
   Au      4.68     -4.79    0.0541
   Au     -3.97      2.05  -0.00458
   Au      -6.9      2.45    0.0489
   Au      4.02      2.06   -0.0431
   Au      6.93      2.47    -0.067
   Au      4.03     -2.11  -0.00612
   Au      6.93     -2.52    0.0223
    C     -7.57      -5.3     -6.66
    C     -8.25     -4.33     -5.91
    C     -8.12     -5.66     -7.91
    C     -9.46      -3.8     -6.36
    H      -7.8     -3.96     -4.98
    C     -9.32      -5.1     -8.37
    H     -7.58     -6.36     -8.56
    C       -10     -4.19     -7.57
    H     -9.96     -3.04     -5.74
    H      -9.7     -5.37     -9.36
    H       -11     -3.75     -7.91
    C     -5.24     -6.67     -7.61
    C      -5.6     -7.91     -8.16
    C     -4.28      -5.9     -8.29
    C     -5.05     -8.34     -9.37
    H      -6.3     -8.56     -7.63
    C     -3.75     -6.33      -9.5
    H     -3.91     -4.95     -7.86
    C     -4.15     -7.54     -10.1
    H     -5.34     -9.32     -9.78
    H     -3.01      -5.7       -10
    H     -3.72     -7.87       -11
    C     -6.62     -7.61     -5.31
    C     -5.86     -8.29     -4.34
    C     -7.86     -8.16     -5.67
    C      -6.3      -9.5      -3.8
    H     -4.91     -7.87     -3.97
    C     -8.31     -9.36     -5.11
    H     -8.51     -7.63     -6.38
    C     -7.51     -10.1      -4.2
    H     -5.67       -10     -3.06
    H     -9.29     -9.76     -5.39
    H     -7.85       -11     -3.77
    C     -6.68    -0.917      -7.6
    C     -7.79    -0.749     -8.44
    C     -5.88     -2.06     -7.76
    C     -8.09     -1.68     -9.43
    H     -8.44     0.131     -8.32
    C     -6.18     -2.99     -8.76
    H     -5.02     -2.23     -7.11
    C     -7.27     -2.81      -9.6
    H     -8.96     -1.53     -10.1
    H     -5.53     -3.87     -8.89
    H      -7.5     -3.54     -10.4
    C     -8.03     0.669     -5.73
    C     -8.57      1.95     -5.51
    C     -8.82    -0.454      -5.4
    C     -9.84       2.1     -4.96
    H     -7.97      2.84     -5.75
    C     -10.1    -0.295     -4.87
    H     -8.39     -1.46     -5.51
    C     -10.6     0.984     -4.66
    H     -10.2      3.11     -4.75
    H     -10.7     -1.18     -4.59
    H     -11.6      1.11     -4.23
    C     -5.94      1.86     -7.36
    C      -5.8      3.11     -6.74
    C     -5.77      1.76     -8.75
    C     -5.57      4.26     -7.51
    H     -5.87      3.21     -5.65
    C     -5.53      2.91     -9.51
    H     -5.82     0.785     -9.24
    C     -5.46      4.16      -8.9
    H     -5.46      5.23     -7.01
    H     -5.38      2.82     -10.6
    H     -5.28      5.06     -9.49
    C       1.9     -7.38     -6.04
    C      3.15     -6.76     -5.84
    C       1.8     -8.77     -5.85
    C      4.29     -7.53      -5.6
    H      3.25     -5.67     -5.89
    C      2.94     -9.53     -5.57
    H     0.823     -9.26     -5.88
    C       4.2     -8.92     -5.55
    H      5.26     -7.03     -5.45
    H      2.85     -10.6      -5.4
    H      5.11     -9.52     -5.38
    C    -0.887      -7.6     -6.73
    C    -0.719     -8.44     -7.84
    C     -2.03     -7.77     -5.93
    C     -1.65     -9.43     -8.14
    H     0.164     -8.32     -8.49
    C     -2.95     -8.77     -6.22
    H     -2.18     -7.12     -5.06
    C     -2.78      -9.6     -7.33
    H     -1.49     -10.1     -9.01
    H     -3.83      -8.9     -5.57
    H     -3.51     -10.4     -7.55
    C     0.717     -5.74     -8.08
    C         2     -5.52     -8.61
    C      -0.4      -5.4     -8.87
    C      2.16     -4.96     -9.88
    H      2.89     -5.77     -8.02
    C    -0.234     -4.87     -10.1
    H     -1.41     -5.52     -8.45
    C      1.05     -4.66     -10.7
    H      3.17     -4.75     -10.2
    H     -1.12     -4.59     -10.7
    H      1.17     -4.22     -11.7
    C      6.72     0.879     -7.61
    C      7.84     0.702     -8.45
    C      5.92      2.02     -7.76
    C      8.14      1.64     -9.42
    H      8.49     -0.17     -8.31
    C      6.21      2.95     -8.76
    H      5.06      2.19      -7.1
    C      7.32      2.76     -9.58
    H      9.03      1.51     -10.1
    H      5.59      3.84     -8.88
    H      7.57      3.52     -10.3
    C      8.09    -0.719     -5.74
    C       8.6        -2     -5.51
    C      8.87     0.401     -5.41
    C      9.88     -2.16     -4.98
    H         8     -2.89     -5.74
    C      10.1     0.237     -4.88
    H      8.47      1.41     -5.57
    C      10.6     -1.05     -4.65
    H      10.3     -3.17     -4.79
    H      10.7      1.12     -4.61
    H      11.6     -1.17     -4.21
    C      5.97      -1.9     -7.37
    C      5.84     -3.16     -6.76
    C      5.82     -1.81     -8.76
    C      5.62      -4.3     -7.53
    H      5.91     -3.25     -5.67
    C      5.61     -2.95     -9.53
    H       5.9    -0.828     -9.26
    C       5.5      -4.2     -8.92
    H      5.55     -5.28     -7.04
    H      5.52     -2.87     -10.6
    H      5.33      -5.1     -9.52
    C      7.64      5.21     -6.65
    C      8.31      4.26     -5.86
    C      8.16      5.61     -7.89
    C      9.53      3.74     -6.32
    H      7.88      3.92     -4.91
    C      9.36      5.06     -8.35
    H      7.62      6.35      -8.5
    C        10      4.14     -7.56
    H      10.1      3.03      -5.7
    H      9.77      5.38     -9.31
    H        11      3.72     -7.91
    C      5.24      6.64     -7.59
    C      5.65      7.87     -8.13
    C      4.29      5.84     -8.27
    C      5.14      8.29     -9.35
    H      6.39      8.48     -7.59
    C       3.8      6.27      -9.5
    H      3.96      4.88     -7.86
    C       4.2       7.5       -10
    H      5.48      9.24     -9.79
    H       3.1      5.64     -10.1
    H      3.79      7.85       -11
    C       6.7      7.55     -5.24
    C      5.88      8.23     -4.31
    C      7.91      8.09     -5.67
    C      6.31      9.46      -3.8
    H      4.92      7.83     -3.97
    C      8.34       9.3     -5.14
    H      8.52      7.56     -6.41
    C      7.56      9.95     -4.18
    H      5.69        10      -3.1
    H      9.29      9.74     -5.47
    H      7.92      10.9     -3.74
    C    -0.661       5.7     -8.08
    C     -1.94      5.48     -8.61
    C     0.457      5.36     -8.87
    C      -2.1      4.97      -9.9
    H     -2.83      5.74     -8.02
    C     0.294      4.84     -10.2
    H      1.47      5.52     -8.47
    C    -0.986      4.63     -10.7
    H     -3.11      4.81     -10.3
    H      1.18      4.58     -10.7
    H     -1.11       4.2     -11.7
    C      0.93      7.57     -6.71
    C     0.742      8.42     -7.81
    C      2.09      7.71     -5.93
    C      1.68       9.4     -8.11
    H     -0.15      8.32     -8.44
    C      3.02      8.71     -6.22
    H      2.27      7.03     -5.08
    C      2.81      9.56     -7.31
    H      1.53      10.1     -8.97
    H      3.91      8.83     -5.59
    H      3.54      10.3     -7.53
    C     -1.83       7.3     -5.96
    C     -3.09      6.69     -5.82
    C     -1.73      8.68     -5.73
    C     -4.22      7.45     -5.54
    H     -3.19       5.6     -5.93
    C     -2.86      9.44     -5.42
    H    -0.752      9.18     -5.78
    C     -4.12      8.83     -5.34
    H      -5.2      6.95     -5.44
    H     -2.76      10.5     -5.23
    H     -5.01      9.42      -5.1
    C      -7.3      5.95     -1.85
    C     -6.68      5.86     -3.11
    C     -8.69      5.74     -1.77
    C     -7.43      5.61     -4.26
    H     -5.59      5.97     -3.19
    C     -9.44      5.49     -2.93
    H     -9.19      5.78    -0.799
    C     -8.81      5.44     -4.17
    H     -6.92      5.56     -5.23
    H     -10.5      5.33     -2.85
    H      -9.4      5.26     -5.08
    C     -7.59      6.58     0.944
    C     -8.46      7.68     0.807
    C     -7.74      5.73      2.05
    C     -9.46       7.9      1.75
    H     -8.35      8.37   -0.0356
    C     -8.76      5.94      2.97
    H     -7.05      4.88      2.19
    C     -9.61      7.03      2.83
    H     -10.1      8.78      1.65
    H     -8.86      5.26      3.83
    H     -10.4      7.22      3.58
    C     -5.73      8.04    -0.594
    C      -5.6      8.63     -1.86
    C     -5.35      8.77     0.549
    C     -5.09      9.93     -1.97
    H     -5.88      8.08     -2.76
    C     -4.85      10.1     0.428
    H     -5.42       8.3      1.54
    C     -4.73      10.6    -0.834
    H     -4.97      10.4     -2.97
    H     -4.54      10.6      1.33
    H     -4.32      11.7    -0.929
    C      7.35      5.96      1.86
    C      6.73      5.81      3.12
    C      8.74      5.79      1.76
    C       7.5      5.57      4.25
    H      5.64      5.89      3.22
    C       9.5      5.52      2.89
    H      9.23      5.86     0.779
    C      8.89      5.45      4.15
    H      7.02      5.48      5.23
    H      10.6      5.38       2.8
    H      9.49      5.28      5.05
    C      5.73      8.02      0.68
    C       5.5      8.54      1.96
    C      5.41       8.8     -0.45
    C      4.98      9.83       2.1
    H      5.75      7.96      2.86
    C      4.89      10.1    -0.299
    H       5.6      8.39     -1.45
    C      4.65      10.6     0.978
    H      4.82      10.2      3.11
    H      4.65      10.7     -1.19
    H      4.23      11.6       1.1
    C       7.6      6.67    -0.917
    C      8.44      7.79    -0.748
    C      7.76      5.88     -2.06
    C      9.43      8.08     -1.68
    H      8.32      8.44     0.132
    C      8.76      6.18     -2.99
    H      7.11      5.01     -2.23
    C       9.6      7.27      -2.8
    H      10.1      8.95     -1.53
    H      8.88      5.54     -3.88
    H      10.4      7.49     -3.53
    C    -0.946      7.58      6.59
    C     -0.82      8.45      7.69
    C     -2.05      7.73      5.74
    C     -1.76      9.46       7.9
    H    0.0255      8.35      8.38
    C     -2.98      8.75      5.95
    H     -2.19      7.06      4.89
    C     -2.83      9.62      7.03
    H     -1.64      10.1      8.76
    H     -3.82      8.86      5.26
    H     -3.56      10.4      7.19
    C      1.86       7.3      5.96
    C      3.11      6.67      5.86
    C      1.77      8.69      5.74
    C      4.26      7.42      5.61
    H       3.2      5.58      5.97
    C      2.92      9.43      5.48
    H     0.796      9.19      5.78
    C      4.17      8.81      5.45
    H      5.24      6.93      5.56
    H      2.85      10.5      5.32
    H      5.08       9.4      5.27
    C      0.59      5.73      8.04
    C      1.86      5.59      8.63
    C    -0.553      5.36      8.77
    C      1.97       5.1      9.93
    H      2.76      5.88      8.08
    C    -0.431      4.86      10.1
    H     -1.55      5.46      8.31
    C     0.833      4.72      10.6
    H      2.96         5      10.4
    H     -1.33      4.57      10.6
    H     0.933      4.32      11.7
    C     -5.53      6.27      7.81
    C     -6.48       6.3      8.85
    C     -4.17      6.43      8.12
    C     -6.07      6.51      10.2
    H     -7.54      6.17      8.62
    C     -3.77      6.65      9.44
    H     -3.41       6.4      7.33
    C     -4.72       6.7      10.5
    H     -6.82      6.55        11
    H     -2.71      6.81      9.68
    H     -4.41      6.89      11.5
    C     -7.81      5.53      6.26
    C     -8.85      6.47       6.3
    C     -8.13      4.17      6.42
    C     -10.2      6.07      6.51
    H     -8.62      7.54      6.17
    C     -9.45      3.77      6.65
    H     -7.33      3.41      6.39
    C     -10.5      4.72      6.71
    H       -11      6.82      6.55
    H     -9.67      2.71      6.81
    H     -11.5      4.41       6.9
    C     -6.25      7.82      5.53
    C      -6.3      8.85      6.48
    C     -6.42      8.13      4.17
    C     -6.52      10.2      6.07
    H     -6.16      8.62      7.54
    C     -6.66      9.44      3.77
    H     -6.38      7.33      3.41
    C      -6.7      10.5      4.72
    H     -6.55        11      6.82
    H     -6.81      9.67      2.71
    H     -6.86      11.5      4.41
    C     -7.56     -6.72    -0.934
    C     -8.42     -7.82    -0.752
    C     -7.71     -5.93     -2.09
    C     -9.42     -8.11     -1.68
    H     -8.31     -8.45     0.137
    C     -8.71     -6.23     -3.02
    H     -7.04     -5.08     -2.27
    C     -9.57      -7.3     -2.82
    H     -10.1     -8.97     -1.52
    H     -8.82     -5.59     -3.91
    H     -10.4     -7.52     -3.55
    C      -7.3     -5.95      1.84
    C     -6.68     -5.82       3.1
    C     -8.68     -5.73      1.72
    C     -7.45     -5.54      4.22
    H      -5.6     -5.95       3.2
    C     -9.44     -5.42      2.86
    H     -9.17     -5.79     0.742
    C     -8.82     -5.34      4.11
    H     -6.96     -5.45      5.21
    H     -10.5     -5.24      2.76
    H     -9.42     -5.09         5
    C      -5.7     -8.08     0.665
    C     -5.51     -8.61      1.95
    C     -5.36     -8.86    -0.459
    C     -4.96     -9.89       2.1
    H     -5.76     -8.02      2.84
    C     -4.84     -10.1    -0.297
    H     -5.47     -8.43     -1.46
    C     -4.65     -10.7     0.984
    H     -4.77     -10.3      3.11
    H     -4.56     -10.7     -1.18
    H     -4.21     -11.7      1.11
    C     -8.04    -0.594      5.73
    C     -8.64     -1.86      5.59
    C     -8.78     0.546      5.35
    C     -9.94     -1.97      5.09
    H     -8.09     -2.76      5.87
    C     -10.1     0.426      4.86
    H     -8.32      1.54      5.45
    C     -10.7    -0.834      4.71
    H     -10.4     -2.96      4.99
    H     -10.6      1.33      4.56
    H     -11.7     -0.93      4.31
    C     -5.95     -1.85      7.31
    C     -5.74     -1.77      8.69
    C     -5.85      -3.1      6.68
    C      -5.5     -2.93      9.43
    H     -5.76    -0.797       9.2
    C     -5.62     -4.25      7.42
    H     -5.96     -3.18      5.59
    C     -5.45     -4.17      8.81
    H     -5.33     -2.85      10.5
    H     -5.55     -5.22      6.92
    H     -5.26     -5.08      9.39
    C     -6.57     0.933       7.6
    C     -7.67     0.802      8.46
    C     -5.72      2.04      7.74
    C     -7.91      1.76      9.45
    H     -8.36   -0.0485      8.36
    C     -5.94      2.97      8.76
    H     -4.88      2.19      7.06
    C     -7.03      2.84      9.61
    H     -8.77      1.65      10.1
    H     -5.25      3.82      8.87
    H     -7.21      3.58      10.4
    C     -1.86     -7.36      5.92
    C     -3.12     -6.74       5.8
    C     -1.77     -8.75      5.76
    C     -4.26     -7.51      5.57
    H     -3.21     -5.65      5.88
    C     -2.91     -9.51      5.54
    H    -0.791     -9.24      5.84
    C     -4.16      -8.9      5.44
    H     -5.24     -7.02      5.51
    H     -2.83     -10.6      5.44
    H     -5.06      -9.5      5.27
    C     0.922      -7.6      6.67
    C     0.736     -8.44      7.78
    C      2.06     -7.76      5.87
    C      1.67     -9.43      8.09
    H    -0.139     -8.31      8.43
    C      2.99     -8.76      6.17
    H      2.24     -7.09      5.02
    C       2.8     -9.59      7.27
    H      1.54     -10.1      8.97
    H      3.88     -8.88      5.54
    H      3.54     -10.4      7.52
    C    -0.667     -5.73      8.04
    C     -1.95      -5.5      8.56
    C     0.456      -5.4      8.82
    C      -2.1     -4.98      9.84
    H     -2.84     -5.74      7.96
    C     0.298     -4.88      10.1
    H      1.47     -5.56      8.42
    C    -0.983     -4.66      10.6
    H     -3.11      -4.8      10.2
    H      1.18     -4.61      10.7
    H     -1.11     -4.22      11.6
    C      5.23     -6.68      7.57
    C      4.28     -5.88      8.24
    C      5.65     -7.91      8.08
    C      3.79     -6.32      9.46
    H      3.95     -4.92      7.83
    C      5.13     -8.35      9.29
    H       6.4      -8.5      7.54
    C      4.19     -7.56      9.96
    H      3.09      -5.7        10
    H      5.47      -9.3      9.73
    H       3.8     -7.91      10.9
    C      6.69     -7.61      5.17
    C      7.91     -8.14       5.6
    C      5.87     -8.28      4.25
    C      8.32     -9.36      5.09
    H      8.51     -7.61      6.35
    C      6.29     -9.51      3.75
    H       4.9     -7.87      3.92
    C      7.54       -10      4.13
    H      9.27     -9.81      5.42
    H      5.66     -10.1      3.05
    H      7.89       -11      3.71
    C      7.61     -5.22      6.64
    C       8.3     -4.31      5.82
    C      8.14     -5.68      7.85
    C      9.53     -3.82      6.26
    H      7.88     -3.98      4.85
    C      9.35     -5.16      8.29
    H       7.6     -6.43      8.44
    C      9.99     -4.18      7.53
    H      10.1     -3.12      5.64
    H      9.78     -5.49      9.24
    H      10.9     -3.74      7.91
    C      5.74     -8.07    -0.721
    C       5.5     -8.59        -2
    C      5.42     -8.86     0.396
    C      4.99     -9.88     -2.16
    H      5.75        -8     -2.89
    C      4.89     -10.1     0.234
    H      5.61     -8.48      1.41
    C      4.64     -10.6     -1.04
    H      4.83     -10.3     -3.17
    H      4.65     -10.7      1.12
    H       4.2     -11.6     -1.17
    C      7.37     -6.05      -1.9
    C      6.76     -5.86     -3.15
    C      8.76     -5.87     -1.81
    C      7.53     -5.61     -4.29
    H      5.67     -5.89     -3.25
    C      9.52     -5.57     -2.94
    H      9.26      -5.9    -0.828
    C      8.92     -5.55      -4.2
    H      7.03     -5.46     -5.26
    H      10.6     -5.38     -2.84
    H      9.53     -5.37      -5.1
    C       7.6     -6.72     0.887
    C      8.44     -7.84      0.71
    C      7.76     -5.92      2.03
    C      9.42     -8.14      1.65
    H      8.32     -8.47    -0.177
    C      8.77     -6.22      2.95
    H      7.12     -5.05      2.19
    C      9.59     -7.33      2.77
    H      10.1     -9.01      1.49
    H      8.91     -5.58      3.83
    H      10.4     -7.56       3.5
    C      6.72    -0.928      7.56
    C      7.82    -0.747      8.42
    C      5.93     -2.08       7.7
    C      8.11     -1.68      9.41
    H      8.46     0.141      8.32
    C      6.22     -3.01       8.7
    H      5.08     -2.26      7.04
    C       7.3     -2.81      9.56
    H      8.96     -1.53      10.1
    H      5.59      -3.9      8.82
    H      7.52     -3.54      10.4
    C      8.08     0.662       5.7
    C       8.6      1.95      5.48
    C      8.86     -0.46      5.37
    C      9.89       2.1      4.97
    H      8.02      2.84      5.74
    C      10.1    -0.298      4.84
    H      8.47     -1.47      5.54
    C      10.7     0.984      4.63
    H      10.3      3.11      4.82
    H      10.7     -1.18      4.59
    H      11.7      1.11      4.21
    C      5.96      1.83       7.3
    C      5.82      3.09      6.68
    C      5.73      1.73      8.68
    C      5.53      4.22      7.44
    H      5.95      3.19       5.6
    C      5.41      2.86      9.43
    H      5.79     0.748      9.18
    C      5.34      4.11      8.82
    H      5.45       5.2      6.95
    H      5.24      2.76      10.5
    H      5.12         5      9.42
       676
untitled
   Au     -4.65     -4.72     -4.71
   Au    0.0242     -5.78   -0.0232
   Au    0.0264     -2.06   -0.0234
   Au      2.06     -2.06     -2.06
   Au   0.00511     -4.02     -2.11
   Au     -2.07     -2.12     -2.12
   Au   -0.0243     -6.93     -2.52
   Au   -0.0523     -4.67     -4.79
   Au      2.71     -4.65     -2.79
   Au     -3.12     -4.69     -2.53
    S      2.42     -7.11     -2.67
    S     -2.49     -7.23     -2.39
    P     -5.98     -6.01     -6.02
    P     0.435     -6.34     -6.34
    P      6.36    -0.397     -6.32
    P      6.07      5.99     -6.05
    P      -6.3     0.379     -6.32
    P     -6.28     -6.35     0.358
    P      6.35     -6.33     -0.42
    P      6.06     -6.07      6.02
    P    -0.339      6.27     -6.34
    P      6.34     0.347      6.27
    P      0.35      6.29      6.29
    P     -6.04      6.04      6.05
    P    -0.354     -6.32      6.31
    P     -6.28    -0.339      6.29
    P     -6.29      6.29     -0.34
    P      6.32      6.29     0.369
   Au     -4.73      4.73      4.73
   Au     -5.73   -0.0316   -0.0179
   Au     -2.01   -0.0285   -0.0231
   Au     -2.01     -2.05      2.01
   Au     -3.96  -0.00396      2.03
   Au     -2.11      2.11      2.11
   Au     -6.98    -0.146      2.38
   Au     -4.75    0.0586      4.61
   Au     -4.59     -2.78      2.67
   Au     -4.69      2.53      3.15
    S     -7.07     -2.57      2.38
    S      -7.2      2.26      2.45
   Au      4.72      4.68     -4.72
   Au    0.0177      5.73   -0.0323
   Au    0.0237      2.01   -0.0285
   Au     -2.01      2.01     -2.05
   Au    0.0466      3.97     -2.11
   Au      2.12      2.07     -2.12
   Au      0.07      6.87     -2.53
   Au     0.115      4.62     -4.81
   Au     -2.68      4.59     -2.78
   Au      3.16      4.64     -2.52
    S     -2.36      7.09     -2.55
    S      2.43      7.24     -2.35
   Au      4.72     -4.73      4.68
   Au      5.79   -0.0243   -0.0249
   Au      2.06   -0.0237   -0.0262
   Au      2.05      2.01      2.01
   Au      4.01     -0.02      2.02
   Au      2.12     -2.12      2.07
   Au      7.06    0.0828      2.36
   Au      4.81    -0.116      4.61
   Au      4.64      2.75      2.66
   Au       4.7     -2.53      3.11
    S      7.09      2.43      2.31
    S       7.3     -2.26      2.34
   Au   0.00467      3.97      2.05
   Au   -0.0478       6.9      2.45
   Au   -0.0569      4.61      4.75
   Au       2.7      4.61      2.73
   Au     -3.15      4.69      2.53
    S      2.44      7.13      2.55
    S      -2.5       7.2      2.24
   Au      4.01   -0.0304     -2.08
   Au      7.08    -0.134      -2.4
   Au       4.8    0.0541     -4.67
   Au      4.65     -2.79     -2.71
   Au       4.7      2.48     -3.15
    S      7.06     -2.44      -2.3
    S      7.27      2.21     -2.45
   Au    0.0431     -4.02      2.06
   Au    0.0749     -6.93      2.47
   Au     0.102     -4.66      4.75
   Au     -2.66     -4.64      2.76
   Au      3.16      -4.7      2.47
    S     -2.39     -7.17      2.57
    S      2.42     -7.33      2.26
   Au     -3.96   -0.0224     -2.07
   Au     -7.04    0.0696     -2.39
   Au     -4.74    -0.103     -4.66
   Au     -4.61      2.73      -2.7
   Au     -4.64     -2.53     -3.16
    S     -7.12      2.48     -2.38
    S     -7.21     -2.32     -2.47
   Au    0.0237   -0.0251     -5.78
   Au    0.0238   -0.0262     -2.06
   Au     -2.06   -0.0436     -4.02
   Au     -2.47   -0.0727     -6.93
   Au     -2.76      2.66     -4.64
   Au     -2.48     -3.17      -4.7
    S      -2.6      2.41     -7.15
    S     -2.32      -2.5     -7.26
   Au    0.0316   -0.0186      5.73
   Au     0.029   -0.0234      2.01
   Au   0.00366      2.03      3.96
   Au     0.153      2.38      6.98
   Au      2.78      2.67      4.59
   Au     -2.53      3.15      4.69
    S      2.56      2.38      7.09
    S     -2.31      2.41       7.2
   Au      2.11  -0.00571     -4.02
   Au      2.52    0.0291     -6.93
   Au      2.79     -2.71     -4.64
   Au      2.52      3.12     -4.69
    S       2.6     -2.44     -7.19
    S      2.32      2.36     -7.33
   Au    0.0215     -2.07      3.96
   Au   -0.0762     -2.39      7.04
   Au     -2.74      -2.7      4.61
   Au      2.52     -3.16      4.65
    S     -2.42     -2.36      7.11
    S       2.3     -2.43      7.24
   Au     -2.05  -0.00471      3.97
   Au     -2.45    0.0487       6.9
   Au    0.0194      2.02     -4.01
   Au   -0.0691      2.36     -7.06
   Au      2.11   -0.0469      3.97
   Au      2.53   -0.0711      6.87
   Au    0.0284     -2.08     -4.01
   Au     0.117      -2.4     -7.08
   Au     -3.97     -2.11   -0.0465
   Au     -6.87     -2.53   -0.0681
   Au     -4.62      -4.8    -0.117
   Au     -2.02     -4.01   -0.0203
   Au     -2.36     -7.06    0.0698
   Au     -2.03      3.96  -0.00392
   Au     -2.38      6.98    -0.146
   Au     -4.61      4.75    0.0579
   Au      2.07      3.96   -0.0223
   Au      2.39      7.04    0.0645
   Au      4.67      4.75    -0.106
   Au      2.08     -4.01   -0.0298
   Au       2.4     -7.08    -0.113
   Au      4.68     -4.79    0.0544
   Au     -3.97      2.05  -0.00458
   Au      -6.9      2.45    0.0489
   Au      4.02      2.06   -0.0431
   Au      6.93      2.47   -0.0669
   Au      4.03     -2.11  -0.00607
   Au      6.93     -2.52    0.0223
    C     -7.57      -5.3     -6.66
    C     -8.25     -4.33     -5.91
    C     -8.12     -5.66     -7.91
    C     -9.46     -3.79     -6.35
    H      -7.8     -3.96     -4.97
    C     -9.32      -5.1     -8.36
    H     -7.58     -6.37     -8.56
    C       -10     -4.19     -7.57
    H     -9.97     -3.04     -5.74
    H      -9.7     -5.38     -9.36
    H       -11     -3.76     -7.91
    C     -5.23     -6.67     -7.61
    C      -5.6     -7.91     -8.16
    C     -4.27      -5.9     -8.29
    C     -5.05     -8.34     -9.37
    H     -6.31     -8.56     -7.63
    C     -3.75     -6.32      -9.5
    H     -3.91     -4.95     -7.86
    C     -4.14     -7.54     -10.1
    H     -5.34     -9.32     -9.78
    H     -3.01     -5.69       -10
    H     -3.72     -7.87       -11
    C     -6.62     -7.61      -5.3
    C     -5.86     -8.29     -4.34
    C     -7.86     -8.16     -5.67
    C      -6.3      -9.5      -3.8
    H     -4.91     -7.87     -3.97
    C     -8.31     -9.36     -5.11
    H     -8.51     -7.63     -6.38
    C     -7.51     -10.1      -4.2
    H     -5.67       -10     -3.06
    H     -9.29     -9.76      -5.4
    H     -7.85       -11     -3.77
    C     -6.68    -0.917      -7.6
    C     -7.79    -0.749     -8.44
    C     -5.88     -2.06     -7.76
    C     -8.09     -1.68     -9.43
    H     -8.44     0.131     -8.32
    C     -6.18     -2.99     -8.76
    H     -5.02     -2.23     -7.11
    C     -7.27     -2.81      -9.6
    H     -8.96     -1.53     -10.1
    H     -5.53     -3.87     -8.89
    H      -7.5     -3.54     -10.4
    C     -8.03     0.669     -5.73
    C     -8.57      1.95     -5.51
    C     -8.82    -0.453      -5.4
    C     -9.84       2.1     -4.96
    H     -7.97      2.84     -5.75
    C     -10.1    -0.294     -4.87
    H      -8.4     -1.46     -5.51
    C     -10.6     0.984     -4.66
    H     -10.2      3.11     -4.76
    H     -10.7     -1.18      -4.6
    H     -11.6      1.11     -4.23
    C     -5.94      1.86     -7.36
    C      -5.8      3.11     -6.74
    C     -5.77      1.76     -8.75
    C     -5.57      4.26     -7.51
    H     -5.87      3.21     -5.65
    C     -5.53      2.91     -9.51
    H     -5.82     0.785     -9.24
    C     -5.46      4.16      -8.9
    H     -5.47      5.23     -7.01
    H     -5.39      2.82     -10.6
    H     -5.28      5.06     -9.49
    C       1.9     -7.37     -6.03
    C      3.15     -6.76     -5.84
    C       1.8     -8.77     -5.85
    C      4.29     -7.53      -5.6
    H      3.25     -5.67     -5.89
    C      2.94     -9.53     -5.58
    H     0.823     -9.26     -5.89
    C       4.2     -8.92     -5.55
    H      5.26     -7.03     -5.46
    H      2.85     -10.6     -5.41
    H       5.1     -9.52     -5.38
    C    -0.885      -7.6     -6.73
    C    -0.718     -8.44     -7.84
    C     -2.02     -7.77     -5.93
    C     -1.65     -9.43     -8.14
    H     0.163     -8.32     -8.49
    C     -2.95     -8.77     -6.22
    H     -2.18     -7.12     -5.06
    C     -2.78      -9.6     -7.33
    H      -1.5     -10.1     -9.01
    H     -3.83      -8.9     -5.57
    H     -3.51     -10.4     -7.55
    C     0.717     -5.74     -8.08
    C         2     -5.52     -8.61
    C      -0.4      -5.4     -8.87
    C      2.16     -4.96     -9.88
    H      2.89     -5.77     -8.01
    C    -0.234     -4.87     -10.1
    H     -1.41     -5.52     -8.45
    C      1.05     -4.66     -10.7
    H      3.17     -4.76     -10.3
    H     -1.12     -4.59     -10.7
    H      1.17     -4.22     -11.7
    C      6.72     0.879     -7.61
    C      7.84     0.702     -8.44
    C      5.92      2.02     -7.76
    C      8.14      1.64     -9.42
    H      8.49     -0.17     -8.31
    C      6.21      2.95     -8.76
    H      5.06      2.19      -7.1
    C      7.32      2.77     -9.58
    H      9.03      1.51     -10.1
    H      5.58      3.84     -8.88
    H      7.56      3.51     -10.4
    C      8.09    -0.718     -5.74
    C       8.6        -2     -5.51
    C      8.87     0.401     -5.41
    C      9.88     -2.16     -4.98
    H         8     -2.89     -5.75
    C      10.1     0.237     -4.88
    H      8.47      1.41     -5.57
    C      10.7     -1.05     -4.65
    H      10.3     -3.17     -4.79
    H      10.7      1.12     -4.61
    H      11.6     -1.17     -4.21
    C      5.97      -1.9     -7.37
    C      5.84     -3.16     -6.76
    C      5.82      -1.8     -8.76
    C      5.62      -4.3     -7.53
    H      5.91     -3.25     -5.67
    C      5.61     -2.95     -9.53
    H       5.9    -0.828     -9.26
    C       5.5      -4.2     -8.91
    H      5.54     -5.28     -7.04
    H      5.52     -2.87     -10.6
    H      5.33      -5.1     -9.52
    C      7.63      5.21     -6.65
    C      8.31      4.26     -5.87
    C      8.16      5.61     -7.89
    C      9.53      3.74     -6.32
    H      7.88      3.92     -4.91
    C      9.36      5.06     -8.35
    H      7.62      6.35      -8.5
    C        10      4.14     -7.56
    H      10.1      3.03      -5.7
    H      9.77      5.37     -9.32
    H        11      3.72     -7.91
    C      5.24      6.64     -7.59
    C      5.65      7.87     -8.13
    C       4.3      5.85     -8.27
    C      5.14      8.29     -9.35
    H      6.39      8.48     -7.59
    C       3.8      6.27      -9.5
    H      3.96      4.88     -7.86
    C       4.2       7.5       -10
    H      5.47      9.24     -9.79
    H      3.09      5.64     -10.1
    H       3.8      7.85       -11
    C      6.69      7.55     -5.24
    C      5.89      8.23     -4.31
    C      7.91      8.09     -5.66
    C      6.32      9.45      -3.8
    H      4.92      7.83     -3.97
    C      8.34      9.31     -5.14
    H      8.53      7.56     -6.41
    C      7.56      9.96     -4.18
    H      5.69        10      -3.1
    H       9.3      9.74     -5.46
    H      7.92      10.9     -3.75
    C    -0.661       5.7     -8.08
    C     -1.94      5.49     -8.61
    C     0.457      5.36     -8.87
    C      -2.1      4.97      -9.9
    H     -2.83      5.74     -8.02
    C     0.295      4.84     -10.2
    H      1.47      5.52     -8.47
    C    -0.986      4.63     -10.7
    H     -3.11      4.81     -10.3
    H      1.18      4.58     -10.7
    H     -1.11       4.2     -11.7
    C     0.931      7.57     -6.71
    C     0.742      8.42     -7.81
    C      2.09      7.71     -5.93
    C      1.68      9.41     -8.11
    H    -0.149      8.32     -8.44
    C      3.02      8.71     -6.22
    H      2.27      7.03     -5.08
    C      2.81      9.56     -7.31
    H      1.53      10.1     -8.97
    H      3.91      8.83     -5.59
    H      3.55      10.3     -7.53
    C     -1.83       7.3     -5.96
    C     -3.09      6.69     -5.82
    C     -1.73      8.69     -5.73
    C     -4.22      7.45     -5.54
    H     -3.19       5.6     -5.93
    C     -2.86      9.44     -5.42
    H    -0.752      9.18     -5.78
    C     -4.12      8.83     -5.34
    H      -5.2      6.95     -5.44
    H     -2.76      10.5     -5.23
    H     -5.01      9.42      -5.1
    C      -7.3      5.95     -1.85
    C     -6.68      5.86     -3.11
    C     -8.69      5.74     -1.77
    C     -7.43      5.61     -4.26
    H     -5.59      5.97     -3.19
    C     -9.44      5.49     -2.93
    H     -9.19      5.78    -0.799
    C     -8.81      5.45     -4.17
    H     -6.92      5.56     -5.23
    H     -10.5      5.33     -2.85
    H      -9.4      5.26     -5.08
    C     -7.59      6.58     0.944
    C     -8.46      7.68     0.808
    C     -7.74      5.73      2.05
    C     -9.46       7.9      1.75
    H     -8.35      8.37   -0.0361
    C     -8.76      5.94      2.97
    H     -7.05      4.88      2.19
    C     -9.61      7.03      2.84
    H     -10.1      8.78      1.65
    H     -8.86      5.26      3.83
    H     -10.4      7.22      3.58
    C     -5.73      8.04    -0.594
    C      -5.6      8.63     -1.86
    C     -5.35      8.77      0.55
    C     -5.09      9.93     -1.97
    H     -5.88      8.08     -2.76
    C     -4.85      10.1     0.428
    H     -5.42       8.3      1.54
    C     -4.73      10.6    -0.834
    H     -4.97      10.4     -2.97
    H     -4.54      10.6      1.33
    H     -4.32      11.7     -0.93
    C      7.35      5.96      1.86
    C      6.73      5.81      3.12
    C      8.74      5.79      1.76
    C       7.5      5.57      4.25
    H      5.64      5.89      3.22
    C       9.5      5.52      2.89
    H      9.23      5.85     0.779
    C      8.89      5.45      4.15
    H      7.02      5.48      5.23
    H      10.6      5.39       2.8
    H      9.49      5.27      5.05
    C      5.73      8.02     0.681
    C       5.5      8.54      1.96
    C      5.41       8.8    -0.449
    C      4.98      9.83       2.1
    H      5.75      7.96      2.86
    C      4.89      10.1    -0.299
    H       5.6      8.39     -1.45
    C      4.66      10.6     0.978
    H      4.81      10.2      3.11
    H      4.64      10.7     -1.19
    H      4.23      11.6       1.1
    C       7.6      6.67    -0.917
    C      8.44      7.79    -0.747
    C      7.76      5.88     -2.06
    C      9.43      8.08     -1.68
    H      8.32      8.44     0.132
    C      8.76      6.18     -2.99
    H      7.11      5.01     -2.23
    C       9.6      7.27      -2.8
    H      10.1      8.95     -1.53
    H      8.88      5.54     -3.88
    H      10.4      7.49     -3.53
    C    -0.945      7.58      6.59
    C     -0.82      8.45      7.69
    C     -2.05      7.73      5.74
    C     -1.76      9.47       7.9
    H    0.0255      8.35      8.39
    C     -2.98      8.75      5.95
    H     -2.19      7.06      4.89
    C     -2.83      9.62      7.03
    H     -1.64      10.1      8.76
    H     -3.82      8.86      5.26
    H     -3.56      10.4      7.19
    C      1.86       7.3      5.96
    C      3.11      6.67      5.86
    C      1.77      8.69      5.74
    C      4.26      7.42      5.61
    H       3.2      5.58      5.97
    C      2.92      9.43      5.49
    H     0.797      9.19      5.78
    C      4.17      8.81      5.45
    H      5.24      6.93      5.56
    H      2.85      10.5      5.32
    H      5.08       9.4      5.27
    C     0.591      5.73      8.04
    C      1.86      5.59      8.63
    C    -0.552      5.36      8.77
    C      1.97       5.1      9.93
    H      2.76      5.88      8.08
    C    -0.431      4.86      10.1
    H     -1.55      5.45      8.31
    C     0.833      4.72      10.6
    H      2.96         5      10.4
    H     -1.33      4.57      10.6
    H     0.933      4.32      11.7
    C     -5.53      6.26      7.81
    C     -6.48       6.3      8.85
    C     -4.17      6.43      8.12
    C     -6.07      6.51      10.2
    H     -7.54      6.17      8.62
    C     -3.77      6.65      9.44
    H     -3.41       6.4      7.33
    C     -4.72       6.7      10.5
    H     -6.82      6.55        11
    H     -2.71      6.81      9.68
    H     -4.41      6.88      11.5
    C     -7.81      5.53      6.26
    C     -8.85      6.47       6.3
    C     -8.13      4.17      6.42
    C     -10.2      6.07      6.51
    H     -8.62      7.54      6.17
    C     -9.45      3.77      6.65
    H     -7.33      3.41      6.39
    C     -10.5      4.72      6.71
    H       -11      6.82      6.55
    H     -9.67      2.71      6.81
    H     -11.5      4.41       6.9
    C     -6.25      7.82      5.53
    C      -6.3      8.85      6.48
    C     -6.42      8.13      4.17
    C     -6.52      10.2      6.07
    H     -6.17      8.62      7.54
    C     -6.66      9.44      3.77
    H     -6.38      7.33      3.41
    C      -6.7      10.5      4.72
    H     -6.55        11      6.82
    H     -6.81      9.67      2.71
    H     -6.86      11.5      4.41
    C     -7.56     -6.72    -0.934
    C     -8.42     -7.82    -0.752
    C     -7.71     -5.93     -2.09
    C     -9.42     -8.11     -1.68
    H     -8.31     -8.45     0.137
    C     -8.71     -6.22     -3.02
    H     -7.04     -5.08     -2.27
    C     -9.57      -7.3     -2.82
    H     -10.1     -8.97     -1.52
    H     -8.82     -5.59     -3.91
    H     -10.4     -7.52     -3.55
    C      -7.3     -5.95      1.84
    C     -6.68     -5.82       3.1
    C     -8.68     -5.73      1.73
    C     -7.45     -5.54      4.22
    H      -5.6     -5.95       3.2
    C     -9.44     -5.42      2.86
    H     -9.17     -5.79     0.743
    C     -8.82     -5.34      4.11
    H     -6.96     -5.45      5.21
    H     -10.5     -5.24      2.76
    H     -9.42     -5.09         5
    C      -5.7     -8.08     0.665
    C      -5.5     -8.61      1.95
    C     -5.36     -8.86    -0.458
    C     -4.96     -9.89       2.1
    H     -5.76     -8.02      2.84
    C     -4.84     -10.1    -0.297
    H     -5.48     -8.44     -1.47
    C     -4.64     -10.7     0.984
    H     -4.78     -10.3      3.11
    H     -4.56     -10.7     -1.18
    H     -4.21     -11.7      1.11
    C     -8.04    -0.594      5.73
    C     -8.64     -1.86      5.59
    C     -8.78     0.546      5.35
    C     -9.94     -1.97      5.09
    H     -8.09     -2.76      5.87
    C     -10.1     0.427      4.86
    H     -8.32      1.54      5.44
    C     -10.7    -0.834      4.72
    H     -10.4     -2.96      4.99
    H     -10.6      1.33      4.56
    H     -11.7     -0.93      4.31
    C     -5.95     -1.85      7.31
    C     -5.74     -1.77       8.7
    C     -5.85      -3.1      6.68
    C      -5.5     -2.93      9.43
    H     -5.77    -0.796       9.2
    C     -5.62     -4.25      7.42
    H     -5.96     -3.18      5.59
    C     -5.45     -4.17      8.81
    H     -5.33     -2.85      10.5
    H     -5.55     -5.22      6.92
    H     -5.26     -5.08      9.39
    C     -6.57     0.934       7.6
    C     -7.67     0.802      8.46
    C     -5.72      2.04      7.74
    C     -7.91      1.76      9.45
    H     -8.36   -0.0479      8.36
    C     -5.94      2.97      8.76
    H     -4.88      2.19      7.06
    C     -7.03      2.84      9.61
    H     -8.77      1.65      10.1
    H     -5.25      3.82      8.87
    H     -7.21      3.58      10.4
    C     -1.86     -7.36      5.92
    C     -3.12     -6.74       5.8
    C     -1.77     -8.75      5.76
    C     -4.26     -7.51      5.57
    H     -3.21     -5.65      5.88
    C     -2.91     -9.51      5.54
    H    -0.791     -9.24      5.84
    C     -4.16     -8.89      5.44
    H     -5.24     -7.02       5.5
    H     -2.83     -10.6      5.43
    H     -5.06      -9.5      5.27
    C     0.922      -7.6      6.67
    C     0.737     -8.44      7.78
    C      2.06     -7.76      5.87
    C      1.67     -9.43      8.09
    H    -0.139     -8.31      8.43
    C      2.99     -8.76      6.17
    H      2.24     -7.09      5.01
    C       2.8     -9.59      7.27
    H      1.54     -10.1      8.97
    H      3.88     -8.88      5.54
    H      3.54     -10.4      7.52
    C    -0.667     -5.73      8.04
    C     -1.95      -5.5      8.56
    C     0.457      -5.4      8.82
    C      -2.1     -4.98      9.84
    H     -2.84     -5.74      7.96
    C     0.298     -4.88      10.1
    H      1.47     -5.56      8.42
    C    -0.983     -4.65      10.6
    H     -3.11      -4.8      10.2
    H      1.18     -4.61      10.7
    H     -1.11     -4.22      11.6
    C      5.23     -6.68      7.56
    C      4.28     -5.89      8.24
    C      5.65     -7.91      8.08
    C      3.79     -6.32      9.46
    H      3.95     -4.92      7.83
    C      5.13     -8.35       9.3
    H       6.4     -8.51      7.54
    C      4.19     -7.56      9.97
    H      3.09      -5.7        10
    H      5.46      -9.3      9.73
    H       3.8     -7.91      10.9
    C      6.69     -7.61      5.18
    C      7.91     -8.14       5.6
    C      5.87     -8.28      4.25
    C      8.33     -9.37      5.08
    H      8.52     -7.61      6.34
    C      6.29     -9.51      3.75
    H       4.9     -7.87      3.92
    C      7.54       -10      4.13
    H      9.28     -9.81      5.41
    H      5.66     -10.1      3.05
    H      7.88       -11      3.71
    C      7.61     -5.23      6.63
    C       8.3     -4.31      5.82
    C      8.14     -5.68      7.85
    C      9.53     -3.82      6.26
    H      7.88     -3.98      4.86
    C      9.35     -5.15      8.29
    H       7.6     -6.43      8.45
    C        10     -4.18      7.53
    H      10.1     -3.12      5.64
    H      9.78     -5.48      9.25
    H      10.9     -3.75       7.9
    C      5.74     -8.07    -0.721
    C       5.5     -8.59        -2
    C      5.42     -8.86     0.397
    C      4.99     -9.88     -2.16
    H      5.75        -8     -2.89
    C      4.89     -10.1     0.235
    H      5.61     -8.47      1.41
    C      4.64     -10.6     -1.04
    H      4.82     -10.3     -3.17
    H      4.64     -10.7      1.12
    H       4.2     -11.6     -1.17
    C      7.37     -6.04      -1.9
    C      6.76     -5.86     -3.16
    C      8.76     -5.87     -1.81
    C      7.53     -5.61     -4.29
    H      5.67     -5.89     -3.25
    C      9.52     -5.57     -2.94
    H      9.26     -5.91    -0.828
    C      8.92     -5.54      -4.2
    H      7.03     -5.47     -5.26
    H      10.6     -5.39     -2.84
    H      9.52     -5.36      -5.1
    C       7.6     -6.72     0.887
    C      8.44     -7.84      0.71
    C      7.76     -5.92      2.03
    C      9.42     -8.14      1.65
    H      8.32     -8.48    -0.176
    C      8.77     -6.22      2.95
    H      7.12     -5.05      2.19
    C      9.59     -7.33      2.77
    H      10.1     -9.01      1.49
    H      8.91     -5.58      3.83
    H      10.4     -7.56       3.5
    C      6.72    -0.928      7.56
    C      7.82    -0.747      8.42
    C      5.93     -2.08       7.7
    C      8.11     -1.68      9.41
    H      8.46     0.141      8.32
    C      6.22     -3.01       8.7
    H      5.08     -2.26      7.04
    C       7.3     -2.81      9.56
    H      8.96     -1.53      10.1
    H      5.59      -3.9      8.82
    H      7.52     -3.55      10.4
    C      8.08     0.662       5.7
    C      8.61      1.95      5.48
    C      8.86    -0.459      5.37
    C      9.89       2.1      4.97
    H      8.02      2.84      5.74
    C      10.1    -0.297      4.84
    H      8.47     -1.47      5.54
    C      10.7     0.984      4.63
    H      10.3      3.11      4.82
    H      10.7     -1.18      4.59
    H      11.7      1.11      4.21
    C      5.96      1.83       7.3
    C      5.82      3.09      6.68
    C      5.73      1.73      8.68
    C      5.53      4.22      7.44
    H      5.95      3.19       5.6
    C      5.42      2.86      9.43
    H      5.79     0.748      9.18
    C      5.34      4.11      8.82
    H      5.45       5.2      6.95
    H      5.24      2.76      10.5
    H      5.12         5      9.42
       676
untitled
   Au     -4.66     -4.72     -4.71
   Au    0.0242     -5.78   -0.0232
   Au    0.0265     -2.06   -0.0234
   Au      2.06     -2.06     -2.06
   Au   0.00511     -4.02     -2.11
   Au     -2.07     -2.12     -2.12
   Au   -0.0249     -6.93     -2.52
   Au   -0.0532     -4.67     -4.79
   Au      2.71     -4.65     -2.79
   Au     -3.12     -4.69     -2.53
    S      2.43     -7.12     -2.66
    S     -2.48     -7.24     -2.38
    P     -5.99     -6.01     -6.03
    P     0.428     -6.34     -6.34
    P      6.35      -0.4     -6.33
    P      6.07      5.98     -6.05
    P      -6.3     0.377     -6.32
    P     -6.28     -6.35     0.356
    P      6.34     -6.33    -0.416
    P      6.06     -6.06      6.01
    P     -0.34      6.27     -6.34
    P      6.34     0.347      6.27
    P     0.349      6.29      6.29
    P     -6.04      6.04      6.05
    P    -0.357     -6.32      6.31
    P     -6.28     -0.34      6.29
    P     -6.29      6.29    -0.341
    P      6.32      6.29     0.368
   Au     -4.73      4.73      4.73
   Au     -5.73   -0.0316   -0.0179
   Au     -2.01   -0.0285   -0.0231
   Au     -2.01     -2.05      2.01
   Au     -3.96  -0.00395      2.03
   Au     -2.11      2.11      2.11
   Au     -6.98    -0.146      2.38
   Au     -4.75    0.0578      4.61
   Au     -4.59     -2.78      2.67
   Au     -4.69      2.53      3.15
    S     -7.07     -2.57      2.38
    S      -7.2      2.26      2.45
   Au      4.72      4.68     -4.71
   Au    0.0177      5.73   -0.0322
   Au    0.0237      2.01   -0.0284
   Au     -2.01      2.01     -2.05
   Au    0.0466      3.97     -2.11
   Au      2.12      2.07     -2.12
   Au    0.0697      6.87     -2.53
   Au     0.115      4.62     -4.81
   Au     -2.68      4.59     -2.78
   Au      3.16      4.64     -2.52
    S     -2.36      7.08     -2.55
    S      2.44      7.23     -2.36
   Au      4.72     -4.72      4.68
   Au      5.79   -0.0243   -0.0248
   Au      2.06   -0.0237   -0.0262
   Au      2.05      2.01      2.01
   Au      4.01     -0.02      2.02
   Au      2.12     -2.12      2.07
   Au      7.06    0.0832      2.36
   Au      4.81    -0.116      4.62
   Au      4.64      2.75      2.66
   Au       4.7     -2.53      3.11
    S      7.09      2.43      2.31
    S      7.29     -2.28      2.36
   Au    0.0047      3.97      2.05
   Au   -0.0476       6.9      2.45
   Au   -0.0564      4.61      4.75
   Au       2.7      4.61      2.73
   Au     -3.15      4.69      2.53
    S      2.44      7.12      2.56
    S      -2.5       7.2      2.24
   Au      4.01   -0.0304     -2.08
   Au      7.08    -0.134      -2.4
   Au       4.8    0.0539     -4.67
   Au      4.65     -2.79     -2.71
   Au       4.7      2.48     -3.15
    S      7.07     -2.43      -2.3
    S      7.26      2.22     -2.46
   Au    0.0432     -4.02      2.06
   Au    0.0744     -6.93      2.47
   Au     0.102     -4.66      4.75
   Au     -2.66     -4.64      2.76
   Au      3.16      -4.7      2.47
    S     -2.39     -7.17      2.57
    S      2.43     -7.32      2.27
   Au     -3.96   -0.0224     -2.07
   Au     -7.04    0.0695     -2.39
   Au     -4.75    -0.103     -4.66
   Au     -4.61      2.73      -2.7
   Au     -4.64     -2.53     -3.16
    S     -7.11      2.48     -2.38
    S     -7.22     -2.32     -2.46
   Au    0.0237   -0.0251     -5.78
   Au    0.0238   -0.0262     -2.06
   Au     -2.06   -0.0436     -4.02
   Au     -2.47   -0.0729     -6.93
   Au     -2.76      2.66     -4.64
   Au     -2.48     -3.17      -4.7
    S      -2.6      2.42     -7.15
    S     -2.31     -2.49     -7.27
   Au    0.0316   -0.0186      5.73
   Au     0.029   -0.0234      2.01
   Au   0.00367      2.03      3.96
   Au     0.153      2.38      6.98
   Au      2.78      2.67      4.59
   Au     -2.53      3.15      4.69
    S      2.57      2.38      7.09
    S     -2.31      2.41       7.2
   Au      2.11  -0.00569     -4.02
   Au      2.52    0.0287     -6.93
   Au      2.79     -2.71     -4.64
   Au      2.52      3.12     -4.69
    S      2.61     -2.44     -7.19
    S      2.33      2.36     -7.32
   Au    0.0216     -2.07      3.96
   Au   -0.0764     -2.39      7.04
   Au     -2.74      -2.7      4.61
   Au      2.52     -3.16      4.65
    S     -2.42     -2.35      7.11
    S      2.31     -2.45      7.23
   Au     -2.05  -0.00471      3.97
   Au     -2.45    0.0485       6.9
   Au    0.0194      2.02     -4.01
   Au   -0.0693      2.36     -7.06
   Au      2.11   -0.0469      3.97
   Au      2.53   -0.0707      6.87
   Au    0.0284     -2.08     -4.01
   Au     0.116      -2.4     -7.08
   Au     -3.97     -2.11   -0.0464
   Au     -6.87     -2.53   -0.0682
   Au     -4.62      -4.8    -0.117
   Au     -2.02     -4.01   -0.0203
   Au     -2.36     -7.06    0.0696
   Au     -2.03      3.96  -0.00393
   Au     -2.38      6.98    -0.146
   Au     -4.61      4.75    0.0576
   Au      2.07      3.96   -0.0223
   Au      2.39      7.04    0.0646
   Au      4.67      4.75    -0.107
   Au      2.08     -4.01   -0.0297
   Au       2.4     -7.08    -0.114
   Au      4.68      -4.8    0.0549
   Au     -3.97      2.05  -0.00457
   Au      -6.9      2.45    0.0489
   Au      4.02      2.06   -0.0431
   Au      6.93      2.47   -0.0668
   Au      4.03     -2.11  -0.00601
   Au      6.93     -2.52    0.0222
    C     -7.57     -5.29     -6.67
    C     -8.25     -4.33      -5.9
    C     -8.12     -5.66     -7.91
    C     -9.46     -3.79     -6.35
    H     -7.81     -3.96     -4.97
    C     -9.32      -5.1     -8.36
    H     -7.58     -6.37     -8.55
    C       -10     -4.19     -7.57
    H     -9.98     -3.05     -5.74
    H     -9.71     -5.39     -9.35
    H       -11     -3.76     -7.92
    C     -5.23     -6.67     -7.61
    C      -5.6     -7.91     -8.16
    C     -4.27      -5.9     -8.29
    C     -5.06     -8.34     -9.37
    H     -6.31     -8.55     -7.63
    C     -3.75     -6.32     -9.51
    H     -3.91     -4.95     -7.86
    C     -4.14     -7.54     -10.1
    H     -5.35     -9.31     -9.78
    H     -3.01     -5.69       -10
    H     -3.72     -7.87       -11
    C     -6.62     -7.61      -5.3
    C     -5.86     -8.28     -4.34
    C     -7.86     -8.16     -5.67
    C     -6.29      -9.5      -3.8
    H     -4.91     -7.87     -3.97
    C      -8.3     -9.36     -5.12
    H      -8.5     -7.63     -6.39
    C     -7.51       -10      -4.2
    H     -5.67       -10     -3.06
    H     -9.28     -9.76     -5.41
    H     -7.85       -11     -3.77
    C     -6.68    -0.917      -7.6
    C     -7.79    -0.748     -8.44
    C     -5.88     -2.06     -7.76
    C     -8.09     -1.68     -9.43
    H     -8.44     0.131     -8.32
    C     -6.17     -2.99     -8.76
    H     -5.02     -2.23     -7.11
    C     -7.27      -2.8      -9.6
    H     -8.96     -1.53     -10.1
    H     -5.53     -3.87     -8.89
    H      -7.5     -3.54     -10.4
    C     -8.03     0.669     -5.73
    C     -8.57      1.95     -5.51
    C     -8.82    -0.453      -5.4
    C     -9.84       2.1     -4.96
    H     -7.97      2.84     -5.75
    C     -10.1    -0.294     -4.87
    H      -8.4     -1.46     -5.53
    C     -10.6     0.984     -4.66
    H     -10.2      3.11     -4.77
    H     -10.7     -1.18      -4.6
    H     -11.6      1.11     -4.22
    C     -5.94      1.86     -7.36
    C      -5.8      3.12     -6.74
    C     -5.77      1.77     -8.75
    C     -5.57      4.26     -7.51
    H     -5.87      3.21     -5.65
    C     -5.53      2.91     -9.51
    H     -5.82     0.786     -9.24
    C     -5.46      4.16      -8.9
    H     -5.47      5.23     -7.01
    H     -5.39      2.82     -10.6
    H     -5.28      5.06      -9.5
    C       1.9     -7.37     -6.02
    C      3.15     -6.76     -5.84
    C       1.8     -8.77     -5.84
    C      4.29     -7.53     -5.61
    H      3.25     -5.67      -5.9
    C      2.94     -9.53     -5.58
    H     0.824     -9.26     -5.89
    C       4.2     -8.92     -5.54
    H      5.26     -7.03     -5.48
    H      2.85     -10.6     -5.43
    H       5.1     -9.52     -5.37
    C    -0.884      -7.6     -6.73
    C    -0.717     -8.44     -7.84
    C     -2.02     -7.77     -5.93
    C     -1.65     -9.43     -8.14
    H     0.163     -8.32     -8.49
    C     -2.95     -8.77     -6.22
    H     -2.18     -7.11     -5.06
    C     -2.78      -9.6     -7.33
    H      -1.5     -10.1     -9.01
    H     -3.83     -8.89     -5.57
    H     -3.51     -10.4     -7.55
    C     0.718     -5.74     -8.08
    C         2     -5.52     -8.61
    C      -0.4     -5.41     -8.87
    C      2.16     -4.96     -9.88
    H      2.89     -5.77     -8.01
    C    -0.235     -4.87     -10.1
    H     -1.41     -5.53     -8.45
    C      1.04     -4.66     -10.7
    H      3.17     -4.76     -10.3
    H     -1.12      -4.6     -10.7
    H      1.17     -4.22     -11.7
    C      6.72     0.879     -7.61
    C      7.84     0.703     -8.44
    C      5.92      2.02     -7.76
    C      8.14      1.65     -9.42
    H      8.49    -0.172     -8.31
    C      6.22      2.95     -8.76
    H      5.06      2.19      -7.1
    C      7.32      2.77     -9.58
    H      9.02      1.51     -10.1
    H      5.58      3.84     -8.88
    H      7.56      3.51     -10.4
    C      8.09    -0.718     -5.74
    C       8.6        -2     -5.51
    C      8.87     0.402     -5.41
    C      9.88     -2.16     -4.98
    H         8     -2.89     -5.75
    C      10.1     0.237     -4.87
    H      8.47      1.41     -5.57
    C      10.7     -1.04     -4.65
    H      10.3     -3.17     -4.79
    H      10.7      1.12     -4.61
    H      11.7     -1.17     -4.21
    C      5.97      -1.9     -7.37
    C      5.84     -3.16     -6.76
    C      5.83      -1.8     -8.77
    C      5.62      -4.3     -7.53
    H      5.91     -3.25     -5.67
    C       5.6     -2.95     -9.53
    H       5.9    -0.827     -9.26
    C       5.5      -4.2     -8.91
    H      5.54     -5.28     -7.03
    H      5.51     -2.86     -10.6
    H      5.34      -5.1     -9.52
    C      7.63      5.21     -6.65
    C      8.31      4.26     -5.87
    C      8.17      5.61     -7.89
    C      9.53      3.75     -6.32
    H      7.87      3.92     -4.92
[truncated: 87,145 more chars]
